# Supplementary material for: Structure and Dynamics of the Breast Tissue Microbiomes Under Tumor Influences: An Approach With Neutral, Near-Neutral, and Niche-Neutral Hybrid Models
Source: Front Microbiol. 2021 Jul 19;12:614967. doi: 10.3389/fmicb.2021.614967 (PMC8326911; doi:10.3389/fmicb.2021.614967)
Supplement: Supplementary file 1 [file Table_1.XLS]

## Sheet: Table S1
Table S1. The parameters of the HDP-MSN (hierarchical Dirichlet process, multi-site neutral) model fitted to the Normal, Benign and Malignant samples (three samples, one from each category, form a metacommunity) with 1000 times of random re-sampling.
ID	LO	θ	M-value	Metacommunity				Local community
				LM	NM	N	pM	LL	NL	N	pL
1	-5228.7	712.516	54.7317	-4861.49	49	2500	0.0196	-4966.74	170	2500	0.068
2	-8177.12	1174.83	103.684	-7269.71	0	2500	0	-7490.49	2	2500	0.0008
3	-4638.61	639.487	52.6011	-4340.88	141	2500	0.0564	-4437.31	297	2500	0.1188
4	-5794.04	746.607	59.0658	-5485.41	167	2500	0.0668	-5592.62	373	2500	0.1492
5	-2701.83	247.369	51.7107	-2676.11	1057	2500	0.4228	-2598.83	462	2500	0.1848
6	-9720.18	1525.54	100.979	-8645.47	0	2500	0	-8926.58	2	2500	0.0008
7	-4803.46	624.544	51.9066	-4413.45	35	2500	0.014	-4505.74	94	2500	0.0376
8	-3313.97	372.138	42.1469	-3097.27	168	2500	0.0672	-3146.21	271	2500	0.1084
9	-3995.35	649.804	46.1562	-3653.64	45	2500	0.018	-3747.47	125	2500	0.05
10	-5049.97	672.383	54.5857	-4651.85	42	2500	0.0168	-4761.07	130	2500	0.052
11	-6493.01	868.594	98.9773	-5790.16	0	2500	0	-5967.86	2	2500	0.0008
12	-5147.68	690.119	55.7895	-4767.97	55	2500	0.022	-4880.25	155	2500	0.062
13	-3436.29	467.639	45.6878	-3193.3	133	2500	0.0532	-3256.93	232	2500	0.0928
14	-5232.39	790.236	47.7118	-4870.39	93	2500	0.0372	-4994.67	236	2500	0.0944
15	-10701.8	1499.56	133.099	-9513.67	0	2500	0	-9859.68	0	2500	0
16	-4639.34	707.918	50.2729	-4286.28	53	2500	0.0212	-4380.78	152	2500	0.0608
17	-3726.1	520.181	44.6182	-3448.48	80	2500	0.032	-3520.69	157	2500	0.0628
18	-3530.35	482.514	46.6669	-3240.21	58	2500	0.0232	-3297.04	106	2500	0.0424
19	-10582.7	1323.51	149.019	-9421.12	0	2500	0	-9737.01	1	2500	0.0004
20	-4540.79	621.254	51.2361	-4230.89	112	2500	0.0448	-4324.31	235	2500	0.094
21	-5139.02	693.174	57.3569	-4767.9	62	2500	0.0248	-4867.92	145	2500	0.058
22	-5728.31	773.928	57.8035	-5310.8	49	2500	0.0196	-5443.61	145	2500	0.058
23	-3533.04	509.284	45.8506	-3232.9	59	2500	0.0236	-3300.21	124	2500	0.0496
24	-3138.64	489.449	28.6855	-2973.58	349	2500	0.1396	-3046.03	685	2500	0.274
25	-11214.5	1339.67	147.854	-10018.3	0	2500	0	-10349	0	2500	0
26	-3990.56	618.234	43.2719	-3733.65	155	2500	0.062	-3821.46	330	2500	0.132
27	-5198.48	638.407	51.7914	-4934.89	237	2500	0.0948	-5021.52	422	2500	0.1688
28	-4230.22	614.469	40.2819	-3981.04	208	2500	0.0832	-4075.46	423	2500	0.1692
29	-11029.3	1502.47	136.488	-9799.62	0	2500	0	-10146.5	0	2500	0
30	-3672	467.114	49.332	-3435.88	144	2500	0.0576	-3473.49	220	2500	0.088
31	-10233.6	1291.91	146.71	-9149.21	0	2500	0	-9454.4	0	2500	0
32	-11002.7	1351.9	144.577	-9815.21	0	2500	0	-10138.7	0	2500	0
33	-4116.05	503.638	55.2305	-3907.9	229	2500	0.0916	-3948.48	331	2500	0.1324
34	-3946.99	498.393	39.479	-3764.24	381	2500	0.1524	-3833.65	638	2500	0.2552
35	-5047.4	771.316	54.3619	-4626.16	31	2500	0.0124	-4746.54	110	2500	0.044
36	-6132.94	1112.95	58.7572	-5383.5	1	2500	0.0004	-5547.69	2	2500	0.0008
37	-5423.48	787.064	60.8398	-5013.2	41	2500	0.0164	-5124.01	122	2500	0.0488
38	-4002.63	469.12	55.8073	-3733.39	97	2500	0.0388	-3768.27	122	2500	0.0488
39	-8262.15	1226.2	94.561	-7493.56	2	2500	0.0008	-7722.91	18	2500	0.0072
40	-4306.57	674.131	45.8617	-3998.4	87	2500	0.0348	-4087.03	222	2500	0.0888
41	-5716.98	838.355	66.0235	-5147.2	2	2500	0.0008	-5286.03	13	2500	0.0052
42	-3974.62	443.935	49.9448	-3751.86	210	2500	0.084	-3799.81	276	2500	0.1104
43	-2806.03	248.398	42.3461	-2777.99	1025	2500	0.41	-2760.34	882	2500	0.3528
44	-4127.16	604.306	50.6408	-3843.32	109	2500	0.0436	-3925.92	230	2500	0.092
45	-4284.22	511.765	48.1681	-4026.42	180	2500	0.072	-4086.68	261	2500	0.1044
46	-8909.08	1534.96	90.9975	-7908.56	0	2500	0	-8173.84	2	2500	0.0008
47	-5093.19	696.585	50.5642	-4815.01	179	2500	0.0716	-4918.56	417	2500	0.1668
48	-4979.65	714.568	53.9377	-4438.92	4	2500	0.0016	-4561.27	20	2500	0.008
49	-2761.34	201.681	65.5029	-2829.02	1716	2500	0.6864	-2666.83	472	2500	0.1888
50	-5049.81	556.985	77.3633	-4692.47	44	2500	0.0176	-4719.96	41	2500	0.0164
51	-2829.44	229.738	58.137	-2856.65	1431	2500	0.5724	-2724.33	506	2500	0.2024
52	-10742.5	1404.06	140.508	-9571.52	0	2500	0	-9923.92	1	2500	0.0004
53	-5175.5	656.29	72.8947	-4743.26	21	2500	0.0084	-4838.11	44	2500	0.0176
54	-8110.38	1191.3	102.585	-7199.38	0	2500	0	-7425.07	2	2500	0.0008
55	-5415.21	784.423	61.7346	-4873.63	4	2500	0.0016	-5005.63	23	2500	0.0092
56	-5421.25	894.879	51.537	-5038.46	75	2500	0.03	-5180.22	257	2500	0.1028
57	-4178.02	522.611	44.8806	-4019.64	460	2500	0.184	-4102.83	850	2500	0.34
58	-4735.51	750.424	49.3887	-4381.62	69	2500	0.0276	-4490.81	206	2500	0.0824
59	-3714.25	444.569	45.3518	-3513.47	266	2500	0.1064	-3566.93	339	2500	0.1356
60	-12533.1	1851.53	142.823	-10950.5	0	2500	0	-11314.5	0	2500	0
61	-2966.95	245.813	54.0539	-2946.02	1101	2500	0.4404	-2874.03	545	2500	0.218
62	-5474.23	774.713	50.9959	-5027.15	37	2500	0.0148	-5175.44	181	2500	0.0724
63	-5481.7	706.726	58.4495	-5164.31	153	2500	0.0612	-5258.91	275	2500	0.11
64	-4932.71	595.266	55.0494	-4608.55	116	2500	0.0464	-4691.21	200	2500	0.08
65	-7599.28	1192.69	94.7015	-6830.62	0	2500	0	-7064.53	10	2500	0.004
66	-4447.78	572.531	46.5858	-4149.49	143	2500	0.0572	-4232.47	235	2500	0.094
67	-3713.88	367.697	57.1801	-3539.29	320	2500	0.128	-3536.91	228	2500	0.0912
68	-4266.89	664.459	46.3569	-3932.26	56	2500	0.0224	-4031.22	186	2500	0.0744
69	-4793.98	648.714	54.7122	-4435.08	51	2500	0.0204	-4519.32	147	2500	0.0588
70	-3544.98	498.039	43.9437	-3339.4	255	2500	0.102	-3412.53	426	2500	0.1704
71	-8467.83	1303.28	100.849	-7579.75	0	2500	0	-7795.66	3	2500	0.0012
72	-2402.83	198.973	54.7622	-2463.45	1720	2500	0.688	-2342.66	696	2500	0.2784
73	-4289.38	629.238	50.2568	-3952.67	55	2500	0.022	-4035.12	137	2500	0.0548
74	-7640.86	1458.4	70.6152	-6875.75	0	2500	0	-7064.64	23	2500	0.0092
75	-5600.39	1016.33	47.4647	-5209.08	96	2500	0.0384	-5347.88	286	2500	0.1144
76	-5066.31	552.738	68.5562	-4719.14	81	2500	0.0324	-4809.27	155	2500	0.062
77	-7341.68	1247.67	80.4252	-6442.37	0	2500	0	-6651.64	1	2500	0.0004
78	-5242.29	737.522	54.4502	-4860.44	66	2500	0.0264	-4964.71	163	2500	0.0652
79	-4501.6	597.666	54.6717	-4172.01	75	2500	0.03	-4251.26	145	2500	0.058
80	-4237.11	547.705	56.5486	-3952.87	79	2500	0.0316	-4001.8	122	2500	0.0488
81	-4302.99	588.479	47.4353	-4068.61	224	2500	0.0896	-4160.27	444	2500	0.1776
82	-4375.77	534.7	60.3233	-4087.93	93	2500	0.0372	-4127.68	126	2500	0.0504
83	-5067.81	759.612	51.2071	-4572.65	11	2500	0.0044	-4706.81	46	2500	0.0184
84	-4039.77	520.373	55.9557	-3742.7	68	2500	0.0272	-3798.54	124	2500	0.0496
85	-7639.52	1058.02	93.1748	-6889.92	1	2500	0.0004	-7132.26	23	2500	0.0092
86	-3269.93	398.584	43.8505	-3085.88	272	2500	0.1088	-3132.88	352	2500	0.1408
87	-9601.33	1461.68	109.58	-8542.73	0	2500	0	-8786.75	1	2500	0.0004
88	-5455.37	637.651	79.7224	-5033.15	25	2500	0.01	-5087.04	29	2500	0.0116
89	-6375.41	1224.55	50.9002	-5731.8	6	2500	0.0024	-5901.54	41	2500	0.0164
90	-5775.56	700.964	58.8835	-5501.94	257	2500	0.1028	-5577.77	408	2500	0.1632
91	-4582.53	651.708	49.5215	-4199.45	37	2500	0.0148	-4307.99	123	2500	0.0492
92	-5825.57	706.906	62.5494	-5423.7	63	2500	0.0252	-5524.08	138	2500	0.0552
93	-3627.91	383.88	56.5844	-3480.54	397	2500	0.1588	-3476.38	347	2500	0.1388
94	-5729.45	713.363	76.341	-5281.76	17	2500	0.0068	-5365.84	54	2500	0.0216
95	-3782.19	421.85	46.7337	-3582.21	253	2500	0.1012	-3643.84	397	2500	0.1588
96	-4398.52	569.25	50.141	-4070.89	70	2500	0.028	-4150.71	143	2500	0.0572
97	-4750.08	633.925	51.4616	-4416.01	87	2500	0.0348	-4509.06	181	2500	0.0724
98	-3894.07	552.38	47.5574	-3688.13	256	2500	0.1024	-3752.26	481	2500	0.1924
99	-5115.69	611.42	57.7725	-4815.98	143	2500	0.0572	-4901.61	274	2500	0.1096
100	-4813.8	633.477	56.4749	-4449.69	53	2500	0.0212	-4540.28	114	2500	0.0456
101	-7257.47	1301.86	76.5261	-6421.38	0	2500	0	-6626.03	0	2500	0
102	-3935.69	568.256	39.6891	-3736.93	323	2500	0.1292	-3814.56	538	2500	0.2152
103	-3938.01	468.264	54.0404	-3678.69	112	2500	0.0448	-3722.1	159	2500	0.0636
104	-4385.43	565.193	48.0076	-4210.07	397	2500	0.1588	-4287.89	721	2500	0.2884
105	-7542.03	959.899	108.685	-6754.25	1	2500	0.0004	-6945.91	0	2500	0
106	-4703.36	704.124	61.4738	-4214.96	5	2500	0.002	-4326.29	13	2500	0.0052
107	-5254.16	757.675	55.2048	-4880.75	68	2500	0.0272	-5002.6	183	2500	0.0732
108	-7171.46	1000.06	79.6762	-6486.41	3	2500	0.0012	-6661.13	16	2500	0.0064
109	-3520.01	353.32	49.2356	-3368.23	409	2500	0.1636	-3399.94	446	2500	0.1784
110	-4878.84	791.174	50.3192	-4395.27	6	2500	0.0024	-4531.59	54	2500	0.0216
111	-4694.59	563.853	54.9284	-4434.26	163	2500	0.0652	-4504.9	312	2500	0.1248
112	-4083.03	388.344	64.6364	-3950.99	517	2500	0.2068	-3901.54	197	2500	0.0788
113	-5491.17	713.699	56.9302	-5196.96	218	2500	0.0872	-5307.81	422	2500	0.1688
114	-3186.87	400.718	44.6191	-3018.69	293	2500	0.1172	-3055.89	355	2500	0.142
115	-4517.45	580.108	56.9144	-4199.03	72	2500	0.0288	-4271.93	141	2500	0.0564
116	-3494.9	447.039	39.9463	-3281.52	211	2500	0.0844	-3352.26	350	2500	0.14
117	-4943.68	628.453	49.5579	-4732.77	316	2500	0.1264	-4821.38	605	2500	0.242
118	-3702.19	448.467	49.8153	-3515.28	277	2500	0.1108	-3557.11	399	2500	0.1596
119	-4070.48	513.843	42.9637	-3848.59	254	2500	0.1016	-3929.95	459	2500	0.1836
120	-4103.94	522.484	55.5849	-3814.78	74	2500	0.0296	-3864.88	120	2500	0.048
121	-5455.32	875.621	48.7256	-5069.33	61	2500	0.0244	-5202.26	246	2500	0.0984
122	-4564.12	685.491	48.567	-4304.6	159	2500	0.0636	-4400.22	409	2500	0.1636
123	-5037.84	779.927	53.0809	-4684.79	85	2500	0.034	-4796.18	240	2500	0.096
124	-6555.19	931.14	70.3885	-5935.04	8	2500	0.0032	-6082.9	19	2500	0.0076
125	-4126.47	568.332	49.3023	-3862.81	139	2500	0.0556	-3936.13	286	2500	0.1144
126	-6080.49	751.53	62.2145	-5563.23	11	2500	0.0044	-5709.47	60	2500	0.024
127	-6554.6	1116.65	63.3811	-5852.52	2	2500	0.0008	-6016.74	12	2500	0.0048
128	-4609.16	657.251	50.2634	-4262.8	61	2500	0.0244	-4364.36	179	2500	0.0716
129	-3582.41	415.659	56.5773	-3360.55	164	2500	0.0656	-3374.35	128	2500	0.0512
130	-4104.61	463.449	61.6236	-3891.43	217	2500	0.0868	-3891.25	172	2500	0.0688
131	-3869.3	453.963	52.7116	-3663.54	254	2500	0.1016	-3693.36	270	2500	0.108
132	-3513.7	428.365	45.7592	-3299.18	183	2500	0.0732	-3338.13	240	2500	0.096
133	-8544.44	1173.47	103.109	-7652.38	1	2500	0.0004	-7885.86	1	2500	0.0004
134	-4054.67	508.137	54.7195	-3761.81	77	2500	0.0308	-3816.42	115	2500	0.046
135	-4158.05	478.787	57.1518	-3888.26	112	2500	0.0448	-3921.99	123	2500	0.0492
136	-4808.77	652.953	52.3123	-4508.39	119	2500	0.0476	-4601.71	255	2500	0.102
137	-4707.66	574.316	56.4924	-4371.52	60	2500	0.024	-4456.27	150	2500	0.06
138	-7365.6	1181.59	89.1011	-6611.3	1	2500	0.0004	-6828.87	18	2500	0.0072
139	-3657.73	388.635	55.0702	-3447.24	218	2500	0.0872	-3452.93	156	2500	0.0624
140	-3392.85	453.337	45.7865	-3161.83	136	2500	0.0544	-3219.33	237	2500	0.0948
141	-4876.83	694.78	50.1391	-4532.45	88	2500	0.0352	-4634.32	201	2500	0.0804
142	-9405.63	1335.36	102.4	-8435.42	1	2500	0.0004	-8691.73	4	2500	0.0016
143	-4332.83	486.911	51.9013	-4067.78	155	2500	0.062	-4131.91	233	2500	0.0932
144	-4204.57	488.579	50.5799	-3980.67	225	2500	0.09	-4031.45	277	2500	0.1108
145	-3267.8	370.408	40.1135	-3101.38	313	2500	0.1252	-3163.96	546	2500	0.2184
146	-4651.48	488.835	59.4486	-4409.66	180	2500	0.072	-4442.38	247	2500	0.0988
147	-5457.18	728.197	66.6334	-5025.14	28	2500	0.0112	-5132.14	69	2500	0.0276
148	-3977.86	557.288	39.2856	-3853.04	574	2500	0.2296	-3939.35	995	2500	0.398
149	-3815.94	444.746	51.1579	-3551.15	117	2500	0.0468	-3619.94	224	2500	0.0896
150	-5002.35	594.42	72.1813	-4570.49	26	2500	0.0104	-4637.79	19	2500	0.0076
151	-6144.5	898.349	66.2848	-5628.5	15	2500	0.006	-5774.22	67	2500	0.0268
152	-3937.92	397.048	58.765	-3782.08	409	2500	0.1636	-3776.14	295	2500	0.118
153	-3545.16	353.163	55.705	-3412.29	489	2500	0.1956	-3392.83	301	2500	0.1204
154	-3877.91	491.369	54.5464	-3626.6	123	2500	0.0492	-3664.31	177	2500	0.0708
155	-3983.2	482.948	58.1101	-3745.38	158	2500	0.0632	-3768.6	137	2500	0.0548
156	-7719.71	1089.39	83.6387	-7018.39	9	2500	0.0036	-7214.84	27	2500	0.0108
157	-9150.89	1536.37	94.7354	-8187.69	0	2500	0	-8452.71	7	2500	0.0028
158	-7583.34	1341.09	70.0976	-6771.43	2	2500	0.0008	-6978.7	14	2500	0.0056
159	-4548.47	629.559	51.165	-4271.18	140	2500	0.056	-4359.34	328	2500	0.1312
160	-3570.01	453.02	46.6121	-3319	111	2500	0.0444	-3371.71	184	2500	0.0736
161	-8832.33	1390.07	93.5225	-7805.43	0	2500	0	-8079.71	0	2500	0
162	-5693.95	899.363	54.2176	-5282.05	42	2500	0.0168	-5404.13	174	2500	0.0696
163	-7631.01	1063.13	95.959	-6806.49	1	2500	0.0004	-7031.11	5	2500	0.002
164	-6233.04	1220.06	53.3656	-5599.14	3	2500	0.0012	-5761.3	41	2500	0.0164
165	-4774.37	610.454	58.2779	-4407.52	48	2500	0.0192	-4495.3	99	2500	0.0396
166	-4824.16	588.864	54.315	-4558.41	159	2500	0.0636	-4630.25	306	2500	0.1224
167	-5049.54	617.667	58.6592	-4567.87	13	2500	0.0052	-4684.17	33	2500	0.0132
168	-3946.6	410.734	64.3626	-3730.75	218	2500	0.0872	-3726.62	118	2500	0.0472
169	-5058.28	552.477	80.1013	-4709.5	52	2500	0.0208	-4751.64	59	2500	0.0236
170	-5980.51	870.742	69.3052	-5344.66	3	2500	0.0012	-5502.27	7	2500	0.0028
171	-9101.18	1448.52	108.744	-8071.74	0	2500	0	-8310.26	0	2500	0
172	-3159.24	287.342	58.0555	-3053.08	580	2500	0.232	-3026.47	333	2500	0.1332
173	-3980.14	423.641	73.9409	-3762.24	187	2500	0.0748	-3764.09	129	2500	0.0516
174	-6870.73	958.963	101.224	-6088.94	0	2500	0	-6302.49	2	2500	0.0008
175	-6654.67	1271.42	57.6217	-5980.88	5	2500	0.002	-6154.05	20	2500	0.008
176	-8787.26	1423.67	94.3643	-7775.03	0	2500	0	-8024.45	0	2500	0
177	-10521	1385.22	138.052	-9414.94	0	2500	0	-9765.49	0	2500	0
178	-3213	199.486	97.7181	-3443.2	2323	2500	0.9292	-3106.88	452	2500	0.1808
179	-5346.3	836.845	48.6597	-4898.94	37	2500	0.0148	-5034.43	146	2500	0.0584
180	-8339.66	1450.91	92.021	-7463.32	0	2500	0	-7715.91	8	2500	0.0032
181	-3678.74	435.509	53.6488	-3461.54	212	2500	0.0848	-3496.55	233	2500	0.0932
182	-4829.15	632.325	56.5047	-4430.23	28	2500	0.0112	-4509.18	59	2500	0.0236
183	-8411.17	1264.54	96.7203	-7426.83	0	2500	0	-7669.85	4	2500	0.0016
184	-7094.31	1118.58	72.5289	-6331.1	0	2500	0	-6504.53	4	2500	0.0016
185	-5030.57	593.582	66.8763	-4711.24	102	2500	0.0408	-4766.58	115	2500	0.046
186	-3025.21	431.955	33.1365	-2892.81	444	2500	0.1776	-2951.46	761	2500	0.3044
187	-4275.32	587.983	42.2637	-4099.55	458	2500	0.1832	-4200.49	789	2500	0.3156
188	-3223.37	379.056	42.2673	-3063.37	333	2500	0.1332	-3091.49	390	2500	0.156
189	-3601.58	353.711	46.1673	-3442.86	380	2500	0.152	-3473.89	454	2500	0.1816
190	-5013.25	707.042	54.0572	-4676.86	98	2500	0.0392	-4782.86	237	2500	0.0948
191	-8374.81	1330.19	93.4364	-7378.09	0	2500	0	-7631.09	1	2500	0.0004
192	-5635.32	542.299	76.2694	-5256.02	54	2500	0.0216	-5333.72	96	2500	0.0384
193	-4715.19	564.461	61.7672	-4373.82	61	2500	0.0244	-4429.91	93	2500	0.0372
194	-10339.6	1595.09	110.786	-9251.26	0	2500	0	-9510.96	3	2500	0.0012
195	-11246.6	1741.62	131.964	-9848.08	0	2500	0	-10201.1	0	2500	0
196	-3589.49	465.79	43.0966	-3337.29	125	2500	0.05	-3403.55	247	2500	0.0988
197	-4016.78	427.527	65.1646	-3814.16	239	2500	0.0956	-3807.95	170	2500	0.068
198	-4867.87	632.772	59.4879	-4515.47	60	2500	0.024	-4590.47	128	2500	0.0512
199	-3812.22	542.95	42.549	-3526.19	105	2500	0.042	-3623.2	255	2500	0.102
200	-5940.25	910.124	70.6104	-5341.13	4	2500	0.0016	-5507.7	18	2500	0.0072
201	-5127.66	718.143	56.0441	-4713.18	38	2500	0.0152	-4825.64	111	2500	0.0444
202	-3108.87	370.571	44.3065	-2978.48	436	2500	0.1744	-3000.39	490	2500	0.196
203	-6127.76	788.11	71.9088	-5610.69	12	2500	0.0048	-5750.46	48	2500	0.0192
204	-3232.3	319.181	52.9428	-3123.78	534	2500	0.2136	-3097.99	319	2500	0.1276
205	-11776.5	1604.39	140.164	-10441.3	0	2500	0	-10796.2	0	2500	0
206	-5440.66	896.002	51.7267	-4861.08	4	2500	0.0016	-5001.62	17	2500	0.0068
207	-9339.86	1192.06	111.208	-8450.95	1	2500	0.0004	-8666.6	6	2500	0.0024
208	-3190.39	483.603	37.7652	-2974.99	165	2500	0.066	-3043.87	352	2500	0.1408
209	-4502.16	581.233	52.8211	-4161.23	58	2500	0.0232	-4257.11	148	2500	0.0592
210	-9841.34	1537	101.271	-8817.57	0	2500	0	-9076.42	0	2500	0
211	-8600.46	1316.43	97.1876	-7772.76	1	2500	0.0004	-7994.84	12	2500	0.0048
212	-5699.74	872.038	59.4635	-5221.89	14	2500	0.0056	-5347.64	76	2500	0.0304
213	-5053.8	628.434	69.6161	-4631.52	21	2500	0.0084	-4699.65	32	2500	0.0128
214	-4138.02	463.115	46.4044	-3974.28	413	2500	0.1652	-4024.5	603	2500	0.2412
215	-4042.37	504.33	50.118	-3786.2	175	2500	0.07	-3850.73	264	2500	0.1056
216	-6989.25	975.792	103.515	-6212.96	0	2500	0	-6399.06	4	2500	0.0016
217	-5111.97	748.37	48.7652	-4807.34	147	2500	0.0588	-4912.75	370	2500	0.148
218	-7258.28	969.674	103.665	-6544.51	2	2500	0.0008	-6734.22	15	2500	0.006
219	-4805.26	675.64	44.8505	-4512.14	144	2500	0.0576	-4604.83	317	2500	0.1268
220	-10194.4	1526.37	111.846	-8937.37	0	2500	0	-9219.82	0	2500	0
221	-13772.1	1693.16	152.441	-12490.1	0	2500	0	-12816.4	3	2500	0.0012
222	-3925.74	625.154	45.8793	-3582	43	2500	0.0172	-3672.95	126	2500	0.0504
223	-8914.53	1302.39	113.346	-7908.42	0	2500	0	-8124.81	0	2500	0
224	-3084.86	374.443	42.2798	-2959.24	457	2500	0.1828	-2987.82	529	2500	0.2116
225	-4992.35	557.696	58.2752	-4635.14	62	2500	0.0248	-4701.67	111	2500	0.0444
226	-4253.76	606.28	47.0144	-3969.35	124	2500	0.0496	-4051.69	260	2500	0.104
227	-8059.97	1176.93	100.944	-7262.32	0	2500	0	-7475.96	5	2500	0.002
228	-3549.88	531.68	36.408	-3343.19	259	2500	0.1036	-3429.84	520	2500	0.208
229	-3948.31	412.598	46.848	-3733.58	203	2500	0.0812	-3793.4	350	2500	0.14
230	-5413.48	620.461	70.7241	-4931.57	9	2500	0.0036	-5060.14	37	2500	0.0148
231	-4472.45	448.8	73.7393	-4290.87	350	2500	0.14	-4258.96	179	2500	0.0716
232	-3671.4	396.837	51.5801	-3448.15	196	2500	0.0784	-3480.76	233	2500	0.0932
233	-5515.18	833.465	52.3296	-5155.16	99	2500	0.0396	-5284.74	296	2500	0.1184
234	-7299.29	1286.28	61.8157	-6653.94	9	2500	0.0036	-6847.97	55	2500	0.022
235	-6009.49	840.128	57.6376	-5580.48	57	2500	0.0228	-5698.49	158	2500	0.0632
236	-9718.15	1392.5	107.951	-8573.11	0	2500	0	-8830.27	0	2500	0
237	-8099.74	1319.92	94.479	-7234.65	2	2500	0.0008	-7485.23	7	2500	0.0028
238	-9056.97	1418.69	102.765	-8123.8	0	2500	0	-8366.36	3	2500	0.0012
239	-4262.97	557.212	51.5112	-3969.26	97	2500	0.0388	-4036.83	163	2500	0.0652
240	-3385.96	520.901	35.2345	-3214.84	388	2500	0.1552	-3292.95	699	2500	0.2796
241	-3030.24	346.907	42.6317	-2901.63	427	2500	0.1708	-2919.83	443	2500	0.1772
242	-10264.7	1411.43	137.649	-9046.96	0	2500	0	-9385.42	0	2500	0
243	-5083.02	789.154	56.5401	-4677.64	34	2500	0.0136	-4794.14	107	2500	0.0428
244	-8323.21	1346.11	92.3751	-7490.81	1	2500	0.0004	-7736.65	18	2500	0.0072
245	-4548.19	556.924	60.9002	-4254.95	110	2500	0.044	-4318.35	175	2500	0.07
246	-4850.01	486.824	56.6977	-4651.12	355	2500	0.142	-4694.18	408	2500	0.1632
247	-7213.1	1035.77	96.819	-6431.59	0	2500	0	-6622.5	1	2500	0.0004
248	-6238.28	763.965	77.2443	-5697.57	9	2500	0.0036	-5811.15	28	2500	0.0112
249	-4474.77	581.429	45.6666	-4242.74	261	2500	0.1044	-4318.5	455	2500	0.182
250	-6715.44	1117.68	57.9894	-6077.15	10	2500	0.004	-6251.12	53	2500	0.0212
251	-8165.49	1192.2	95.604	-7274.3	0	2500	0	-7507.05	3	2500	0.0012
252	-8191.14	1021.81	80.8747	-7534.42	5	2500	0.002	-7695.53	29	2500	0.0116
253	-11992.5	1670.65	135.174	-10702.1	0	2500	0	-11068.8	0	2500	0
254	-3566.78	329.281	61.3408	-3494.07	820	2500	0.328	-3421.43	285	2500	0.114
255	-3797.15	534.641	49.4491	-3503.02	88	2500	0.0352	-3571.2	151	2500	0.0604
256	-3681.84	481.354	46.3411	-3527.64	433	2500	0.1732	-3586.34	647	2500	0.2588
257	-6278.94	831.864	57.9756	-5878.77	87	2500	0.0348	-6015.56	215	2500	0.086
258	-5012.18	569.855	74.1078	-4616.97	37	2500	0.0148	-4667.92	40	2500	0.016
259	-3006.45	360.396	40.4392	-2814.95	228	2500	0.0912	-2867.82	342	2500	0.1368
260	-6438.5	879.517	56.0083	-6014.47	72	2500	0.0288	-6162.67	213	2500	0.0852
261	-8089.07	1111.41	98.8161	-7206.62	0	2500	0	-7447.01	3	2500	0.0012
262	-9251.62	1485.02	95.7346	-8216.07	0	2500	0	-8490.54	1	2500	0.0004
263	-8378.1	1245.86	99.5499	-7550.28	0	2500	0	-7768.25	3	2500	0.0012
264	-6819.28	1165.13	63.4768	-6042.48	0	2500	0	-6214.63	7	2500	0.0028
265	-3265.22	400.229	38.5208	-3049.98	200	2500	0.08	-3105.9	300	2500	0.12
266	-3887.16	475.908	46.8347	-3661.76	210	2500	0.084	-3729.43	342	2500	0.1368
267	-4117.06	598.783	45.715	-3821.55	93	2500	0.0372	-3918.54	228	2500	0.0912
268	-5158.47	696.613	59.4099	-4755.97	38	2500	0.0152	-4883.74	160	2500	0.064
269	-4939.69	819.751	49.7744	-4577.14	61	2500	0.0244	-4692.04	222	2500	0.0888
270	-4389.92	596.191	50.4999	-4102.15	112	2500	0.0448	-4178.05	247	2500	0.0988
271	-4461.96	571.246	55.4061	-4189	145	2500	0.058	-4260.67	251	2500	0.1004
272	-6969.14	1117.03	72.0956	-6142.12	1	2500	0.0004	-6337.38	1	2500	0.0004
273	-3730.11	535.365	41.6013	-3476.18	124	2500	0.0496	-3552.91	315	2500	0.126
274	-7027.49	1207.87	60.5094	-6455.52	10	2500	0.004	-6623.66	121	2500	0.0484
275	-3844.6	399.868	63.0846	-3681.03	381	2500	0.1524	-3656.91	213	2500	0.0852
276	-3787.12	470.692	46.6578	-3555.23	182	2500	0.0728	-3605.1	269	2500	0.1076
277	-3875.9	539.412	42.4621	-3672.98	307	2500	0.1228	-3766.05	612	2500	0.2448
278	-4635.64	610.034	48.5471	-4246.8	33	2500	0.0132	-4366.1	128	2500	0.0512
279	-3999.29	381.74	52.495	-3820.27	323	2500	0.1292	-3840.36	333	2500	0.1332
280	-4264.31	581.168	47.0323	-4033.86	232	2500	0.0928	-4114.73	435	2500	0.174
281	-8106.04	1256.1	99.0646	-7301.47	2	2500	0.0008	-7524.1	14	2500	0.0056
282	-8670.92	1352.18	96.713	-7897.51	2	2500	0.0008	-8119.71	26	2500	0.0104
283	-4867.97	630.899	49.8732	-4516.39	74	2500	0.0296	-4616.67	185	2500	0.074
284	-8175.79	1220.41	91.9569	-7415.75	2	2500	0.0008	-7650.99	36	2500	0.0144
285	-6933.99	1285.6	73.5727	-6112.73	1	2500	0.0004	-6316.03	4	2500	0.0016
286	-11259.6	1698.88	132.189	-9886.3	0	2500	0	-10249.4	0	2500	0
287	-4951.74	894.213	48.8396	-4539.08	39	2500	0.0156	-4674.26	156	2500	0.0624
288	-4386.36	703.822	45.1437	-4083.59	108	2500	0.0432	-4185.93	303	2500	0.1212
289	-4487.96	485.362	73.9819	-4210.06	106	2500	0.0424	-4221.83	97	2500	0.0388
290	-4122.9	538.51	47.8769	-3848.37	137	2500	0.0548	-3931.95	251	2500	0.1004
291	-5083.02	789.154	56.5401	-4677.64	34	2500	0.0136	-4794.14	107	2500	0.0428
292	-5923.17	943.391	57.6297	-5390.92	20	2500	0.008	-5546.87	76	2500	0.0304
293	-8392.43	1288.71	101.8	-7438.53	0	2500	0	-7668.6	0	2500	0
294	-8768.94	1263.66	101.799	-7890.69	0	2500	0	-8107.75	7	2500	0.0028
295	-3385.96	520.901	35.2345	-3214.84	388	2500	0.1552	-3292.95	699	2500	0.2796
296	-12370	1872.73	136.947	-10841	0	2500	0	-11216.7	0	2500	0
297	-3564.31	473.982	42.172	-3381.32	326	2500	0.1304	-3454.09	553	2500	0.2212
298	-7474.42	1158.22	91.521	-6715.54	1	2500	0.0004	-6939.61	12	2500	0.0048
299	-4139.71	450.957	60.545	-3935.93	265	2500	0.106	-3948.6	225	2500	0.09
300	-7721.79	1168.21	99.176	-6907.3	0	2500	0	-7121.4	6	2500	0.0024
301	-5145.22	815.716	51.0254	-4766.12	46	2500	0.0184	-4887.25	191	2500	0.0764
302	-7727.71	1060.2	104.471	-6929.93	0	2500	0	-7110.74	3	2500	0.0012
303	-4379.12	475.076	72.3558	-4069.94	67	2500	0.0268	-4101.01	78	2500	0.0312
304	-4824.71	620.556	49.7431	-4613.96	316	2500	0.1264	-4704.57	626	2500	0.2504
305	-7040.85	1412.87	67.6052	-6301.93	1	2500	0.0004	-6498.18	16	2500	0.0064
306	-3116.82	413.904	34.7546	-3000.33	522	2500	0.2088	-3054.64	825	2500	0.33
307	-6091.61	1021.01	69.1651	-5415.56	3	2500	0.0012	-5587.47	11	2500	0.0044
308	-6493.01	868.594	98.9773	-5790.16	0	2500	0	-5967.86	2	2500	0.0008
309	-7004.54	1213.55	66.6579	-6189.27	1	2500	0.0004	-6365.03	4	2500	0.0016
310	-6303.46	726.781	75.9937	-5804.85	14	2500	0.0056	-5929.31	57	2500	0.0228
311	-5669.66	791.683	62.7325	-5088.75	2	2500	0.0008	-5225.5	18	2500	0.0072
312	-6740.09	843.026	58.8219	-6338.45	99	2500	0.0396	-6482.29	279	2500	0.1116
313	-7436.59	1195.39	94.8812	-6563.77	0	2500	0	-6762.17	2	2500	0.0008
314	-3029.74	423.831	33.451	-2811.13	160	2500	0.064	-2874.91	288	2500	0.1152
315	-3135.86	520.892	32.3677	-2968.62	362	2500	0.1448	-3045.16	686	2500	0.2744
316	-7753.62	1073.88	89.4551	-7158.18	24	2500	0.0096	-7357.42	94	2500	0.0376
317	-4221.84	537.691	42.7462	-4001.21	296	2500	0.1184	-4074.28	470	2500	0.188
318	-4290.96	480.253	48.9093	-4048.55	198	2500	0.0792	-4109.22	271	2500	0.1084
319	-4068.14	544.723	46.3011	-3789.67	130	2500	0.052	-3869.35	256	2500	0.1024
320	-3873.24	566.956	45.5198	-3578.22	85	2500	0.034	-3656.03	179	2500	0.0716
321	-3970.17	451.222	47.2289	-3723.28	179	2500	0.0716	-3790.37	276	2500	0.1104
322	-4531.67	600.343	55.0305	-4223.47	97	2500	0.0388	-4299.06	168	2500	0.0672
323	-6904.71	1221.33	75.0048	-6079.92	0	2500	0	-6279.28	4	2500	0.0016
324	-4735.37	521.714	55.1512	-4486.86	219	2500	0.0876	-4541.52	282	2500	0.1128
325	-3183.81	338.025	51.2694	-3066.46	522	2500	0.2088	-3051.84	361	2500	0.1444
326	-5904.36	756.471	59.8898	-5442.61	23	2500	0.0092	-5554.01	64	2500	0.0256
327	-8243.21	1310.82	94.8307	-7427.98	0	2500	0	-7659	6	2500	0.0024
328	-6091.61	1021.01	69.1651	-5415.56	3	2500	0.0012	-5587.47	11	2500	0.0044
329	-5232.09	625.153	63.1651	-4905.34	90	2500	0.036	-4994.85	205	2500	0.082
330	-4751.97	666.309	57.0234	-4368.25	37	2500	0.0148	-4443.88	74	2500	0.0296
331	-3437.11	404.332	46.5916	-3201.76	146	2500	0.0584	-3253.48	220	2500	0.088
332	-5546.83	606.183	80.288	-5157.86	30	2500	0.012	-5213.06	44	2500	0.0176
333	-4147.81	508.189	55.5725	-3883.58	151	2500	0.0604	-3928.51	173	2500	0.0692
334	-3142.2	368.544	37.0928	-3034.14	565	2500	0.226	-3070.58	780	2500	0.312
335	-11125.4	1593.46	133.818	-9880.59	0	2500	0	-10242.3	1	2500	0.0004
336	-3908.37	544.579	53.3093	-3634.22	89	2500	0.0356	-3699.79	207	2500	0.0828
337	-6380.34	758.504	60.8237	-6008.64	110	2500	0.044	-6129.61	272	2500	0.1088
338	-6327.31	833.783	76.3444	-5777.25	6	2500	0.0024	-5942.38	52	2500	0.0208
339	-4428.76	623.685	51.2709	-4114.17	91	2500	0.0364	-4206.26	193	2500	0.0772
340	-3546.75	401.028	55.9298	-3347.61	225	2500	0.09	-3359.17	202	2500	0.0808
341	-3811.27	491.509	48.8978	-3535.06	100	2500	0.04	-3589.01	164	2500	0.0656
342	-7043.99	1025.01	98.6767	-6314.47	0	2500	0	-6494.87	3	2500	0.0012
343	-3459.86	341.775	60.5407	-3321.07	457	2500	0.1828	-3283.18	212	2500	0.0848
344	-8888.62	1369.58	103.086	-7898.37	1	2500	0.0004	-8153.78	1	2500	0.0004
345	-6553.83	724.506	120.57	-5993.96	6	2500	0.0024	-6099.6	10	2500	0.004
346	-4138.83	638.287	46.5341	-3862.16	149	2500	0.0596	-3952.41	293	2500	0.1172
347	-7697.73	1099.69	95.8187	-7001.87	2	2500	0.0008	-7213.23	27	2500	0.0108
348	-4928.27	723.369	56.1931	-4491.47	13	2500	0.0052	-4591.82	72	2500	0.0288
349	-4666.07	566.986	52.8556	-4368.92	111	2500	0.0444	-4443.82	218	2500	0.0872
350	-3917.04	364.582	61.9458	-3784.98	548	2500	0.2192	-3743.84	262	2500	0.1048
351	-7959.8	1224.66	98.593	-7028.66	0	2500	0	-7249.6	0	2500	0
352	-7969.02	1078.06	103.926	-7160.9	0	2500	0	-7350.19	1	2500	0.0004
353	-3486.87	405.644	39.6376	-3272.25	208	2500	0.0832	-3331.69	345	2500	0.138
354	-5035.25	661.003	51.0707	-4663.8	47	2500	0.0188	-4774.12	178	2500	0.0712
355	-5123.63	635.908	71.0737	-4670.68	12	2500	0.0048	-4758.3	33	2500	0.0132
356	-8874.52	1333.27	102.349	-7825.23	0	2500	0	-8067.24	1	2500	0.0004
357	-3763.08	373.861	66.0983	-3639.68	516	2500	0.2064	-3590.74	237	2500	0.0948
358	-4128.35	480.972	56.6534	-3870.32	148	2500	0.0592	-3910.9	153	2500	0.0612
359	-5980.12	649.334	67.4753	-5646.44	134	2500	0.0536	-5725	206	2500	0.0824
360	-3850.14	494.864	42.9729	-3668.07	367	2500	0.1468	-3747.21	619	2500	0.2476
361	-4414.04	546.033	45.7604	-4182.6	263	2500	0.1052	-4260.58	469	2500	0.1876
362	-3680.61	479.781	43.8195	-3423.7	117	2500	0.0468	-3486.3	246	2500	0.0984
363	-7233.08	1298.51	76.7801	-6371.51	0	2500	0	-6570.66	0	2500	0
364	-3183.11	418.221	41.3652	-3013.85	293	2500	0.1172	-3063.17	477	2500	0.1908
365	-3428.48	457.437	39.195	-3252.2	334	2500	0.1336	-3324.5	593	2500	0.2372
366	-8052.43	1243.06	101.379	-7207.42	1	2500	0.0004	-7425.14	5	2500	0.002
367	-5273.11	1030.82	43.7609	-4943	136	2500	0.0544	-5083.81	429	2500	0.1716
368	-4844.96	504.312	75.9427	-4525.68	98	2500	0.0392	-4542.18	48	2500	0.0192
369	-5687.35	797.863	64.3246	-5252.65	26	2500	0.0104	-5369.57	107	2500	0.0428
370	-3758.84	419.467	54.0688	-3566.22	230	2500	0.092	-3575.85	208	2500	0.0832
371	-3926.08	390.835	57.763	-3774.73	427	2500	0.1708	-3749.59	233	2500	0.0932
372	-4587.4	547.44	59.6708	-4262.7	52	2500	0.0208	-4316.83	98	2500	0.0392
373	-4419.79	576.141	63.2742	-4019	19	2500	0.0076	-4101.31	40	2500	0.016
374	-8063.68	1170.68	100.782	-7271.58	0	2500	0	-7473.77	2	2500	0.0008
375	-3139.2	336.913	54.8309	-3016.05	497	2500	0.1988	-2993.85	273	2500	0.1092
376	-3671.89	432.487	52.7017	-3435.97	166	2500	0.0664	-3470.7	162	2500	0.0648
377	-11281.1	1485.27	137.403	-10111.5	0	2500	0	-10471.1	0	2500	0
378	-3587.32	457.481	42.0326	-3378.03	225	2500	0.09	-3456.69	478	2500	0.1912
379	-8033.83	1185.53	103.678	-7102.13	0	2500	0	-7325.47	0	2500	0
380	-4274.32	488.997	54.9711	-4080.79	277	2500	0.1108	-4115.96	375	2500	0.15
381	-10747.6	1538.1	135.335	-9394.01	0	2500	0	-9731.53	0	2500	0
382	-6154.18	808.424	70.1875	-5619.64	9	2500	0.0036	-5753.47	49	2500	0.0196
383	-7913.84	1197.54	103.457	-7037.71	0	2500	0	-7234.34	2	2500	0.0008
384	-12083.2	1671.9	140.708	-10706.4	0	2500	0	-11074.3	0	2500	0
385	-3622.74	466.972	45.8311	-3368.54	106	2500	0.0424	-3422.48	199	2500	0.0796
386	-3937.21	523.544	49.5792	-3715.12	204	2500	0.0816	-3770.51	314	2500	0.1256
387	-3888.75	458.763	51.3433	-3659.99	204	2500	0.0816	-3699.46	210	2500	0.084
388	-8791.2	1420.68	92.2217	-7878.03	0	2500	0	-8137.59	6	2500	0.0024
389	-10370.7	1319.77	141.137	-9170.05	0	2500	0	-9509.42	0	2500	0
390	-3924.29	427.119	52.3801	-3723.93	259	2500	0.1036	-3745.49	261	2500	0.1044
391	-8026.81	1216.2	102.393	-7067.02	0	2500	0	-7295.26	0	2500	0
392	-3056.39	215.394	74.6142	-3160.93	1871	2500	0.7484	-2950.94	426	2500	0.1704
393	-5591.19	752.459	56.1321	-5302.33	191	2500	0.0764	-5422.15	448	2500	0.1792
394	-6629.72	858.114	66.2747	-6099.51	11	2500	0.0044	-6237.82	55	2500	0.022
395	-4574.6	521.315	60.6038	-4291.21	115	2500	0.046	-4345.36	150	2500	0.06
396	-5251.37	773.952	58.9309	-4824.01	28	2500	0.0112	-4944.13	86	2500	0.0344
397	-5113.29	594.478	58.3567	-4795.82	120	2500	0.048	-4875.94	196	2500	0.0784
398	-5379.82	656.506	52.315	-5188.8	420	2500	0.168	-5300.82	821	2500	0.3284
399	-5147.68	690.119	55.7895	-4767.97	55	2500	0.022	-4880.25	155	2500	0.062
400	-4246.09	640.284	46.8142	-3926.35	73	2500	0.0292	-4024.16	217	2500	0.0868
401	-7832.3	1262.52	92.6951	-7011.83	0	2500	0	-7234.44	8	2500	0.0032
402	-3826.34	505.147	50.5162	-3578.36	143	2500	0.0572	-3634.07	222	2500	0.0888
403	-2964.79	391.505	36.2555	-2862.35	581	2500	0.2324	-2908.45	852	2500	0.3408
404	-4267.76	474.65	61.6037	-4026.25	160	2500	0.064	-4046.55	158	2500	0.0632
405	-7703.64	1056.64	105.93	-6912.13	0	2500	0	-7087.46	0	2500	0
406	-4066.7	548.309	53.4665	-3768.98	70	2500	0.028	-3842	128	2500	0.0512
407	-2773.44	184.926	82.9445	-2971.93	2302	2500	0.9208	-2687.3	539	2500	0.2156
408	-4727.05	606.411	63.3969	-4304.36	17	2500	0.0068	-4388.31	35	2500	0.014
409	-8178.09	1280.69	93.0833	-7371.08	1	2500	0.0004	-7605.06	12	2500	0.0048
410	-3622.18	408.69	52.7092	-3426.58	270	2500	0.108	-3436.26	216	2500	0.0864
411	-4329.9	667.588	40.8745	-4043.26	137	2500	0.0548	-4153.1	346	2500	0.1384
412	-9275.69	1437.85	97.0885	-8373.47	0	2500	0	-8631.22	12	2500	0.0048
413	-4901.61	779.964	44.4743	-4560.05	95	2500	0.038	-4685.02	309	2500	0.1236
414	-3826.6	368.087	58.6705	-3701.73	535	2500	0.214	-3681.09	353	2500	0.1412
415	-4584.87	523.646	60.863	-4332.46	175	2500	0.07	-4370.65	188	2500	0.0752
416	-5233.73	753.022	50.8271	-4901.53	105	2500	0.042	-5012.73	284	2500	0.1136
417	-6329.69	1129.33	71.2046	-5571.8	1	2500	0.0004	-5740.27	4	2500	0.0016
418	-3366.36	412.641	44.6349	-3177.14	233	2500	0.0932	-3209.87	310	2500	0.124
419	-7780.07	1075.65	96.5715	-6952.31	0	2500	0	-7184.99	4	2500	0.0016
420	-4409.11	576.51	55.9845	-4085.55	65	2500	0.026	-4171.24	170	2500	0.068
421	-6660.08	967.414	98.6767	-5968.44	2	2500	0.0008	-6155.69	7	2500	0.0028
422	-5693.95	899.363	54.2176	-5282.05	42	2500	0.0168	-5404.13	174	2500	0.0696
423	-5177.56	714.522	64.4733	-4681.03	10	2500	0.004	-4777.42	29	2500	0.0116
424	-8457.9	1196.76	103.813	-7678.8	0	2500	0	-7888.71	7	2500	0.0028
425	-5582.44	899.603	53.5262	-4994.18	3	2500	0.0012	-5142.31	21	2500	0.0084
426	-7257.47	1301.86	76.5261	-6421.38	0	2500	0	-6626.03	0	2500	0
427	-4326.53	455.272	61.0928	-4126.52	305	2500	0.122	-4134.41	243	2500	0.0972
428	-3848.03	447.517	51.3269	-3634.71	215	2500	0.086	-3678.37	287	2500	0.1148
429	-4570.51	581.212	54.1626	-4219.1	54	2500	0.0216	-4304.43	128	2500	0.0512
430	-4077.38	429.039	56.5699	-3963.87	620	2500	0.248	-3956.38	529	2500	0.2116
431	-8346.56	1243.17	81.3222	-7682.95	9	2500	0.0036	-7898.8	73	2500	0.0292
432	-5581.24	756.146	59.4725	-5142.54	40	2500	0.016	-5244.36	72	2500	0.0288
433	-3101.59	376.723	42.9274	-2899.46	204	2500	0.0816	-2935.35	244	2500	0.0976
434	-4837.92	674.468	55.154	-4501.06	68	2500	0.0272	-4597.66	183	2500	0.0732
435	-7810.97	1164.07	93.5548	-6928.95	0	2500	0	-7164.66	4	2500	0.0016
436	-4861.06	590.642	70.3804	-4456.46	34	2500	0.0136	-4522.04	32	2500	0.0128
437	-4494.79	579.279	54.6905	-4141.9	50	2500	0.02	-4226.82	126	2500	0.0504
438	-3771.11	445.071	41.637	-3644.42	560	2500	0.224	-3700.51	808	2500	0.3232
439	-4276.18	672.788	50.4458	-3904.18	32	2500	0.0128	-3998.43	93	2500	0.0372
440	-4729.8	640.835	52.2476	-4375.92	68	2500	0.0272	-4474.63	168	2500	0.0672
441	-5982.99	885.368	68.9857	-5336.86	0	2500	0	-5479.98	7	2500	0.0028
442	-3341.27	484.022	36.0004	-3076.3	103	2500	0.0412	-3148.18	236	2500	0.0944
443	-4137.17	602.672	52.702	-3805.84	43	2500	0.0172	-3881.61	106	2500	0.0424
444	-4908.65	676.949	53.2255	-4583.59	98	2500	0.0392	-4674.49	225	2500	0.09
445	-4388.97	499.743	59.7556	-4104.5	103	2500	0.0412	-4147.12	106	2500	0.0424
446	-4199.85	533.514	55.5078	-3921.54	108	2500	0.0432	-3977.71	163	2500	0.0652
447	-3309.23	313.088	61.5488	-3213.72	641	2500	0.2564	-3164.04	280	2500	0.112
448	-4751.93	583.877	51.0421	-4472.29	146	2500	0.0584	-4556.44	294	2500	0.1176
449	-10528	1427.35	138.108	-9285.91	0	2500	0	-9627.05	0	2500	0
450	-5904.36	756.471	59.8898	-5442.61	23	2500	0.0092	-5554.01	64	2500	0.0256
451	-4479.51	783.313	41.5703	-4148.03	99	2500	0.0396	-4250.5	275	2500	0.11
452	-11887.6	1682.04	140.36	-10457.4	0	2500	0	-10816.8	0	2500	0
453	-9405.63	1335.36	102.4	-8435.42	1	2500	0.0004	-8691.73	4	2500	0.0016
454	-6333.97	1221.13	57.7611	-5604.62	2	2500	0.0008	-5776.56	9	2500	0.0036
455	-8567.42	1322.24	103.915	-7662.61	0	2500	0	-7893.66	5	2500	0.002
456	-5199.91	842.228	44.1505	-4900.85	198	2500	0.0792	-5035.58	499	2500	0.1996
457	-3599.71	583.51	40.2982	-3294.19	66	2500	0.0264	-3379.24	191	2500	0.0764
458	-3751.81	338.097	60.7642	-3629.16	544	2500	0.2176	-3578.54	270	2500	0.108
459	-9602.63	1376.87	108.633	-8651.44	0	2500	0	-8888.54	1	2500	0.0004
460	-4555.54	446.034	70.0752	-4398.7	466	2500	0.1864	-4367.58	240	2500	0.096
461	-10742.5	1404.06	140.508	-9571.52	0	2500	0	-9923.92	1	2500	0.0004
462	-3645.29	481.909	53.0349	-3400.17	122	2500	0.0488	-3443.89	176	2500	0.0704
463	-4259.8	535.178	55.7582	-3977.43	93	2500	0.0372	-4033.58	174	2500	0.0696
464	-3102.83	469.742	34.7767	-2859.15	113	2500	0.0452	-2935.69	262	2500	0.1048
465	-4560.92	808.652	43.6756	-4231.53	102	2500	0.0408	-4349.82	299	2500	0.1196
466	-5116.09	646.096	66.8934	-4633.14	7	2500	0.0028	-4748.12	32	2500	0.0128
467	-3677.6	608.585	44.2616	-3351.97	59	2500	0.0236	-3436.46	127	2500	0.0508
468	-3297.71	334.246	58.4998	-3164.64	441	2500	0.1764	-3126.75	202	2500	0.0808
469	-10701.8	1499.56	133.099	-9513.67	0	2500	0	-9859.68	0	2500	0
470	-5165.16	665.919	64.7866	-4681.12	6	2500	0.0024	-4792.73	28	2500	0.0112
471	-7363.5	1300.49	77.738	-6552.92	0	2500	0	-6765.95	4	2500	0.0016
472	-5236.42	586.416	58.9093	-5008.43	286	2500	0.1144	-5086.25	459	2500	0.1836
473	-4950.42	804.164	48.7464	-4564.19	41	2500	0.0164	-4684.32	170	2500	0.068
474	-4105.93	518.085	54.6554	-3837.39	123	2500	0.0492	-3883.87	148	2500	0.0592
475	-12533.1	1851.53	142.823	-10950.5	0	2500	0	-11314.5	0	2500	0
476	-5715.62	742.618	72.1463	-5201.21	4	2500	0.0016	-5317.8	27	2500	0.0108
477	-3896.31	546.137	50.4086	-3587.84	53	2500	0.0212	-3660.38	132	2500	0.0528
478	-3235.82	402.376	46.6501	-3028.32	187	2500	0.0748	-3074.16	248	2500	0.0992
479	-6047.16	888.466	54.3204	-5556.74	33	2500	0.0132	-5696.63	113	2500	0.0452
480	-5280.48	674.354	62.6675	-4886.99	41	2500	0.0164	-4970.98	94	2500	0.0376
481	-8617.74	1345.74	97.573	-7753.69	0	2500	0	-8007.3	13	2500	0.0052
482	-3703.02	471.49	42.0944	-3488.65	204	2500	0.0816	-3547.44	361	2500	0.1444
483	-4466.54	541.32	54.2161	-4189.78	157	2500	0.0628	-4268.24	261	2500	0.1044
484	-6947.9	808.948	105.799	-6199.28	0	2500	0	-6410.99	3	2500	0.0012
485	-5232.33	859.757	51.2846	-4822.5	33	2500	0.0132	-4940.04	129	2500	0.0516
486	-3239.73	270.316	71.1665	-3196.02	949	2500	0.3796	-3093.93	252	2500	0.1008
487	-4629.83	658.449	54.4552	-4315.32	86	2500	0.0344	-4413.44	216	2500	0.0864
488	-4406.6	590.79	50.1386	-4138.51	162	2500	0.0648	-4228.58	323	2500	0.1292
489	-4041.1	408.085	72.7613	-3817.13	200	2500	0.08	-3818.53	136	2500	0.0544
490	-5533.24	708.118	53.2638	-5115.25	51	2500	0.0204	-5241.42	147	2500	0.0588
491	-12142.3	1645.74	140.939	-10837.9	0	2500	0	-11203.5	0	2500	0
492	-8525.02	1533.06	95.9565	-7497.21	0	2500	0	-7748.97	1	2500	0.0004
493	-4805.26	675.64	44.8505	-4512.14	144	2500	0.0576	-4604.83	317	2500	0.1268
494	-3860.8	530.773	50.2591	-3604.83	110	2500	0.044	-3663.44	230	2500	0.092
495	-10990.1	1450.74	140.782	-9864.99	0	2500	0	-10192.8	1	2500	0.0004
496	-8936.14	1451.45	97.0402	-7892.92	1	2500	0.0004	-8158.21	0	2500	0
497	-8541.95	1427.26	93.5726	-7513.12	0	2500	0	-7775.38	0	2500	0
498	-8969.46	1262.15	100.344	-8047.05	1	2500	0.0004	-8305.91	2	2500	0.0008
499	-12042.1	1619.07	139.669	-10801.8	0	2500	0	-11164	0	2500	0
500	-7249.53	1076.81	89.3087	-6524.3	3	2500	0.0012	-6744.23	16	2500	0.0064
501	-6787.07	1088.23	72.5681	-6127.32	2	2500	0.0008	-6308.5	26	2500	0.0104
502	-5370.42	784.653	55.5051	-4999	71	2500	0.0284	-5111.97	209	2500	0.0836
503	-7516.93	1275.71	91.2149	-6617.96	0	2500	0	-6849.49	2	2500	0.0008
504	-7419.47	1277.22	89.9473	-6537.8	0	2500	0	-6752.08	2	2500	0.0008
505	-3430.16	408.785	39.787	-3209.77	193	2500	0.0772	-3265.22	315	2500	0.126
506	-5048.07	646.098	59.1953	-4643.09	35	2500	0.014	-4736.07	73	2500	0.0292
507	-5189.72	613.484	53.4308	-4800.48	41	2500	0.0164	-4914.71	149	2500	0.0596
508	-7221.78	1052.05	96.3527	-6401.93	0	2500	0	-6598.93	2	2500	0.0008
509	-6359.29	802.23	72.3236	-5947.77	53	2500	0.0212	-6064.33	144	2500	0.0576
510	-4666.07	566.986	52.8556	-4368.92	111	2500	0.0444	-4443.82	218	2500	0.0872
511	-8133.78	959.318	109.018	-7328.6	0	2500	0	-7520.96	2	2500	0.0008
512	-4995.92	554.595	66.5516	-4549.1	15	2500	0.006	-4669.09	44	2500	0.0176
513	-5444.1	719.164	57.8767	-5008.18	34	2500	0.0136	-5110.87	75	2500	0.03
514	-6456.93	886.825	63.2693	-6020.72	62	2500	0.0248	-6146.8	177	2500	0.0708
515	-4226.28	398.851	87.6013	-4063.38	394	2500	0.1576	-4021.66	145	2500	0.058
516	-3948.83	581.476	47.7003	-3660.46	72	2500	0.0288	-3731.51	198	2500	0.0792
517	-6787.77	904.92	101.062	-6063.16	0	2500	0	-6250.87	2	2500	0.0008
518	-5229.37	667.041	55.9848	-4925.42	171	2500	0.0684	-5020.55	316	2500	0.1264
519	-3565.22	435.613	43.4005	-3304.91	103	2500	0.0412	-3376.41	184	2500	0.0736
520	-4304.58	550.234	54.6086	-3972.36	60	2500	0.024	-4061.86	126	2500	0.0504
521	-3235.82	402.376	46.6501	-3028.32	187	2500	0.0748	-3074.16	248	2500	0.0992
522	-4595.48	706.099	47.1653	-4289.63	98	2500	0.0392	-4400.28	298	2500	0.1192
523	-9715.48	1403.74	108.827	-8557.45	0	2500	0	-8821.09	0	2500	0
524	-3875.66	471.935	50.8452	-3600.87	93	2500	0.0372	-3648.32	139	2500	0.0556
525	-5084.07	718.729	59.8166	-4722.64	80	2500	0.032	-4821.53	152	2500	0.0608
526	-4330.63	438.113	58.0978	-4129.56	295	2500	0.118	-4160.17	328	2500	0.1312
527	-3625.04	438.564	55.8673	-3364.79	86	2500	0.0344	-3397.05	125	2500	0.05
528	-4524.06	690.726	51.6256	-4121.15	27	2500	0.0108	-4223.22	88	2500	0.0352
529	-4352.11	534.068	63.3834	-3914.29	7	2500	0.0028	-4011.13	25	2500	0.01
530	-4137.67	553.157	48.3573	-3852.68	120	2500	0.048	-3929.06	233	2500	0.0932
531	-3495.1	430.804	48.2789	-3278.43	198	2500	0.0792	-3307.7	202	2500	0.0808
532	-10987.1	1643.79	129.947	-9631.42	0	2500	0	-9988.85	0	2500	0
533	-10581.1	1337.13	147.195	-9445.19	0	2500	0	-9766.88	0	2500	0
534	-5057.64	520.188	76.5411	-4679.45	44	2500	0.0176	-4728.42	45	2500	0.018
535	-10881	1405.3	142.482	-9654.61	0	2500	0	-9982.79	0	2500	0
536	-9110.93	1439.91	96.5935	-8154.91	0	2500	0	-8411.96	8	2500	0.0032
537	-3281.41	430.593	36.4636	-3143.83	486	2500	0.1944	-3204.97	729	2500	0.2916
538	-4587.98	634.3	50.5288	-4262.1	69	2500	0.0276	-4350.44	184	2500	0.0736
539	-4565.6	679.001	45.76	-4299.02	185	2500	0.074	-4398.57	416	2500	0.1664
540	-5111.97	748.37	48.7652	-4807.34	147	2500	0.0588	-4912.75	370	2500	0.148
541	-4614.02	750.996	44.9933	-4277.01	84	2500	0.0336	-4384.52	235	2500	0.094
542	-7130.17	794.792	119.561	-6548.81	4	2500	0.0016	-6654.7	9	2500	0.0036
543	-7795.77	944.139	103.234	-7074.58	6	2500	0.0024	-7300.88	15	2500	0.006
544	-4045.41	439.865	52.2688	-3840.03	247	2500	0.0988	-3883.23	318	2500	0.1272
545	-10701.8	1499.56	133.099	-9513.67	0	2500	0	-9859.68	0	2500	0
546	-3665.69	426.827	54.9157	-3433.91	147	2500	0.0588	-3451.86	160	2500	0.064
547	-9421.8	1374.3	99.0905	-8663.28	5	2500	0.002	-8912.91	34	2500	0.0136
548	-9132.74	1575.16	91.8062	-8163.03	0	2500	0	-8445.97	8	2500	0.0032
549	-7091.12	1063.03	100.124	-6342.29	0	2500	0	-6531.89	1	2500	0.0004
550	-7768.4	1226.12	96.2824	-6875.95	0	2500	0	-7093.95	1	2500	0.0004
551	-3556.18	444.391	44.2512	-3342.62	189	2500	0.0756	-3384.84	275	2500	0.11
552	-3565.28	316.819	61.282	-3475.52	673	2500	0.2692	-3416.63	336	2500	0.1344
553	-11428.7	1573.66	140.64	-10058.8	0	2500	0	-10402.3	0	2500	0
554	-3981.56	436.918	53.7121	-3752.6	181	2500	0.0724	-3772.47	184	2500	0.0736
555	-4250.04	493.841	69.1698	-3923.89	50	2500	0.02	-3961.35	48	2500	0.0192
556	-3059.4	334.187	44.2653	-2944.02	482	2500	0.1928	-2958.36	537	2500	0.2148
557	-5819.27	890.189	53.2315	-5440.63	103	2500	0.0412	-5581.53	287	2500	0.1148
558	-3677.45	411.673	43.1377	-3555.54	583	2500	0.2332	-3592.22	710	2500	0.284
559	-4506.53	531.871	66.8133	-4153.69	44	2500	0.0176	-4208.08	56	2500	0.0224
560	-3315.53	454.202	36.0437	-3157	354	2500	0.1416	-3216.25	596	2500	0.2384
561	-10962.8	1650.28	130.829	-9624.84	0	2500	0	-9981.48	0	2500	0
562	-4934.04	601.71	59.5793	-4598.3	85	2500	0.034	-4663.4	128	2500	0.0512
563	-7552.21	1100.88	87.7525	-6715	0	2500	0	-6915.78	1	2500	0.0004
564	-7393.77	1070.59	102.42	-6587.4	0	2500	0	-6780.47	0	2500	0
565	-4110.53	391.299	56.4982	-3921.15	291	2500	0.1164	-3938.3	302	2500	0.1208
566	-4520.19	583.844	56.6115	-4225.67	101	2500	0.0404	-4287.92	178	2500	0.0712
567	-5541.04	1043.54	53.1746	-4865.65	3	2500	0.0012	-5020.37	13	2500	0.0052
568	-3827.34	488.022	46.4419	-3575.53	134	2500	0.0536	-3625.33	193	2500	0.0772
569	-7275.59	1080.26	88.653	-6494.7	0	2500	0	-6671.32	2	2500	0.0008
570	-12607.3	1866.84	141.462	-11075	0	2500	0	-11442.2	0	2500	0
571	-4012.36	465.099	55.0556	-3773.38	151	2500	0.0604	-3795.97	158	2500	0.0632
572	-2990.71	233.532	70.3459	-3094.82	1894	2500	0.7576	-2897.91	533	2500	0.2132
573	-4551.01	570.773	60.3633	-4253.02	106	2500	0.0424	-4307.26	131	2500	0.0524
574	-3462.69	467.808	39.6708	-3299.2	393	2500	0.1572	-3363.56	612	2500	0.2448
575	-4654.04	485.593	72.3123	-4369.78	124	2500	0.0496	-4377.05	82	2500	0.0328
576	-5055.1	702.857	67.2502	-4595.38	10	2500	0.004	-4689.9	33	2500	0.0132
577	-3693.97	543.456	38.5049	-3368.34	58	2500	0.0232	-3457.81	144	2500	0.0576
578	-5717.22	769.566	63.7838	-5295.62	42	2500	0.0168	-5430.84	155	2500	0.062
579	-8036.81	960.306	104.133	-7299.53	0	2500	0	-7504.32	14	2500	0.0056
580	-5888.57	738.731	61.9288	-5508.67	89	2500	0.0356	-5622.9	205	2500	0.082
581	-3200.8	261.868	70.8215	-3224.17	1408	2500	0.5632	-3073.44	351	2500	0.1404
582	-4462.27	695.535	46.776	-4102.65	44	2500	0.0176	-4198.84	157	2500	0.0628
583	-9076.04	1466.05	102.687	-8041.3	0	2500	0	-8282.57	0	2500	0
584	-5017.61	629.013	70.2625	-4576.53	11	2500	0.0044	-4662.04	35	2500	0.014
585	-5311.75	719.066	56.9809	-4926.73	58	2500	0.0232	-5040.84	156	2500	0.0624
586	-5202.6	500.278	73.7097	-4881.49	96	2500	0.0384	-4947.5	130	2500	0.052
587	-4699.93	810.34	48.0282	-4345.55	52	2500	0.0208	-4460.34	244	2500	0.0976
588	-3551	525.63	41.0722	-3360.02	258	2500	0.1032	-3422.62	499	2500	0.1996
589	-4434.04	657.381	50.8847	-4078.22	41	2500	0.0164	-4189.66	140	2500	0.056
590	-3648.12	473.631	38.5038	-3486.87	406	2500	0.1624	-3554.22	646	2500	0.2584
591	-5049.52	556.479	76.7966	-4641.21	32	2500	0.0128	-4777.29	115	2500	0.046
592	-5501.99	675.988	53.7817	-5278.92	322	2500	0.1288	-5391.1	683	2500	0.2732
593	-11636.8	1560.51	148.341	-10254.1	0	2500	0	-10596.1	0	2500	0
594	-8055.17	1295.71	95.551	-7118.73	0	2500	0	-7365.79	3	2500	0.0012
595	-8350.13	1379.73	101.139	-7373.28	0	2500	0	-7585.77	0	2500	0
596	-8470.66	1326.98	92.8278	-7622.04	0	2500	0	-7863.62	11	2500	0.0044
597	-6238.02	881.718	58.5784	-5816.52	73	2500	0.0292	-5952.97	226	2500	0.0904
598	-8323.21	1346.11	92.3751	-7490.81	1	2500	0.0004	-7736.65	18	2500	0.0072
599	-5949.36	669.715	73.6421	-5484.05	21	2500	0.0084	-5609.23	70	2500	0.028
600	-3841	453.029	54.4369	-3614.79	190	2500	0.076	-3642.67	191	2500	0.0764
601	-3330.16	379.749	40.2102	-3186.71	477	2500	0.1908	-3248.68	701	2500	0.2804
602	-5410.81	717.099	51.1814	-5198.06	373	2500	0.1492	-5298.8	689	2500	0.2756
603	-5039.75	574.722	72.5952	-4704.6	70	2500	0.028	-4764.58	101	2500	0.0404
604	-6980.36	1041.2	68.7412	-6411.36	19	2500	0.0076	-6589.77	82	2500	0.0328
605	-6828.19	833.464	112.471	-6201.43	0	2500	0	-6334.87	5	2500	0.002
606	-4076.99	461.857	55.8471	-3813.25	117	2500	0.0468	-3843	123	2500	0.0492
607	-4727.05	606.411	63.3969	-4304.36	17	2500	0.0068	-4388.31	35	2500	0.014
608	-3988.89	447.064	54.8831	-3724.05	128	2500	0.0512	-3772.6	164	2500	0.0656
609	-9242.29	1473.25	94.3598	-8424.55	1	2500	0.0004	-8691.56	36	2500	0.0144
610	-5570.78	688.37	64.1649	-5215.98	76	2500	0.0304	-5307.23	173	2500	0.0692
611	-5449.17	670.446	58.4385	-5125.54	147	2500	0.0588	-5234.94	311	2500	0.1244
612	-5526.4	778.875	68.0775	-4943.26	1	2500	0.0004	-5077.62	14	2500	0.0056
613	-3957.86	580.386	49.9198	-3609.28	27	2500	0.0108	-3684.56	89	2500	0.0356
614	-9909.64	1467.98	109.683	-8677.31	0	2500	0	-8947.31	0	2500	0
615	-4287.69	580.409	58.6655	-3968.37	57	2500	0.0228	-4028.04	87	2500	0.0348
616	-10287.3	1191.21	153.203	-9306.75	0	2500	0	-9610.42	5	2500	0.002
617	-5047.64	538.052	67.2279	-4812.44	271	2500	0.1084	-4842.46	272	2500	0.1088
618	-6261.14	916.789	63.1786	-5666.85	6	2500	0.0024	-5825.4	31	2500	0.0124
619	-3949.4	478.948	52.8394	-3672.46	106	2500	0.0424	-3736.84	161	2500	0.0644
620	-4107.34	673.66	44.2102	-3788.14	59	2500	0.0236	-3884.01	225	2500	0.09
621	-8660.2	1273.71	97.1204	-7851.34	1	2500	0.0004	-8079.1	13	2500	0.0052
622	-5345.27	713.411	51.8607	-5036.98	193	2500	0.0772	-5161.52	390	2500	0.156
623	-8961.59	1522.18	101.913	-7831.13	0	2500	0	-8078.33	0	2500	0
624	-3920.92	547.518	45.7241	-3632.3	93	2500	0.0372	-3704.89	165	2500	0.066
625	-3280.09	351.166	48.0256	-3103.94	272	2500	0.1088	-3141.91	327	2500	0.1308
626	-4663.71	692.137	48.1232	-4373.96	140	2500	0.056	-4468.13	299	2500	0.1196
627	-5208.3	728.605	62.1997	-4801.43	36	2500	0.0144	-4917.21	113	2500	0.0452
628	-3824.75	530.246	40.4798	-3672.77	433	2500	0.1732	-3744.87	739	2500	0.2956
629	-5001.31	686.473	52.1438	-4688.26	138	2500	0.0552	-4791.27	283	2500	0.1132
630	-5958.23	741.306	56.7033	-5649.41	174	2500	0.0696	-5774.32	404	2500	0.1616
631	-3726.56	411.12	56.5899	-3536.06	229	2500	0.0916	-3541.16	220	2500	0.088
632	-3932.86	507.658	47.6493	-3669.18	124	2500	0.0496	-3744.16	269	2500	0.1076
633	-4000.81	433.517	62.3181	-3792.88	242	2500	0.0968	-3790.27	155	2500	0.062
634	-4812.4	654.655	46.0402	-4606.66	360	2500	0.144	-4715.97	722	2500	0.2888
635	-5194.85	707.977	51.4876	-4904.74	170	2500	0.068	-5003.25	363	2500	0.1452
636	-4267.82	679.321	41.073	-3989.84	164	2500	0.0656	-4083.5	358	2500	0.1432
637	-4467.81	565.379	46.458	-4348.45	688	2500	0.2752	-4431.07	1026	2500	0.4104
638	-5942.13	990.716	50.4001	-5501.29	52	2500	0.0208	-5648.21	201	2500	0.0804
639	-5147.68	690.119	55.7895	-4767.97	55	2500	0.022	-4880.25	155	2500	0.062
640	-7289.34	1148.04	97.3986	-6465.15	0	2500	0	-6671.83	2	2500	0.0008
641	-5531.97	785.89	61.5964	-5115.26	38	2500	0.0152	-5232.8	132	2500	0.0528
642	-4850.01	486.824	56.6977	-4651.12	355	2500	0.142	-4694.18	408	2500	0.1632
643	-4901.91	668.69	56.5186	-4497.09	45	2500	0.018	-4599.18	84	2500	0.0336
644	-7386.08	999.961	105.583	-6582.32	0	2500	0	-6788.07	2	2500	0.0008
645	-6778.45	883.569	101.32	-6090.43	2	2500	0.0008	-6276.92	7	2500	0.0028
646	-6134.35	946.082	64.3941	-5606.47	10	2500	0.004	-5764.39	79	2500	0.0316
647	-3734.45	369.281	54.9072	-3598.16	487	2500	0.1948	-3573.6	296	2500	0.1184
648	-3736.25	392.28	56.0309	-3577.43	401	2500	0.1604	-3589.91	320	2500	0.128
649	-3225.21	287.88	54.7579	-3177.1	928	2500	0.3712	-3097.09	384	2500	0.1536
650	-4598.26	655.526	49.3014	-4298.44	88	2500	0.0352	-4388.35	282	2500	0.1128
651	-5476.31	921.202	50.6616	-4935.42	7	2500	0.0028	-5084.16	47	2500	0.0188
652	-8406.89	1154.23	98.4414	-7516.35	1	2500	0.0004	-7760.98	5	2500	0.002
653	-6673.63	736.231	121.058	-6139.38	5	2500	0.002	-6249.01	21	2500	0.0084
654	-4195.96	524.986	52.3349	-3897.36	104	2500	0.0416	-3948.18	123	2500	0.0492
655	-11543.6	1806.12	132.088	-10122.9	0	2500	0	-10482.4	1	2500	0.0004
656	-5555.63	907.161	51.0497	-5040.04	10	2500	0.004	-5181.78	79	2500	0.0316
657	-8854.21	1516.79	93.481	-7785.18	0	2500	0	-8055.25	0	2500	0
658	-5456.75	792.295	61.6066	-4899.5	6	2500	0.0024	-5054.99	31	2500	0.0124
659	-3574.34	364.777	45.1567	-3407.67	377	2500	0.1508	-3446.01	418	2500	0.1672
660	-3267.12	282.563	54.3597	-3225.78	959	2500	0.3836	-3197.36	747	2500	0.2988
661	-5849.37	800.722	77.287	-5266.15	2	2500	0.0008	-5425.67	26	2500	0.0104
662	-5211.72	805.492	59.4618	-4713.34	11	2500	0.0044	-4829.56	34	2500	0.0136
663	-5218.57	592.179	80.1122	-4812.05	26	2500	0.0104	-4869.74	42	2500	0.0168
664	-6434.56	1054.6	71.8357	-5710.44	0	2500	0	-5878.35	7	2500	0.0028
665	-4363.87	588.403	47.6002	-4124.56	213	2500	0.0852	-4216.74	484	2500	0.1936
666	-4785.58	619.589	47.787	-4502.11	170	2500	0.068	-4611.51	387	2500	0.1548
667	-3823.94	506.76	40.8253	-3645.47	362	2500	0.1448	-3721.06	643	2500	0.2572
668	-5219.37	702.936	62.0931	-4807.2	32	2500	0.0128	-4908.29	78	2500	0.0312
669	-4234.07	512.354	66.5385	-3917.59	44	2500	0.0176	-3979.45	86	2500	0.0344
670	-4879.3	726.29	50.9542	-4514.93	60	2500	0.024	-4636.78	210	2500	0.084
671	-5740.74	759.482	63.3556	-5329.78	48	2500	0.0192	-5446.13	135	2500	0.054
672	-3886.12	549.251	40.8881	-3681.07	299	2500	0.1196	-3782.35	624	2500	0.2496
673	-10147.2	1407.3	105.242	-9077.68	0	2500	0	-9326.64	2	2500	0.0008
674	-3376.96	422.869	45.356	-3167.51	189	2500	0.0756	-3210.19	258	2500	0.1032
675	-5808.25	1036.02	66.7036	-5193.39	3	2500	0.0012	-5364.33	18	2500	0.0072
676	-6553.3	790.19	84.2952	-5909.8	1	2500	0.0004	-6031.87	6	2500	0.0024
677	-3567.11	340.332	53.9512	-3470.12	661	2500	0.2644	-3443.66	394	2500	0.1576
678	-4989.91	676.746	62.5329	-4506.84	10	2500	0.004	-4601.29	20	2500	0.008
679	-8816.9	1272.64	102.345	-8005.13	0	2500	0	-8230.28	17	2500	0.0068
680	-4811.47	594.264	67.9563	-4440.39	45	2500	0.018	-4532.44	86	2500	0.0344
681	-5330.72	780.474	52.2072	-4998.11	130	2500	0.052	-5102.84	271	2500	0.1084
682	-5903.44	794.564	68.7447	-5415.8	23	2500	0.0092	-5555.47	87	2500	0.0348
683	-6213.6	809.109	65.5434	-5841.35	86	2500	0.0344	-5943.67	211	2500	0.0844
684	-3952.9	425.67	54.3772	-3728.78	205	2500	0.082	-3749.28	170	2500	0.068
685	-7941.44	1235.43	95.7925	-7155.95	0	2500	0	-7384.81	9	2500	0.0036
686	-5032.4	744.545	50.8706	-4714.19	122	2500	0.0488	-4821.65	285	2500	0.114
687	-5244.76	807.69	54.5008	-4651.63	1	2500	0.0004	-4783.43	12	2500	0.0048
688	-4798.93	608.234	57.9475	-4439.29	54	2500	0.0216	-4520.89	103	2500	0.0412
689	-5388.28	790.943	57.9749	-4962.36	37	2500	0.0148	-5072.32	102	2500	0.0408
690	-8589.48	1289.71	105.086	-7616.74	0	2500	0	-7845.38	0	2500	0
691	-4242.14	634.66	40.2101	-3977.27	182	2500	0.0728	-4079.51	398	2500	0.1592
692	-5166.39	822.51	66.087	-4571.76	2	2500	0.0008	-4732.07	8	2500	0.0032
693	-3967.88	515.016	44.7514	-3757.28	261	2500	0.1044	-3838.87	529	2500	0.2116
694	-7854.38	1005.73	97.99	-7028.24	0	2500	0	-7259.9	4	2500	0.0016
695	-6880.79	895.924	65.2224	-6393.34	38	2500	0.0152	-6529.32	119	2500	0.0476
696	-3929.58	433.037	58.81	-3757.5	348	2500	0.1392	-3742.67	240	2500	0.096
697	-3920.92	547.518	45.7241	-3632.3	93	2500	0.0372	-3704.89	165	2500	0.066
698	-4885.44	618.926	69.8601	-4497.39	28	2500	0.0112	-4555.42	38	2500	0.0152
699	-7158.78	1014.4	96.4981	-6371	0	2500	0	-6565.85	0	2500	0
700	-5273.36	856.955	54.9714	-4665.63	0	2500	0	-4807.09	3	2500	0.0012
701	-2829.44	229.738	58.137	-2856.65	1431	2500	0.5724	-2724.33	506	2500	0.2024
702	-5515.18	833.465	52.3296	-5155.16	99	2500	0.0396	-5284.74	296	2500	0.1184
703	-9934.16	1607.01	106.445	-8686.68	0	2500	0	-8961.33	0	2500	0
704	-7341.68	1247.67	80.4252	-6442.37	0	2500	0	-6651.64	1	2500	0.0004
705	-7633.61	1157.77	92.2117	-6799.94	0	2500	0	-7023.07	1	2500	0.0004
706	-6645	1001.27	76.5136	-5944.73	0	2500	0	-6117.09	7	2500	0.0028
707	-3365.37	343.828	49.2493	-3177.97	250	2500	0.1	-3190.78	185	2500	0.074
708	-3888.97	542.218	46.4621	-3587.21	68	2500	0.0272	-3666.21	183	2500	0.0732
709	-5099.97	739.716	55.298	-4606.57	10	2500	0.004	-4738.6	37	2500	0.0148
710	-7661.42	878.843	113.154	-7054.9	10	2500	0.004	-7197.09	19	2500	0.0076
711	-9457.54	1403.82	108.244	-8293.92	0	2500	0	-8561.7	1	2500	0.0004
712	-4813.69	536.434	71.9193	-4459.78	67	2500	0.0268	-4502.34	54	2500	0.0216
713	-5179.22	787.802	50.7825	-4745.17	31	2500	0.0124	-4876.06	125	2500	0.05
714	-4988.3	642.212	67.5449	-4520.94	5	2500	0.002	-4621.4	37	2500	0.0148
715	-3133.51	276.685	58.5472	-3111.63	1113	2500	0.4452	-3023.38	482	2500	0.1928
716	-7716.6	1213.09	92.6736	-6913.83	0	2500	0	-7138.5	13	2500	0.0052
717	-3826.88	492.537	43.8331	-3563.62	124	2500	0.0496	-3644.55	256	2500	0.1024
718	-5127.16	680.426	56.367	-4770	77	2500	0.0308	-4891.8	233	2500	0.0932
719	-3549.81	444.868	40.7233	-3304.98	151	2500	0.0604	-3380.11	308	2500	0.1232
720	-5869.27	768.452	70.7977	-5292.8	2	2500	0.0008	-5427.62	12	2500	0.0048
721	-6110.94	689.059	73.2968	-5686.3	34	2500	0.0136	-5805.77	126	2500	0.0504
722	-3277.89	213.537	84.8739	-3465.63	2220	2500	0.888	-3180.82	512	2500	0.2048
723	-4806.85	737.644	44.5013	-4491.43	146	2500	0.0584	-4611.13	376	2500	0.1504
724	-7768.13	1277.31	93.2706	-6857.48	0	2500	0	-7098.51	3	2500	0.0012
725	-4570.51	581.212	54.1626	-4219.1	54	2500	0.0216	-4304.43	128	2500	0.0512
726	-7035.13	983.381	97.1281	-6385.56	6	2500	0.0024	-6583.1	35	2500	0.014
727	-4648.87	598.658	51.3506	-4367.14	160	2500	0.064	-4462.32	333	2500	0.1332
728	-7645.68	1019.78	94.6068	-6982.94	4	2500	0.0016	-7175.12	33	2500	0.0132
729	-4829.37	787.553	52.7711	-4418.81	26	2500	0.0104	-4524.15	110	2500	0.044
730	-8234.43	1271.74	106.436	-7260.15	0	2500	0	-7489.63	0	2500	0
731	-4217	471.757	65.9922	-3957.09	133	2500	0.0532	-3966.19	123	2500	0.0492
732	-5447.81	650.725	62.0639	-5156.57	177	2500	0.0708	-5244.87	350	2500	0.14
733	-4043.78	541.886	40.1994	-3899.28	515	2500	0.206	-3988.1	919	2500	0.3676
734	-5975.27	700.79	80.2019	-5556.7	34	2500	0.0136	-5619.47	53	2500	0.0212
735	-7654.69	1162.04	93.9474	-6857.84	0	2500	0	-7080.61	8	2500	0.0032
736	-4661.64	558.177	53.7331	-4369.75	140	2500	0.056	-4442.17	244	2500	0.0976
737	-4962.74	603.104	67.6572	-4581.91	38	2500	0.0152	-4652.89	57	2500	0.0228
738	-4471.3	582.285	47.6954	-4186.94	171	2500	0.0684	-4285.61	358	2500	0.1432
739	-4793.53	502.627	79.2312	-4495.36	93	2500	0.0372	-4518.01	78	2500	0.0312
740	-3557	434.752	40.5372	-3382.51	314	2500	0.1256	-3439.54	530	2500	0.212
741	-6708.17	852.512	80.7657	-6101.98	3	2500	0.0012	-6229.49	16	2500	0.0064
742	-4986.21	710.761	55.5746	-4560.48	27	2500	0.0108	-4661.51	67	2500	0.0268
743	-9241.34	1260.03	102.637	-8492.46	0	2500	0	-8719.18	30	2500	0.012
744	-4087.32	473.112	56.0967	-3846.85	176	2500	0.0704	-3870.23	179	2500	0.0716
745	-7391.3	1221.99	91.6685	-6557.09	0	2500	0	-6765.92	1	2500	0.0004
746	-7479.61	1203.13	74.0514	-6827.75	9	2500	0.0036	-7032.56	52	2500	0.0208
747	-4696.9	666.17	48.5351	-4414.87	169	2500	0.0676	-4522.95	412	2500	0.1648
748	-6691.23	1177.47	72.0972	-5960.3	0	2500	0	-6146.62	8	2500	0.0032
749	-6191.59	1030.07	71.5206	-5545.05	0	2500	0	-5725.03	15	2500	0.006
750	-3262.55	450.307	36.6056	-3016.29	112	2500	0.0448	-3084.73	259	2500	0.1036
751	-4302.99	588.479	47.4353	-4068.61	224	2500	0.0896	-4160.27	444	2500	0.1776
752	-3801.16	412.951	47.7673	-3661.4	497	2500	0.1988	-3711.03	678	2500	0.2712
753	-9984.2	1544.84	108.676	-8749.14	0	2500	0	-9022.39	0	2500	0
754	-6088.31	939.046	64.6193	-5537.64	10	2500	0.004	-5692.86	56	2500	0.0224
755	-9811.86	1443.32	99.5439	-8822.76	0	2500	0	-9074.94	8	2500	0.0032
756	-9016.86	1345.16	98.9384	-8005.74	1	2500	0.0004	-8268.32	2	2500	0.0008
757	-3863.32	491.856	48.6497	-3566.45	71	2500	0.0284	-3625.23	116	2500	0.0464
758	-11733.6	1611.22	134.849	-10493.5	0	2500	0	-10855.1	0	2500	0
759	-3714.25	444.569	45.3518	-3513.47	266	2500	0.1064	-3566.93	339	2500	0.1356
760	-6452.94	1189.55	57.4497	-5746.63	2	2500	0.0008	-5921.97	10	2500	0.004
761	-3594.47	467.503	47.1405	-3349.45	138	2500	0.0552	-3412.44	248	2500	0.0992
762	-8248.24	1118.38	97.1986	-7452.59	0	2500	0	-7693.47	15	2500	0.006
763	-3244.83	400.279	43.2603	-3060.95	246	2500	0.0984	-3101.29	336	2500	0.1344
764	-5175.95	825.286	49.8483	-4836.38	101	2500	0.0404	-4961.97	302	2500	0.1208
765	-3075.17	403.541	39.2108	-2908.76	292	2500	0.1168	-2953.55	433	2500	0.1732
766	-3565	543.608	44.3202	-3309.99	124	2500	0.0496	-3383.51	237	2500	0.0948
767	-5132.04	685.825	62.8668	-4747.34	47	2500	0.0188	-4853.73	131	2500	0.0524
768	-4230.22	614.469	40.2819	-3981.04	208	2500	0.0832	-4075.46	423	2500	0.1692
769	-4161.52	460.401	69.1048	-3868.9	76	2500	0.0304	-3908.95	80	2500	0.032
770	-5145.36	702.102	55.4983	-4720.06	33	2500	0.0132	-4834.84	99	2500	0.0396
771	-7416.69	1082.6	92.1677	-6777.61	6	2500	0.0024	-6974.33	47	2500	0.0188
772	-9018.34	1459.77	104.896	-7895.1	0	2500	0	-8145.8	0	2500	0
773	-5253.78	872.726	52.1507	-4861.35	58	2500	0.0232	-5001.4	192	2500	0.0768
774	-8975.41	1247.96	102.396	-8082.5	1	2500	0.0004	-8321.61	4	2500	0.0016
775	-11918.1	1806.35	134.643	-10485.8	0	2500	0	-10854.2	0	2500	0
776	-3033.03	275.046	49.0229	-2939.6	614	2500	0.2456	-2916.2	433	2500	0.1732
777	-4356.97	602.273	51.7144	-4057.45	91	2500	0.0364	-4151.29	228	2500	0.0912
778	-9079.12	1445.05	104.151	-8146.41	0	2500	0	-8376.24	6	2500	0.0024
779	-10403.1	1386.38	142.201	-9166.91	0	2500	0	-9508.27	0	2500	0
780	-5903.44	794.564	68.7447	-5415.8	23	2500	0.0092	-5555.47	87	2500	0.0348
781	-4006.33	410.171	75.077	-3807.48	264	2500	0.1056	-3806.48	150	2500	0.06
782	-3558.31	251.064	85.0869	-3646.79	1815	2500	0.726	-3424.72	325	2500	0.13
783	-3009.59	356.988	35.3204	-2912.42	638	2500	0.2552	-2957.98	868	2500	0.3472
784	-3770.79	428.22	54.0057	-3570.92	229	2500	0.0916	-3584.55	240	2500	0.096
785	-4650.92	664.257	52.3325	-4269.63	39	2500	0.0156	-4377.2	105	2500	0.042
786	-3539.54	455.053	43.4548	-3305.8	153	2500	0.0612	-3359.97	268	2500	0.1072
787	-11297.5	1598.95	137.716	-9920.55	0	2500	0	-10264.1	0	2500	0
788	-3829.24	560.022	38.8059	-3590.19	187	2500	0.0748	-3679.2	425	2500	0.17
789	-8606.91	1462.5	97.9309	-7613.29	0	2500	0	-7874.47	3	2500	0.0012
790	-4697.32	626.848	54.496	-4341.64	65	2500	0.026	-4439.17	151	2500	0.0604
791	-4075.38	634.587	43.0324	-3718.06	37	2500	0.0148	-3813.4	126	2500	0.0504
792	-3768.5	469.188	47.9983	-3540.27	180	2500	0.072	-3590.12	264	2500	0.1056
793	-4618.66	628.57	47.7753	-4342.69	157	2500	0.0628	-4423.91	328	2500	0.1312
794	-3632.39	459.181	42.2864	-3412.57	222	2500	0.0888	-3483.43	399	2500	0.1596
795	-8907.19	1299.99	96.2916	-7974.59	0	2500	0	-8237.24	2	2500	0.0008
796	-4723.9	528.681	77.6353	-4376.55	34	2500	0.0136	-4409.93	27	2500	0.0108
797	-3551.02	436.484	45.9506	-3415.63	449	2500	0.1796	-3468.34	674	2500	0.2696
798	-4686.73	701.449	44.2775	-4392.65	127	2500	0.0508	-4495.97	368	2500	0.1472
799	-4553.81	685.798	45.9857	-4221.37	84	2500	0.0336	-4328.48	237	2500	0.0948
800	-3740.27	455.527	48.7188	-3498.9	166	2500	0.0664	-3549.48	187	2500	0.0748
801	-8839.26	1316.93	95.8149	-7859.41	0	2500	0	-8114.38	1	2500	0.0004
802	-4616.11	554.311	61.6984	-4316.36	109	2500	0.0436	-4359.19	110	2500	0.044
803	-6281.33	700.579	78.9404	-5869.43	43	2500	0.0172	-5930.22	67	2500	0.0268
804	-8079.13	1340.38	98.6488	-7101.82	0	2500	0	-7340.14	0	2500	0
805	-6776.22	834.874	63.6973	-6304.77	64	2500	0.0256	-6446.07	141	2500	0.0564
806	-5926.18	805.634	79.7171	-5348.74	5	2500	0.002	-5489.84	20	2500	0.008
807	-3378.54	296.184	67.1292	-3325.89	890	2500	0.356	-3226.64	273	2500	0.1092
808	-4052.35	600.566	50.2433	-3752.11	87	2500	0.0348	-3831.77	169	2500	0.0676
809	-5300.02	747.859	54.763	-4772.73	6	2500	0.0024	-4916.57	46	2500	0.0184
810	-5166.39	822.51	66.087	-4571.76	2	2500	0.0008	-4732.07	8	2500	0.0032
811	-3412.08	442.442	39.0386	-3237.61	318	2500	0.1272	-3293.81	489	2500	0.1956
812	-3560.44	379.569	52.6024	-3383.86	299	2500	0.1196	-3382.82	198	2500	0.0792
813	-3580.99	286.391	66.0771	-3543.13	1016	2500	0.4064	-3435.15	319	2500	0.1276
814	-3597.78	469.626	52.1487	-3350.09	116	2500	0.0464	-3398.8	170	2500	0.068
815	-4941.9	608.256	70.8248	-4557.28	32	2500	0.0128	-4614.34	47	2500	0.0188
816	-4924	664.657	52.6531	-4582.03	83	2500	0.0332	-4678.67	212	2500	0.0848
817	-5302.19	773.2	65.5697	-4774.46	7	2500	0.0028	-4884.5	18	2500	0.0072
818	-5165.35	739.442	57.7448	-4736.74	27	2500	0.0108	-4843.02	91	2500	0.0364
819	-4371.32	537.829	60.8053	-4054.31	71	2500	0.0284	-4113.26	98	2500	0.0392
820	-4583.83	760.496	46.2774	-4254.44	90	2500	0.036	-4374.44	264	2500	0.1056
821	-5506.12	585.797	72.5823	-5099.01	48	2500	0.0192	-5213.86	95	2500	0.038
822	-7913.21	1296.96	95.3032	-6957.96	0	2500	0	-7181.71	0	2500	0
823	-4050.91	465.458	44.0043	-3857.92	333	2500	0.1332	-3922.39	509	2500	0.2036
824	-4176.96	648.441	43.0056	-3905.69	147	2500	0.0588	-4011.69	407	2500	0.1628
825	-11856.5	1869.8	133.781	-10336.3	0	2500	0	-10702.1	0	2500	0
826	-5618.08	737.534	71.0458	-5066.94	4	2500	0.0016	-5188.23	19	2500	0.0076
827	-4911.86	532.989	73.9637	-4603.23	102	2500	0.0408	-4641.27	100	2500	0.04
828	-4304.11	467.238	69.3406	-4018.36	102	2500	0.0408	-4039.38	68	2500	0.0272
829	-5014.05	667.347	66.1179	-4600.3	20	2500	0.008	-4695.61	66	2500	0.0264
830	-9026.58	1200.32	105.541	-8281.63	4	2500	0.0016	-8488.36	24	2500	0.0096
831	-4957.33	692.274	51.3976	-4680.72	154	2500	0.0616	-4775.34	390	2500	0.156
832	-3159.9	354.734	49.8939	-3008.95	319	2500	0.1276	-3018.14	301	2500	0.1204
833	-3677.6	608.585	44.2616	-3351.97	59	2500	0.0236	-3436.46	127	2500	0.0508
834	-6209.6	875.828	67.3736	-5637.48	7	2500	0.0028	-5791.03	32	2500	0.0128
835	-3735.76	347.733	52.1387	-3630.99	656	2500	0.2624	-3648.25	645	2500	0.258
836	-3261.99	426.813	41.4675	-3054.24	206	2500	0.0824	-3109.32	316	2500	0.1264
837	-11452.2	1364.93	154.165	-10338.6	0	2500	0	-10645.6	0	2500	0
838	-3654.32	456.861	48.3845	-3413.27	137	2500	0.0548	-3471.75	224	2500	0.0896
839	-5706.33	649.741	79.8255	-5303.29	51	2500	0.0204	-5369.32	72	2500	0.0288
840	-4228.11	443.117	52.2	-4023.01	277	2500	0.1108	-4061.53	361	2500	0.1444
841	-4761.13	671.561	55.6103	-4364.57	26	2500	0.0104	-4455.94	71	2500	0.0284
842	-9917.63	1522.44	98.2769	-9062.93	1	2500	0.0004	-9336.25	32	2500	0.0128
843	-4701.01	522.972	49.4854	-4497.44	340	2500	0.136	-4582.62	600	2500	0.24
844	-3791.62	532.02	46.0983	-3566.04	188	2500	0.0752	-3640.35	371	2500	0.1484
845	-4369.94	552.386	53.4286	-4031.4	55	2500	0.022	-4104.8	124	2500	0.0496
846	-8587	1284.29	106.864	-7557.43	0	2500	0	-7806.51	0	2500	0
847	-5972.47	836.054	62.0695	-5561.2	51	2500	0.0204	-5689.56	178	2500	0.0712
848	-4784.31	554.69	68.5729	-4380.98	23	2500	0.0092	-4441.9	29	2500	0.0116
849	-7046.89	796.44	112.566	-6488.92	11	2500	0.0044	-6628.87	39	2500	0.0156
850	-5775.91	773.627	58.6355	-5432.39	118	2500	0.0472	-5547.6	284	2500	0.1136
851	-7727.71	1060.2	104.471	-6929.93	0	2500	0	-7110.74	3	2500	0.0012
852	-5878.82	937.314	63.6366	-5333.59	7	2500	0.0028	-5485.94	42	2500	0.0168
853	-4343.1	568.099	49.5736	-4041.5	100	2500	0.04	-4116.4	178	2500	0.0712
854	-5189.72	613.484	53.4308	-4800.48	41	2500	0.0164	-4914.71	149	2500	0.0596
855	-3962.85	597.841	38.5376	-3742.75	263	2500	0.1052	-3836.36	529	2500	0.2116
856	-4555.56	620.1	57.6187	-4234.86	83	2500	0.0332	-4325.3	192	2500	0.0768
857	-4152.42	544.189	44.2803	-3909.16	199	2500	0.0796	-4000.42	416	2500	0.1664
858	-3757.19	478.176	50.7165	-3498.83	102	2500	0.0408	-3545.86	141	2500	0.0564
859	-4719.29	714.032	51.5853	-4322.61	32	2500	0.0128	-4430.66	99	2500	0.0396
860	-4552.97	566.305	55.2158	-4240.85	79	2500	0.0316	-4317.47	178	2500	0.0712
861	-4438.11	543.093	64.3612	-4063.4	28	2500	0.0112	-4134.76	65	2500	0.026
862	-2842.37	401.896	31.93	-2657.21	245	2500	0.098	-2716.16	408	2500	0.1632
863	-6903.86	746.86	81.746	-6448.06	35	2500	0.014	-6535.97	63	2500	0.0252
864	-3594.92	393.88	56.0502	-3434.41	339	2500	0.1356	-3427.36	273	2500	0.1092
865	-12671.5	1813.51	142.658	-11244	0	2500	0	-11613.7	0	2500	0
866	-4882	751.856	52.1847	-4487.63	41	2500	0.0164	-4606.9	127	2500	0.0508
867	-4254.06	521.689	51.9355	-3920.95	58	2500	0.0232	-3989.96	111	2500	0.0444
868	-3850.31	356.056	54.6299	-3698.06	433	2500	0.1732	-3709.07	381	2500	0.1524
869	-6274.79	1161.06	50.1119	-5660.4	8	2500	0.0032	-5813.77	46	2500	0.0184
870	-7457.43	1197.45	63.142	-6718.12	3	2500	0.0012	-6905.71	26	2500	0.0104
871	-4226.75	583.757	47.9146	-3995.75	230	2500	0.092	-4086.03	470	2500	0.188
872	-4800.16	705.134	53.6076	-4492.77	126	2500	0.0504	-4607.76	292	2500	0.1168
873	-2862.78	379.157	34.6472	-2669.15	209	2500	0.0836	-2718.6	323	2500	0.1292
874	-4352.11	534.068	63.3834	-3914.29	7	2500	0.0028	-4011.13	25	2500	0.01
875	-3888.56	546.88	41.6266	-3663.95	220	2500	0.088	-3747.38	456	2500	0.1824
876	-3442.02	474.125	41.8618	-3192.06	123	2500	0.0492	-3258.18	244	2500	0.0976
877	-5411.14	914.478	55.1824	-4883.13	5	2500	0.002	-5032.34	60	2500	0.024
878	-4462.74	486.876	57.1339	-4198.28	126	2500	0.0504	-4218.47	158	2500	0.0632
879	-3962.31	552.347	47.6512	-3688.42	145	2500	0.058	-3781.17	262	2500	0.1048
880	-11613.5	1540.34	140.994	-10291.9	0	2500	0	-10654.5	0	2500	0
881	-2747.19	209.894	68.1538	-2853.3	1969	2500	0.7876	-2664.01	577	2500	0.2308
882	-5683.08	880.028	64.6905	-5124.47	8	2500	0.0032	-5261.49	17	2500	0.0068
883	-4085.75	653.703	39.3454	-3876.6	300	2500	0.12	-3972.54	642	2500	0.2568
884	-9085.17	1363.34	109.249	-8017.59	0	2500	0	-8259.49	0	2500	0
885	-3478.06	406.652	54.6541	-3273.13	202	2500	0.0808	-3288.46	201	2500	0.0804
886	-4884.76	809.594	45.1728	-4587.69	181	2500	0.0724	-4705.29	415	2500	0.166
887	-5451.65	722.569	52.6266	-5000.32	33	2500	0.0132	-5147.47	151	2500	0.0604
888	-4427.49	583.337	45.8122	-4155.93	176	2500	0.0704	-4247.33	359	2500	0.1436
889	-4264.31	581.168	47.0323	-4033.86	232	2500	0.0928	-4114.73	435	2500	0.174
890	-2376.65	151.28	78.5437	-2524.77	2166	2500	0.8664	-2299.2	538	2500	0.2152
891	-8702.99	1256.86	103.07	-7829.51	0	2500	0	-8063.07	6	2500	0.0024
892	-11978	1651.27	141.605	-10735.2	0	2500	0	-11080.3	0	2500	0
893	-10568	1222.2	153.407	-9522.71	0	2500	0	-9823.7	1	2500	0.0004
894	-3947.81	483.125	42.5109	-3761.64	327	2500	0.1308	-3832.99	532	2500	0.2128
895	-7770.99	1148.25	100.06	-7017.73	2	2500	0.0008	-7228.82	9	2500	0.0036
896	-4201.4	486.995	53.4998	-3946.76	149	2500	0.0596	-4003.17	261	2500	0.1044
897	-4392.37	535.463	55.8987	-4117.17	140	2500	0.056	-4178.11	197	2500	0.0788
898	-4587.81	508.35	47.5452	-4412.85	459	2500	0.1836	-4496.98	758	2500	0.3032
899	-5092.83	756.608	55.2059	-4518.35	3	2500	0.0012	-4657.8	14	2500	0.0056
900	-4032.82	505.787	48.782	-3815.55	234	2500	0.0936	-3876.98	395	2500	0.158
901	-7442.61	1493.14	74.8558	-6521.24	0	2500	0	-6728.61	0	2500	0
902	-5179.22	787.802	50.7825	-4745.17	31	2500	0.0124	-4876.06	125	2500	0.05
903	-4967.17	777.796	49.6731	-4669.85	139	2500	0.0556	-4786.33	413	2500	0.1652
904	-4323.45	589.037	52.1239	-4006.39	70	2500	0.028	-4108.79	183	2500	0.0732
905	-3859.87	497.176	49.3956	-3567.36	98	2500	0.0392	-3644.06	179	2500	0.0716
906	-4408.35	612.053	42.8799	-4141.13	188	2500	0.0752	-4228.62	342	2500	0.1368
907	-5219.6	606.254	77.9775	-4813.73	44	2500	0.0176	-4879.29	37	2500	0.0148
908	-4649.83	577.532	58.6853	-4315.19	62	2500	0.0248	-4393.26	138	2500	0.0552
909	-8303.85	1251.36	103.98	-7338.41	0	2500	0	-7578.19	1	2500	0.0004
910	-4337.13	679.727	51.0278	-3975.58	48	2500	0.0192	-4074.37	121	2500	0.0484
911	-2936.15	366.165	41.3369	-2799.5	405	2500	0.162	-2823.87	459	2500	0.1836
912	-6333.71	1217.05	51.8824	-5702.56	9	2500	0.0036	-5883.39	33	2500	0.0132
913	-3149.25	261.112	56.2341	-3085.72	819	2500	0.3276	-3010.86	343	2500	0.1372
914	-4287.42	642.204	50.8826	-3942.04	43	2500	0.0172	-4031.39	125	2500	0.05
915	-5445.3	856.627	50.2325	-4951.16	21	2500	0.0084	-5092.49	83	2500	0.0332
916	-4752.23	719.1	48.2696	-4468.1	168	2500	0.0672	-4574	375	2500	0.15
917	-4186.76	496.271	58.5358	-3924.49	101	2500	0.0404	-3942.79	135	2500	0.054
918	-3362.57	272.943	69.2258	-3441.78	1760	2500	0.704	-3266.49	567	2500	0.2268
919	-5236.42	586.416	58.9093	-5008.43	286	2500	0.1144	-5086.25	459	2500	0.1836
920	-4478.55	617.054	53.4245	-4147.05	58	2500	0.0232	-4227.42	143	2500	0.0572
921	-3452.73	390.682	47.7194	-3282.32	281	2500	0.1124	-3311.52	353	2500	0.1412
922	-3826.34	505.147	50.5162	-3578.36	143	2500	0.0572	-3634.07	222	2500	0.0888
923	-3041.8	235.803	73.1691	-3105	1700	2500	0.68	-2939.01	399	2500	0.1596
924	-4687.6	556.067	55.4032	-4453.61	208	2500	0.0832	-4513.7	372	2500	0.1488
925	-5014.57	563.42	68.6333	-4710.92	116	2500	0.0464	-4745.17	120	2500	0.048
926	-4241.57	626.116	47.5441	-3924.6	66	2500	0.0264	-4021.11	191	2500	0.0764
927	-3043.35	200.819	82.8952	-3201.76	2185	2500	0.874	-2943.37	438	2500	0.1752
928	-5731.73	749.869	63.4295	-5326.48	36	2500	0.0144	-5424.48	106	2500	0.0424
929	-11349.2	1641.93	137.3	-9943.03	0	2500	0	-10286.6	0	2500	0
930	-3936.78	469.781	53.4062	-3679.62	128	2500	0.0512	-3709.49	151	2500	0.0604
931	-10600.7	1185.42	154.318	-9536.53	0	2500	0	-9837.23	1	2500	0.0004
932	-8735.41	1238.98	99.967	-7927.82	2	2500	0.0008	-8150.72	18	2500	0.0072
933	-6687.21	1031.85	87.4685	-6045.27	1	2500	0.0004	-6245.3	30	2500	0.012
934	-8581.62	1179.25	108.691	-7691.9	0	2500	0	-7908.9	1	2500	0.0004
935	-9146.86	1341.62	102.567	-8119.74	0	2500	0	-8364.59	0	2500	0
936	-3704.68	460.677	42.1897	-3520.53	317	2500	0.1268	-3584.03	516	2500	0.2064
937	-4680.67	740.28	48.5067	-4292.67	42	2500	0.0168	-4410.34	140	2500	0.056
938	-4051.82	598.403	44.4095	-3779.45	129	2500	0.0516	-3880.27	319	2500	0.1276
939	-10443.3	1276.01	150.913	-9280.49	0	2500	0	-9590.47	1	2500	0.0004
940	-9909.64	1467.98	109.683	-8677.31	0	2500	0	-8947.31	0	2500	0
941	-3768.41	471.449	50.3436	-3503.74	122	2500	0.0488	-3551.32	140	2500	0.056
942	-3785.57	437.498	52.7378	-3558.99	190	2500	0.076	-3591.31	212	2500	0.0848
943	-4330.21	632.382	46.006	-3951.62	28	2500	0.0112	-4064.22	100	2500	0.04
944	-4352.67	569.605	50.8276	-4044.22	86	2500	0.0344	-4125.91	174	2500	0.0696
945	-7125.91	1017.28	100.838	-6356.92	0	2500	0	-6547.21	3	2500	0.0012
946	-3551.02	436.484	45.9506	-3415.63	449	2500	0.1796	-3468.34	674	2500	0.2696
947	-4140.29	520.942	40.0612	-4006.15	614	2500	0.2456	-4107.69	1060	2500	0.424
948	-4414.86	624.393	50.6575	-4077.56	58	2500	0.0232	-4184.74	186	2500	0.0744
949	-7537.7	1172	96.9204	-6724.3	0	2500	0	-6929.45	3	2500	0.0012
950	-4578.97	534.887	62.9445	-4290.26	95	2500	0.038	-4332.87	126	2500	0.0504
951	-4413.5	559.991	52.5084	-4088.84	85	2500	0.034	-4169.5	160	2500	0.064
952	-5077.64	600.584	71.2893	-4596.46	9	2500	0.0036	-4695.07	13	2500	0.0052
953	-5810.04	858.718	61.682	-5290.81	4	2500	0.0016	-5414.39	49	2500	0.0196
954	-3880.71	461.7	50.2708	-3691.11	300	2500	0.12	-3749.23	465	2500	0.186
955	-6649.53	970.146	92.2559	-5938.78	0	2500	0	-6125.52	3	2500	0.0012
956	-3526.48	385.572	53.1089	-3330.13	217	2500	0.0868	-3352.29	236	2500	0.0944
957	-8403.62	1121.48	108.726	-7574.43	1	2500	0.0004	-7759.22	5	2500	0.002
958	-3228.38	369.112	42.8559	-3073.07	357	2500	0.1428	-3098.58	398	2500	0.1592
959	-5412.21	810.145	50.3018	-5103.99	146	2500	0.0584	-5212.58	390	2500	0.156
960	-8854.21	1516.79	93.481	-7785.18	0	2500	0	-8055.25	0	2500	0
961	-2772.48	354.921	39.0682	-2583.28	170	2500	0.068	-2618.43	254	2500	0.1016
962	-5460.71	775.77	57.1683	-5094.02	81	2500	0.0324	-5216.54	243	2500	0.0972
963	-4361.16	597.035	49.8554	-3997.2	41	2500	0.0164	-4096.04	135	2500	0.054
964	-7399.17	1069.3	96.659	-6675.28	0	2500	0	-6905.72	11	2500	0.0044
965	-7893.97	1173.3	95.1006	-7093.69	2	2500	0.0008	-7301.04	10	2500	0.004
966	-8065.33	1122.98	98.7737	-7150.27	0	2500	0	-7384.53	1	2500	0.0004
967	-8633.38	1404.53	103.958	-7562.2	0	2500	0	-7807.22	0	2500	0
968	-4548.79	721.671	49.1571	-4054.98	4	2500	0.0016	-4175.73	25	2500	0.01
969	-3472.17	412.896	51.4497	-3254.09	164	2500	0.0656	-3281.54	176	2500	0.0704
970	-6397.13	828.402	81.7786	-5715.15	1	2500	0.0004	-5869.55	2	2500	0.0008
971	-6515.37	847.088	64.7582	-6010.12	24	2500	0.0096	-6142.52	66	2500	0.0264
972	-3708.9	559.792	37.3305	-3461.8	149	2500	0.0596	-3542.7	399	2500	0.1596
973	-5015.63	600.367	52.7093	-4639.61	45	2500	0.018	-4755.52	141	2500	0.0564
974	-4280.22	557.973	54.9533	-3989.68	101	2500	0.0404	-4069.69	187	2500	0.0748
975	-6911.85	1073.83	72.9244	-6110.06	0	2500	0	-6276.28	1	2500	0.0004
976	-5003.16	837.403	50.7208	-4596.25	33	2500	0.0132	-4722.06	141	2500	0.0564
977	-4567.63	644.713	46.4759	-4307.16	207	2500	0.0828	-4405.78	420	2500	0.168
978	-3974.44	564.784	41.1069	-3724.81	202	2500	0.0808	-3815.12	380	2500	0.152
979	-4343.76	536.039	58.9008	-4045.64	78	2500	0.0312	-4092.96	111	2500	0.0444
980	-4801.66	595.084	67.3395	-4400.76	31	2500	0.0124	-4475.95	46	2500	0.0184
981	-5084.07	718.729	59.8166	-4722.64	80	2500	0.032	-4821.53	152	2500	0.0608
982	-5231.7	608.574	66.7647	-4761.39	9	2500	0.0036	-4892.08	53	2500	0.0212
983	-5246.33	688.72	58.0788	-4863.94	48	2500	0.0192	-4953.52	111	2500	0.0444
984	-7894.69	994.466	109.474	-7216.75	1	2500	0.0004	-7383.84	14	2500	0.0056
985	-3748.21	455.493	47.6137	-3516.61	161	2500	0.0644	-3565.64	263	2500	0.1052
986	-5003.2	675.327	48.244	-4703.1	163	2500	0.0652	-4799.13	345	2500	0.138
987	-6351.69	818.587	97.0005	-5706.54	1	2500	0.0004	-5895.46	8	2500	0.0032
988	-4199.85	533.514	55.5078	-3921.54	108	2500	0.0432	-3977.71	163	2500	0.0652
989	-3550.18	404.096	50.7551	-3362.73	268	2500	0.1072	-3373.12	246	2500	0.0984
990	-8250.74	1824.03	67.7281	-7477.54	4	2500	0.0016	-7710.74	38	2500	0.0152
991	-4158.72	381.758	64.6386	-4028.86	553	2500	0.2212	-3992.26	268	2500	0.1072
992	-4466.78	662.933	42.2978	-4169.55	132	2500	0.0528	-4277.32	364	2500	0.1456
993	-5112.35	721.591	58.2916	-4730.83	47	2500	0.0188	-4817.87	114	2500	0.0456
994	-6531.35	894.248	64.1922	-6074.39	50	2500	0.02	-6236.47	187	2500	0.0748
995	-5116.74	709.424	53.7658	-4717.94	50	2500	0.02	-4823.55	118	2500	0.0472
996	-6277.26	730.156	109.478	-5759.41	12	2500	0.0048	-5908.01	56	2500	0.0224
997	-4083.84	588.662	48.991	-3798.56	93	2500	0.0372	-3886.85	217	2500	0.0868
998	-3276.26	186.429	120.039	-3545.67	2372	2500	0.9488	-3157.09	342	2500	0.1368
999	-3700.31	504.088	43.7194	-3464.62	147	2500	0.0588	-3524.16	284	2500	0.1136
1000	-8593.18	1416.8	91.294	-7653.99	0	2500	0	-7913.56	2	2500	0.0008
Passing Rate							336 (33.6%)				533 (53.3%)

## Sheet: Table S2
Table S2. The parameters of the HDP-MSN (hierarchical Dirichlet process, multi-site neutral) model fitted with 100 times of re-sampling, to each pair-wise group (Normal & Benign, Normal & Malignant, Benign & Malignant) of samples
Groups	LO	θ	M-value	Metacommunity				Local community
				LM	NM	N	pM	LL	NL	N	pL
Normal & Benign	-2715.94	450.051	52.1626	-2412.67	19	2500	0.0076	-2494.77	80	2500	0.032
	-3175.63	551.44	44.6763	-2938.16	132	2500	0.0528	-3032.69	381	2500	0.1524
	-5460.03	1032.75	85.2966	-4690.81	0	2500	0	-4876.51	1	2500	0.0004
	-2690.54	555.493	39.0589	-2382.77	30	2500	0.012	-2469.04	120	2500	0.048
	-4388.48	526.316	76.6088	-3998.39	29	2500	0.0116	-4127.42	109	2500	0.0436
	-5178.01	692.067	138.56	-4579.59	1	2500	0.0004	-4771.21	17	2500	0.0068
	-2400.39	504.43	38.7662	-2101.45	32	2500	0.0128	-2185.94	110	2500	0.044
	-2622.75	464.873	43.918	-2407.31	138	2500	0.0552	-2489.81	377	2500	0.1508
	-6401.92	967.347	136.974	-5675.31	0	2500	0	-5893.45	3	2500	0.0012
	-6401.92	967.347	136.974	-5675.31	0	2500	0	-5893.45	3	2500	0.0012
	-1922.05	201.3	60.8143	-1814.87	368	2500	0.1472	-1817.02	283	2500	0.1132
	-2589.49	498.245	44.2759	-2316.45	40	2500	0.016	-2400.26	142	2500	0.0568
	-2822.09	510.472	41.7263	-2596.69	148	2500	0.0592	-2689.41	420	2500	0.168
	-4167.05	760.24	75.5191	-3617.8	0	2500	0	-3750	8	2500	0.0032
	-2368.63	486.142	41.9081	-2122.14	65	2500	0.026	-2199.28	193	2500	0.0772
	-5313.02	1172.64	70.2657	-4692.45	2	2500	0.0008	-4859.66	21	2500	0.0084
	-5317.9	1119.97	88.9139	-4603.87	0	2500	0	-4788.54	0	2500	0
	-3008.72	521.35	50.652	-2714.84	35	2500	0.014	-2809.57	153	2500	0.0612
	-3175.63	551.44	44.6763	-2938.16	132	2500	0.0528	-3032.69	381	2500	0.1524
	-5186.67	727.75	101.021	-4676.96	6	2500	0.0024	-4849.57	58	2500	0.0232
	-2163.82	230.885	58.987	-2000.89	154	2500	0.0616	-2034.67	213	2500	0.0852
	-3229.51	622.034	46.3329	-2984.35	139	2500	0.0556	-3085.2	412	2500	0.1648
	-3175.63	551.44	44.6763	-2938.16	132	2500	0.0528	-3032.69	381	2500	0.1524
	-3097.09	560.376	47.3382	-2790.85	36	2500	0.0144	-2890.76	147	2500	0.0588
	-3846.44	749.711	57.0389	-3435.59	16	2500	0.0064	-3557.55	71	2500	0.0284
	-2307.04	174.92	109.231	-2268.47	934	2500	0.3736	-2188.39	259	2500	0.1036
	-2756.72	490.048	51.6413	-2439.8	17	2500	0.0068	-2523.12	58	2500	0.0232
	-6295.27	1021.73	129.478	-5595.42	2	2500	0.0008	-5835.74	21	2500	0.0084
	-3546.49	779.904	44.9876	-3224	77	2500	0.0308	-3339.09	227	2500	0.0908
	-3069.61	457.726	59.3121	-2741.05	19	2500	0.0076	-2829.9	81	2500	0.0324
	-3554.04	655.898	48.8406	-3248.23	70	2500	0.028	-3355.78	254	2500	0.1016
	-3171.92	481.273	60.2206	-2893.57	53	2500	0.0212	-2985.16	178	2500	0.0712
	-8371.51	1518.02	138.274	-7184.88	0	2500	0	-7471.92	0	2500	0
	-3546.49	779.904	44.9876	-3224	77	2500	0.0308	-3339.09	227	2500	0.0908
	-2719.07	370.587	58.7175	-2440.63	55	2500	0.022	-2523.02	113	2500	0.0452
	-2477.2	469.919	43.1761	-2233.18	73	2500	0.0292	-2317.12	237	2500	0.0948
	-3713.03	525.888	85.1371	-3285.46	4	2500	0.0016	-3394.65	26	2500	0.0104
	-2163.82	230.885	58.987	-2000.89	154	2500	0.0616	-2034.67	213	2500	0.0852
	-4087.17	781.467	72.8519	-3523.16	1	2500	0.0004	-3659.09	5	2500	0.002
	-2307.04	174.92	109.231	-2268.47	934	2500	0.3736	-2188.39	259	2500	0.1036
	-5230.36	1034.79	71.1487	-4620.21	1	2500	0.0004	-4781.45	23	2500	0.0092
	-2769.19	504.439	47.7705	-2462.35	43	2500	0.0172	-2560.89	121	2500	0.0484
	-3560.98	649.156	59.2423	-3162.23	10	2500	0.004	-3267.06	43	2500	0.0172
	-4344.09	947.894	53.807	-3940.84	32	2500	0.0128	-4062.66	133	2500	0.0532
	-6062.12	1290.02	92.0868	-5336.41	0	2500	0	-5523.68	7	2500	0.0028
	-9474.38	1321.61	202.14	-8304.19	0	2500	0	-8664.81	0	2500	0
	-2225.33	391.625	45.0246	-2016.7	92	2500	0.0368	-2089.88	243	2500	0.0972
	-2011.14	382.585	33.9759	-1807.03	97	2500	0.0388	-1874.87	258	2500	0.1032
	-3454.43	455.309	86.2207	-3077.89	3	2500	0.0012	-3172.04	31	2500	0.0124
	-6801.15	1068.16	126.512	-6042.25	0	2500	0	-6285.8	15	2500	0.006
	-5867.26	971.249	132.391	-5137.3	0	2500	0	-5353.09	4	2500	0.0016
	-3842.26	723.126	50.432	-3522.56	81	2500	0.0324	-3637.73	229	2500	0.0916
	-7313.92	1259.37	129.177	-6341.22	0	2500	0	-6589.03	0	2500	0
	-4708.59	684.75	103.152	-4178.34	0	2500	0	-4331.24	13	2500	0.0052
	-2673.35	497.709	49.139	-2361.36	19	2500	0.0076	-2448.74	76	2500	0.0304
	-3892.82	685.471	59.405	-3526.69	26	2500	0.0104	-3641.84	120	2500	0.048
	-2795.73	418.864	52.5551	-2572.51	111	2500	0.0444	-2643.64	273	2500	0.1092
	-2891.26	436.002	55.2327	-2594.79	39	2500	0.0156	-2679.84	105	2500	0.042
	-4098.54	666.767	78.9479	-3611.57	1	2500	0.0004	-3747.67	24	2500	0.0096
	-2567.87	452.995	51.4851	-2295.94	35	2500	0.014	-2375.08	101	2500	0.0404
	-7965.42	1320.6	132.686	-7015.05	0	2500	0	-7286.64	0	2500	0
	-2652.99	304.142	65.059	-2433.11	89	2500	0.0356	-2492.42	165	2500	0.066
	-2779.34	459.293	56.2846	-2458.01	12	2500	0.0048	-2543.12	60	2500	0.024
	-5850.02	868.116	136.638	-5127.8	0	2500	0	-5367.83	2	2500	0.0008
	-2920.13	543.262	52.6695	-2566.95	13	2500	0.0052	-2660.65	49	2500	0.0196
	-2354.95	453.205	35.2993	-2177.82	248	2500	0.0992	-2254.56	562	2500	0.2248
	-3761.04	596.302	81.7088	-3278.25	2	2500	0.0008	-3395.26	10	2500	0.004
	-2952.93	560.844	43.1529	-2713.41	142	2500	0.0568	-2808.83	351	2500	0.1404
	-6009.63	799.464	155.71	-5329.53	0	2500	0	-5516.78	4	2500	0.0016
	-3734.59	544.058	61.9189	-3436.44	67	2500	0.0268	-3532.03	211	2500	0.0844
	-4395.57	484.826	96.7188	-4019.2	22	2500	0.0088	-4136.07	82	2500	0.0328
	-3229.51	622.034	46.3329	-2984.35	139	2500	0.0556	-3085.2	412	2500	0.1648
	-2383.46	436.764	44.456	-2164.73	96	2500	0.0384	-2238.06	225	2500	0.09
	-5202.65	888.698	84.6629	-4612.67	2	2500	0.0008	-4773.44	14	2500	0.0056
	-2205.89	294.193	57.6553	-2029.91	142	2500	0.0568	-2074.05	226	2500	0.0904
	-2352.29	293.374	60.2307	-2168.94	141	2500	0.0564	-2200.77	212	2500	0.0848
	-7069.38	1038.81	139.045	-6190.01	0	2500	0	-6432.29	0	2500	0
	-3734.59	544.058	61.9189	-3436.44	67	2500	0.0268	-3532.03	211	2500	0.0844
	-2507.3	340.3	44.9253	-2317.9	168	2500	0.0672	-2382.72	343	2500	0.1372
	-5864.88	798.834	144.455	-5193.09	0	2500	0	-5385.88	5	2500	0.002
	-3555.87	573.108	63.4234	-3165.62	8	2500	0.0032	-3283.86	60	2500	0.024
	-2779.34	459.293	56.2846	-2458.01	12	2500	0.0048	-2543.12	60	2500	0.024
	-4530.39	906.909	66.6111	-3934.22	3	2500	0.0012	-4073.84	7	2500	0.0028
	-1733.69	220.484	50.4368	-1622.83	299	2500	0.1196	-1637.55	330	2500	0.132
	-2770.14	329.688	65.5017	-2540.3	102	2500	0.0408	-2598.92	165	2500	0.066
	-2829.06	528.385	45.0483	-2557.31	67	2500	0.0268	-2644.84	201	2500	0.0804
	-3261.82	419.958	90.6267	-2939.11	21	2500	0.0084	-3018.56	46	2500	0.0184
	-2204.74	189.736	93.949	-2143.73	724	2500	0.2896	-2088.74	269	2500	0.1076
	-2563.54	471.561	44.0485	-2295.25	48	2500	0.0192	-2381.51	146	2500	0.0584
	-2581.91	332.349	58.0093	-2365.24	94	2500	0.0376	-2430.65	214	2500	0.0856
	-3008.72	521.35	50.652	-2714.84	35	2500	0.014	-2809.57	153	2500	0.0612
	-7965.42	1320.6	132.686	-7015.05	0	2500	0	-7286.64	0	2500	0
	-2225.33	391.625	45.0246	-2016.7	92	2500	0.0368	-2089.88	243	2500	0.0972
	-5669.71	713.699	164.616	-5056.69	1	2500	0.0004	-5227.43	6	2500	0.0024
	-5460.03	1032.75	85.2966	-4690.81	0	2500	0	-4876.51	1	2500	0.0004
	-3546.49	779.904	44.9876	-3224	77	2500	0.0308	-3339.09	227	2500	0.0908
	-5328.73	1362.69	59.4383	-4707.64	2	2500	0.0008	-4868.84	34	2500	0.0136
	-2354.95	453.205	35.2993	-2177.82	248	2500	0.0992	-2254.56	562	2500	0.2248
	-2307.04	174.92	109.231	-2268.47	934	2500	0.3736	-2188.39	259	2500	0.1036
	-3229.51	622.034	46.3329	-2984.35	139	2500	0.0556	-3085.2	412	2500	0.1648
	Passing Rate (%)						22				47
Normal & Malignant	-2494.26	353.518	57.8292	-2226.39	30	2500	0.012	-2290.08	77	2500	0.0308
Normal & Severe	-2016.53	361.557	41.5736	-1773.76	19	2500	0.0076	-1838.53	98	2500	0.0392
Normal & Severe	-3840.45	681.98	61.8191	-3319.97	1	2500	0.0004	-3452.56	8	2500	0.0032
Normal & Severe	-3053.31	518.597	57.395	-2680.69	7	2500	0.0028	-2774.92	32	2500	0.0128
Normal & Severe	-4219.22	682.857	72.3164	-3677.16	3	2500	0.0012	-3813.06	7	2500	0.0028
Normal & Severe	-5517.92	704.117	146.553	-4855.33	0	2500	0	-5045.4	4	2500	0.0016
Normal & Severe	-1755.72	128.106	114.774	-1718.17	875	2500	0.35	-1667.71	330	2500	0.132
Normal & Severe	-1755.72	128.106	114.774	-1718.17	875	2500	0.35	-1667.71	330	2500	0.132
Normal & Severe	-5257.37	656.603	166.376	-4653.59	0	2500	0	-4825.2	4	2500	0.0016
Normal & Severe	-5385.35	719.254	154.463	-4730.02	0	2500	0	-4911.58	3	2500	0.0012
Normal & Severe	-3000.29	663.553	45.8249	-2663.66	22	2500	0.0088	-2760.71	96	2500	0.0384
Normal & Severe	-2214.28	390.622	48.779	-1948.44	19	2500	0.0076	-2018.7	69	2500	0.0276
Normal & Severe	-2184.79	363.657	42.7972	-1932.91	34	2500	0.0136	-2010.37	121	2500	0.0484
Normal & Severe	-3306.97	630.375	51.3799	-2957.14	24	2500	0.0096	-3063.36	96	2500	0.0384
Normal & Severe	-2070.39	397.499	41.8208	-1825.32	25	2500	0.01	-1890.68	100	2500	0.04
Normal & Severe	-3902.31	669.391	74.8872	-3363.22	0	2500	0	-3496.36	6	2500	0.0024
Normal & Severe	-4507.42	798.47	83.4879	-4020.73	8	2500	0.0032	-4186.01	55	2500	0.022
Normal & Severe	-3251.6	582.7	50.0871	-2951.98	57	2500	0.0228	-3056.93	204	2500	0.0816
Normal & Severe	-1897.04	216.035	39.3168	-1809.03	535	2500	0.214	-1856.17	821	2500	0.3284
Normal & Severe	-4658.16	661.067	103.676	-4140.53	1	2500	0.0004	-4285.2	15	2500	0.006
Normal & Severe	-2308.22	263.117	54.735	-2101.1	100	2500	0.04	-2150.37	161	2500	0.0644
Normal & Severe	-4779.17	734.9	70.6143	-4298.02	13	2500	0.0052	-4444.17	52	2500	0.0208
Normal & Severe	-1766.87	159.367	64.146	-1709.57	668	2500	0.2672	-1679.63	364	2500	0.1456
Normal & Severe	-2954.35	622.193	44.1571	-2664.32	51	2500	0.0204	-2759.48	184	2500	0.0736
Normal & Severe	-2865.32	489.129	53.9918	-2530.48	16	2500	0.0064	-2623.32	52	2500	0.0208
Normal & Severe	-2997.55	534.797	50.8872	-2690.73	33	2500	0.0132	-2778.6	122	2500	0.0488
Normal & Severe	-2349.93	227.665	78.7915	-2240.87	445	2500	0.178	-2225.57	243	2500	0.0972
Normal & Severe	-6626.07	1211.93	130.734	-5701.07	0	2500	0	-5945.84	2	2500	0.0008
Normal & Severe	-2597.41	354.465	59.6023	-2359.7	68	2500	0.0272	-2414.8	133	2500	0.0532
Normal & Severe	-3824.48	719.336	54.0024	-3445.79	35	2500	0.014	-3564.86	130	2500	0.052
Normal & Severe	-1755.55	131.442	105.603	-1726.87	998	2500	0.3992	-1660.54	337	2500	0.1348
Normal & Severe	-3560.96	680.058	58.5875	-3165.96	18	2500	0.0072	-3280.31	68	2500	0.0272
Normal & Severe	-7084.25	1187.97	129.468	-6107.93	0	2500	0	-6371.17	0	2500	0
Normal & Severe	-2645.32	494.449	50.8718	-2326.17	14	2500	0.0056	-2416.95	57	2500	0.0228
Normal & Severe	-3250.42	474.811	65.7606	-2893.43	17	2500	0.0068	-2989.89	58	2500	0.0232
Normal & Severe	-2792.69	513.143	55.5519	-2462.74	17	2500	0.0068	-2547.85	55	2500	0.022
Normal & Severe	-2721.89	478.474	53.3785	-2382.54	10	2500	0.004	-2472.42	35	2500	0.014
Normal & Severe	-2442.94	346.693	41.7542	-2253.7	176	2500	0.0704	-2331.06	445	2500	0.178
Normal & Severe	-2813.54	355.343	62.5125	-2549.36	53	2500	0.0212	-2616.85	104	2500	0.0416
Normal & Severe	-2998.49	508.986	60.7858	-2635.39	9	2500	0.0036	-2726.92	28	2500	0.0112
Normal & Severe	-3425.07	483.772	65.6031	-3012.83	5	2500	0.002	-3128.98	36	2500	0.0144
Normal & Severe	-4180.67	603.55	67.818	-3740.94	9	2500	0.0036	-3860.63	53	2500	0.0212
Normal & Severe	-2777.78	383.951	48.5691	-2582.28	218	2500	0.0872	-2676.43	536	2500	0.2144
Normal & Severe	-3361.28	580.602	61.3103	-2968.22	8	2500	0.0032	-3082.13	48	2500	0.0192
Normal & Severe	-5895.41	1498.38	87.4052	-5038.32	0	2500	0	-5222.38	1	2500	0.0004
Normal & Severe	-9053.22	1031.52	235.969	-7952.05	0	2500	0	-8300.83	0	2500	0
Normal & Severe	-2034.99	242.245	57.162	-1892.96	231	2500	0.0924	-1913.08	260	2500	0.104
Normal & Severe	-2280.23	279.955	63.1488	-2113.46	180	2500	0.072	-2142.17	220	2500	0.088
Normal & Severe	-2703.43	387.632	62.7702	-2413.03	13	2500	0.0052	-2482.99	67	2500	0.0268
Normal & Severe	-7214.63	1172.02	128.106	-6365.38	0	2500	0	-6623.15	5	2500	0.002
Normal & Severe	-6182.38	948.455	136.217	-5502.02	0	2500	0	-5715.44	13	2500	0.0052
Normal & Severe	-2812.75	418.309	55.59	-2507.75	28	2500	0.0112	-2584.2	78	2500	0.0312
Normal & Severe	-6371.85	760.805	158.081	-5623.23	0	2500	0	-5847.57	0	2500	0
Normal & Severe	-4123.13	696.168	89.755	-3603.2	1	2500	0.0004	-3761.45	18	2500	0.0072
Normal & Severe	-1850.11	319.705	40.5251	-1660.68	84	2500	0.0336	-1714.94	221	2500	0.0884
Normal & Severe	-3292.59	639.982	47.2678	-2984.19	57	2500	0.0228	-3086.83	196	2500	0.0784
Normal & Severe	-2953.69	414.849	60.9518	-2645.62	23	2500	0.0092	-2726.64	76	2500	0.0304
Normal & Severe	-2266.12	358.828	44.3167	-2032.35	60	2500	0.024	-2112.5	192	2500	0.0768
Normal & Severe	-4356.98	702.209	82.4174	-3842.01	1	2500	0.0004	-3984.51	26	2500	0.0104
Normal & Severe	-1901.96	227.224	52.247	-1753.28	200	2500	0.08	-1782.85	232	2500	0.0928
Normal & Severe	-6636.1	882.529	147.41	-5835.22	0	2500	0	-6055.65	2	2500	0.0008
Normal & Severe	-2050.17	200.638	60.8731	-1914.43	253	2500	0.1012	-1937.3	281	2500	0.1124
Normal & Severe	-2186.95	345.829	53.449	-1930.9	23	2500	0.0092	-1992.69	70	2500	0.028
Normal & Severe	-8191.42	1383.7	135.887	-7157.3	0	2500	0	-7429.52	1	2500	0.0004
Normal & Severe	-2024.72	331.998	44.4228	-1820.05	66	2500	0.0264	-1877.28	175	2500	0.07
Normal & Severe	-2137.87	224.374	63.2034	-2011.86	348	2500	0.1392	-2016.41	239	2500	0.0956
Normal & Severe	-2189.1	292.991	57.816	-1957.63	47	2500	0.0188	-2017.6	89	2500	0.0356
Normal & Severe	-3718.42	561.352	72.3681	-3315.64	11	2500	0.0044	-3418.01	55	2500	0.022
Normal & Severe	-5854.32	862.554	145.964	-5113.17	0	2500	0	-5313.66	2	2500	0.0008
Normal & Severe	-2856.44	374.226	52.9922	-2636.63	154	2500	0.0616	-2734.1	430	2500	0.172
Normal & Severe	-3903.17	520.862	87.1196	-3427.53	2	2500	0.0008	-3559.31	8	2500	0.0032
Normal & Severe	-3262.92	501.233	63.9784	-2932.27	19	2500	0.0076	-3028.5	96	2500	0.0384
Normal & Severe	-1901.96	227.224	52.247	-1753.28	200	2500	0.08	-1782.85	232	2500	0.0928
Normal & Severe	-4956.04	1113.71	72.9427	-4347.38	1	2500	0.0004	-4510.76	20	2500	0.008
Normal & Severe	-1635.16	186.941	50.6907	-1530.68	347	2500	0.1388	-1551.57	392	2500	0.1568
Normal & Severe	-1867.65	337.586	38.7088	-1658.06	47	2500	0.0188	-1717.69	159	2500	0.0636
Normal & Severe	-6248.77	769.611	154.699	-5511.99	0	2500	0	-5729.36	4	2500	0.0016
Normal & Severe	-3670.21	692.016	54.8421	-3308.61	34	2500	0.0136	-3423.8	138	2500	0.0552
Normal & Severe	-2205.34	248.403	54.04	-2040.34	192	2500	0.0768	-2081.97	272	2500	0.1088
Normal & Severe	-4794.01	560.164	165.212	-4247.17	0	2500	0	-4417.72	9	2500	0.0036
Normal & Severe	-2484.28	277.927	67.8595	-2276.29	103	2500	0.0412	-2331.05	159	2500	0.0636
Normal & Severe	-2153.08	218.476	69.6486	-2021.51	271	2500	0.1084	-2018.91	181	2500	0.0724
Normal & Severe	-3961.53	641.431	65.6672	-3452.12	2	2500	0.0008	-3575.42	12	2500	0.0048
Normal & Severe	-2963.97	750.369	44.4272	-2671.46	51	2500	0.0204	-2765	181	2500	0.0724
Normal & Severe	-3251.6	582.7	50.0871	-2951.98	57	2500	0.0228	-3056.93	204	2500	0.0816
Normal & Severe	-3890.55	659.574	61.3593	-3473.23	19	2500	0.0076	-3583.86	53	2500	0.0212
Normal & Severe	-2094.83	214.57	77.9813	-2003.87	478	2500	0.1912	-1986.49	336	2500	0.1344
Normal & Severe	-2846.13	500.445	60.522	-2483.24	4	2500	0.0016	-2571.24	27	2500	0.0108
Normal & Severe	-2191.76	181.716	76.8734	-2119.82	663	2500	0.2652	-2075.97	298	2500	0.1192
Normal & Severe	-3226.97	464.603	65.4915	-2901.92	25	2500	0.01	-2993.92	74	2500	0.0296
Normal & Severe	-2751.21	566.166	49.8453	-2390.49	5	2500	0.002	-2472.53	41	2500	0.0164
Normal & Severe	-7341.98	1254.77	131.879	-6319.21	0	2500	0	-6583.87	0	2500	0
Normal & Severe	-3890.55	659.574	61.3593	-3473.23	19	2500	0.0076	-3583.86	53	2500	0.0212
Normal & Severe	-6364.97	1117.54	128.077	-5577.89	0	2500	0	-5800.99	9	2500	0.0036
Normal & Severe	-4219.22	682.857	72.3164	-3677.16	3	2500	0.0012	-3813.06	7	2500	0.0028
Normal & Severe	-2911.81	500.786	59.9339	-2557.83	9	2500	0.0036	-2647.75	39	2500	0.0156
Normal & Severe	-3340.53	450.03	68.1547	-2940.68	7	2500	0.0028	-3058.54	28	2500	0.0112
Normal & Severe	-1737.69	231.862	45.8965	-1603.97	186	2500	0.0744	-1634.16	297	2500	0.1188
Normal & Severe	-2998.49	508.986	60.7858	-2635.39	9	2500	0.0036	-2726.92	28	2500	0.0112
Normal & Severe	-2652.07	450.626	50.7551	-2378.82	42	2500	0.0168	-2465.23	138	2500	0.0552
	Passing Rate (%)						21				36
Benign & Malignant	-2258.17	421.858	49.3901	-1980.93	19	2500	0.0076	-2056.07	62	2500	0.0248
Benign & Severe	-3658.13	766.4	56.4845	-3260.07	15	2500	0.006	-3380.1	80	2500	0.032
Benign & Severe	-3505.85	693.053	57.978	-3135.24	18	2500	0.0072	-3248.65	87	2500	0.0348
Benign & Severe	-2438.02	391.448	37.146	-2273.16	285	2500	0.114	-2355.48	629	2500	0.2516
Benign & Severe	-2530.96	410.698	46.5218	-2356.85	229	2500	0.0916	-2441.07	560	2500	0.224
Benign & Severe	-3237.58	734.48	48.4516	-2872.34	23	2500	0.0092	-2979.15	87	2500	0.0348
Benign & Severe	-2384.73	480.618	34.8777	-2195.17	195	2500	0.078	-2268.84	424	2500	0.1696
Benign & Severe	-4145.26	1202.07	45.1927	-3844.71	123	2500	0.0492	-3958.45	387	2500	0.1548
Benign & Severe	-3680.97	628.224	57.6735	-3332.38	24	2500	0.0096	-3445.8	131	2500	0.0524
Benign & Severe	-1317.24	142.844	46.7797	-1251.53	577	2500	0.2308	-1247.79	446	2500	0.1784
Benign & Severe	-1773.86	221.983	43.9522	-1642.42	268	2500	0.1072	-1696.46	516	2500	0.2064
Benign & Severe	-2421.67	511.498	36.2696	-2191.74	89	2500	0.0356	-2271.32	286	2500	0.1144
Benign & Severe	-2128.58	202.64	74.7092	-2038.8	537	2500	0.2148	-2015.89	292	2500	0.1168
Benign & Severe	-1824.36	336.717	37.1999	-1651.82	123	2500	0.0492	-1713.88	300	2500	0.12
Benign & Severe	-1773.86	221.983	43.9522	-1642.42	268	2500	0.1072	-1696.46	516	2500	0.2064
Benign & Severe	-2401.72	393.164	43.8915	-2180.34	84	2500	0.0336	-2249.83	228	2500	0.0912
Benign & Severe	-2788.37	294.191	104.75	-2546.84	56	2500	0.0224	-2598	89	2500	0.0356
Benign & Severe	-1887.22	399.888	26.8416	-1676.2	114	2500	0.0456	-1736.34	234	2500	0.0936
Benign & Severe	-2210.58	290.276	62.2691	-2000.72	67	2500	0.0268	-2054.12	149	2500	0.0596
Benign & Severe	-2326.88	325.607	52.8483	-2103.29	72	2500	0.0288	-2163.27	161	2500	0.0644
Benign & Severe	-4145.26	1202.07	45.1927	-3844.71	123	2500	0.0492	-3958.45	387	2500	0.1548
Benign & Severe	-3592.32	553.924	83.1668	-3164.6	5	2500	0.002	-3277.57	14	2500	0.0056
Benign & Severe	-3279.6	572.422	73.275	-2849.71	3	2500	0.0012	-2967.4	8	2500	0.0032
Benign & Severe	-1953.49	375.088	28.899	-1845.05	453	2500	0.1812	-1906.09	838	2500	0.3352
Benign & Severe	-4145.26	1202.07	45.1927	-3844.71	123	2500	0.0492	-3958.45	387	2500	0.1548
Benign & Severe	-2439.67	391.485	43.2452	-2255.68	166	2500	0.0664	-2333.48	508	2500	0.2032
Benign & Severe	-3371.32	631.761	50.8538	-3120.01	122	2500	0.0488	-3225.42	364	2500	0.1456
Benign & Severe	-1628.23	125.547	83.6145	-1613.4	1112	2500	0.4448	-1546.92	403	2500	0.1612
Benign & Severe	-2522.01	388.48	53.3376	-2336.31	170	2500	0.068	-2402.97	382	2500	0.1528
Benign & Severe	-3119.29	652.108	52.6178	-2776.69	18	2500	0.0072	-2874.53	82	2500	0.0328
Benign & Severe	-3026.07	478.202	64.5902	-2706.04	24	2500	0.0096	-2794.79	75	2500	0.03
Benign & Severe	-3794.89	769.326	53.5546	-3498.55	121	2500	0.0484	-3622.54	378	2500	0.1512
Benign & Severe	-3413.55	675.053	48.6848	-3127.19	99	2500	0.0396	-3228.06	300	2500	0.12
Benign & Severe	-2446.9	398.13	48.2371	-2170.36	30	2500	0.012	-2247.46	88	2500	0.0352
Benign & Severe	-3461.97	640.857	53.5436	-3139.4	42	2500	0.0168	-3248.47	172	2500	0.0688
Benign & Severe	-3435.09	610.13	53.6018	-3091.1	41	2500	0.0164	-3200.7	112	2500	0.0448
Benign & Severe	-3158.79	426.236	75.1549	-2877.65	60	2500	0.024	-2979.22	213	2500	0.0852
Benign & Severe	-1945.39	161.988	82.5938	-1887.8	754	2500	0.3016	-1845.45	293	2500	0.1172
Benign & Severe	-1418.29	104.489	79.1501	-1431.67	1387	2500	0.5548	-1351.18	469	2500	0.1876
Benign & Severe	-2273.66	316.396	42.7574	-2088.39	161	2500	0.0644	-2155.81	329	2500	0.1316
Benign & Severe	-2952.03	629.962	44.36	-2693.76	94	2500	0.0376	-2785.46	285	2500	0.114
Benign & Severe	-3970.22	718.619	71.5845	-3554.51	10	2500	0.004	-3677.25	75	2500	0.03
Benign & Severe	-5027.04	821.558	70.9989	-4567.03	13	2500	0.0052	-4719.11	113	2500	0.0452
Benign & Severe	-2420.66	371.573	50.2983	-2187.19	67	2500	0.0268	-2263.83	221	2500	0.0884
Benign & Severe	-2904.53	486.233	57.6137	-2581.01	14	2500	0.0056	-2672.23	76	2500	0.0304
Benign & Severe	-2845.11	558.749	48.9992	-2602.45	102	2500	0.0408	-2695.84	334	2500	0.1336
Benign & Severe	-2163.69	391.39	45.2409	-1929.71	47	2500	0.0188	-1999.57	139	2500	0.0556
Benign & Severe	-2167.78	444.774	34.2739	-1930.28	67	2500	0.0268	-1999.16	204	2500	0.0816
Benign & Severe	-2983.44	562.614	54.5999	-2673.07	32	2500	0.0128	-2768.42	119	2500	0.0476
Benign & Severe	-2265.41	214.985	71.7808	-2173.07	559	2500	0.2236	-2154.3	310	2500	0.124
Benign & Severe	-2132.47	417.429	30.9143	-1993.21	323	2500	0.1292	-2055.97	625	2500	0.25
Benign & Severe	-2928.03	259.352	142.92	-2755.7	199	2500	0.0796	-2751.93	102	2500	0.0408
Benign & Severe	-2530.96	410.698	46.5218	-2356.85	229	2500	0.0916	-2441.07	560	2500	0.224
Benign & Severe	-1751.41	163.373	70.4307	-1698.32	729	2500	0.2916	-1659.76	379	2500	0.1516
Benign & Severe	-3326.37	563.017	44.5773	-3070.52	128	2500	0.0512	-3170.2	381	2500	0.1524
Benign & Severe	-3236.84	444.538	50.8226	-3138.87	653	2500	0.2612	-3228.18	1184	2500	0.4736
Benign & Severe	-2580.48	460.781	49.3471	-2322.45	51	2500	0.0204	-2401.6	158	2500	0.0632
Benign & Severe	-2781.72	536.863	53.9406	-2481.3	18	2500	0.0072	-2565.42	92	2500	0.0368
Benign & Severe	-2132.47	417.429	30.9143	-1993.21	323	2500	0.1292	-2055.97	625	2500	0.25
Benign & Severe	-3804.65	526.531	84.0372	-3450.25	20	2500	0.008	-3567.7	96	2500	0.0384
Benign & Severe	-3832.68	712.026	74.7839	-3312.71	0	2500	0	-3444.79	4	2500	0.0016
Benign & Severe	-2386.24	486.058	37.8328	-2170.39	143	2500	0.0572	-2251.93	325	2500	0.13
Benign & Severe	-4146.29	825.223	63.1736	-3709.21	16	2500	0.0064	-3841.42	66	2500	0.0264
Benign & Severe	-2604.75	524.386	43.4303	-2322.37	43	2500	0.0172	-2406.62	147	2500	0.0588
Benign & Severe	-1817.38	181.947	61.9288	-1728.59	462	2500	0.1848	-1716.75	338	2500	0.1352
Benign & Severe	-3345.59	637.164	55.8568	-3059.05	69	2500	0.0276	-3169.88	288	2500	0.1152
Benign & Severe	-2122.38	300.176	49.3076	-1935.31	103	2500	0.0412	-1993.95	247	2500	0.0988
Benign & Severe	-2182.95	407.672	45.5568	-1922.62	31	2500	0.0124	-1990.61	60	2500	0.024
Benign & Severe	-3504.19	682.293	50.3002	-3197.4	74	2500	0.0296	-3311.7	257	2500	0.1028
Benign & Severe	-3669.67	802.486	57.4161	-3256.5	8	2500	0.0032	-3374.47	58	2500	0.0232
Benign & Severe	-2863.47	456.61	61.5118	-2560.48	13	2500	0.0052	-2638.29	82	2500	0.0328
Benign & Severe	-3505.85	693.053	57.978	-3135.24	18	2500	0.0072	-3248.65	87	2500	0.0348
Benign & Severe	-3162.85	618.15	52.1397	-2838.21	32	2500	0.0128	-2942.86	121	2500	0.0484
Benign & Severe	-2220.02	424.766	31.962	-1989.46	78	2500	0.0312	-2055.84	201	2500	0.0804
Benign & Severe	-3053.16	547.695	50.2713	-2751.74	48	2500	0.0192	-2845.74	128	2500	0.0512
Benign & Severe	-1968.85	213.789	63.2332	-1842.88	294	2500	0.1176	-1853.74	269	2500	0.1076
Benign & Severe	-2132.47	417.429	30.9143	-1993.21	323	2500	0.1292	-2055.97	625	2500	0.25
Benign & Severe	-1968.85	213.789	63.2332	-1842.88	294	2500	0.1176	-1853.74	269	2500	0.1076
Benign & Severe	-3373.95	725.095	58.8206	-2976.14	10	2500	0.004	-3092.66	63	2500	0.0252
Benign & Severe	-2506.48	410.723	54.8716	-2238.91	27	2500	0.0108	-2310.53	99	2500	0.0396
Benign & Severe	-2491.14	456.622	42.4661	-2301.46	183	2500	0.0732	-2381.13	500	2500	0.2
Benign & Severe	-2426.34	341.856	53.9623	-2184.43	68	2500	0.0272	-2248.59	116	2500	0.0464
Benign & Severe	-3175.7	587.255	49.5619	-2921.99	132	2500	0.0528	-3022.49	353	2500	0.1412
Benign & Severe	-2731.63	545.278	49.4456	-2435.96	27	2500	0.0108	-2531.9	145	2500	0.058
Benign & Severe	-3504.19	682.293	50.3002	-3197.4	74	2500	0.0296	-3311.7	257	2500	0.1028
Benign & Severe	-3913.1	851.374	62.479	-3465.32	6	2500	0.0024	-3599.51	40	2500	0.016
Benign & Severe	-3804.65	526.531	84.0372	-3450.25	20	2500	0.008	-3567.7	96	2500	0.0384
Benign & Severe	-2717.94	501.303	38.6837	-2528.98	197	2500	0.0788	-2611.92	521	2500	0.2084
Benign & Severe	-2522.99	360.972	47.026	-2443.1	684	2500	0.2736	-2515.24	1178	2500	0.4712
Benign & Severe	-2541.2	445.035	47.5657	-2281.86	51	2500	0.0204	-2370.89	192	2500	0.0768
Benign & Severe	-2386.24	486.058	37.8328	-2170.39	143	2500	0.0572	-2251.93	325	2500	0.13
Benign & Severe	-3262.32	690.181	47.3297	-2955.11	56	2500	0.0224	-3060.41	208	2500	0.0832
Benign & Severe	-3555.63	542.903	79.6101	-3127.49	5	2500	0.002	-3237.65	20	2500	0.008
Benign & Severe	-2448.15	479.591	47.5021	-2160.78	5	2500	0.002	-2237.48	90	2500	0.036
Benign & Severe	-2132.47	417.429	30.9143	-1993.21	323	2500	0.1292	-2055.97	625	2500	0.25
Benign & Severe	-2534.15	543.445	46.6156	-2262.54	46	2500	0.0184	-2347.35	155	2500	0.062
Benign & Severe	-2426.34	341.856	53.9623	-2184.43	68	2500	0.0272	-2248.59	116	2500	0.0464
Benign & Severe	-3696.78	613.997	57.6219	-3407.31	90	2500	0.036	-3525.74	310	2500	0.124
Benign & Severe	-3906.49	570.82	64.5141	-3569.65	46	2500	0.0184	-3688.5	183	2500	0.0732
Benign & Severe	-3794.89	769.326	53.5546	-3498.55	121	2500	0.0484	-3622.54	378	2500	0.1512
	Passing Rate (%)						0.33				0.67

## Sheet: Table S3
Table S3. The parameters of the Tang and Zhou (2013) niche-neutral hybrid (NNH) model fitted to the Normal, Benign and Malignant samples (three samples, one from each category, form a metacommunity) with 1000 times of random re-sampling.
ID	J	S	θ	m	x	γ	R2	c2	p-value	Npass	%(pass)
1	21632	309	113.962	3.52992e-05	0.850807	0.763583	0.453567	136.237	0	0	0
2	19936	485	149.428	5.77359e-05	0.867816	0.761282	0.307052	626.082	0	0	0
3	13943	217.667	67.6418	0.000153683	0.78938	1.28574	0.51586	285.636	0	0	0
4	24721.7	264.333	85.669	5.42498e-05	0.872481	0.756569	0.417368	484.624	0	0	0
5	3921.5	140	56.5421	0.000182125	0.870612	0.70242	0.375218	104.984	0	0	0
6	24476	433.333	131.129	6.21392e-05	0.869068	0.752776	0.355396	759.662	0	0	0
7	4573	143.5	55.1805	0.000166651	0.868678	0.717128	0.327647	166.512	0	0	0
8	8644	159	39.606	0.000178711	0.826802	1.24512	0.484195	176.211	0	0	0
9	6592.67	188.333	80.824	0.000113218	0.844333	0.731348	0.53579	225.815	0	0	0
10	13556.5	241.5	87.4251	8.00361e-05	0.874728	0.723712	0.458735	216.596	0	0	0
11	11003	317.667	102.727	0.000141992	0.887542	0.700603	0.362892	465.777	0	0	0
12	14599.5	238	82.3603	7.60788e-05	0.868797	0.747259	0.384838	266.877	0	0	0
13	5620.67	168.333	70.529	0.000159571	0.845535	0.724394	0.47703	209.384	0	0	0
14	23722	231	70.4371	6.84079e-05	0.893009	0.725565	0.385845	397.309	0	0	0
15	24396	174	82.1423	3.07706e-05	0.818067	0.750672	0.650024	47.0169	9.37599e-07	0	0
16	11755.3	213.333	74.7222	9.07645e-05	0.87044	0.73906	0.391968	363.056	0	0	0
17	6686.67	176.667	56.5987	0.000208884	0.797781	1.28424	0.55278	192.992	0	0	0
18	3188.5	137	60.3956	0.000224293	0.854503	0.710696	0.443945	117.129	0	0	0
19	5571.5	168.5	74.588	0.000175629	0.834262	0.722152	0.549568	110.492	0	0	0
20	12146.5	220.5	88.0115	7.92694e-05	0.865746	0.715672	0.441852	210.292	0	0	0
21	13294	249.5	92.8559	8.7992e-05	0.866638	0.730387	0.43376	248.399	0	0	0
22	16682.3	260.333	62.4707	9.67944e-05	0.806438	1.28186	0.475911	415.198	0	0	0
23	5442.33	170.333	53.7158	0.000269751	0.775227	1.28974	0.520754	186.868	0	0	0
24	15018	141.667	50.8249	6.88597e-05	0.87727	0.72089	0.529134	167.846	0	0	0
25	14336	199	43.551	0.000228773	0.787597	1.57767	0.472756	170.018	0	0	0
26	10311.5	201	90.4553	7.99878e-05	0.823018	0.752898	0.595045	155.193	0	0	0
27	24158	237	60.5334	0.000162529	0.815723	1.31147	0.461658	383.496	0	0	0
28	20506	190.667	51.9883	0.000210865	0.813327	1.3013	0.419093	320.746	0	0	0
29	16838.5	177.5	65.7312	6.00295e-05	0.860971	0.744287	0.500809	156.181	0	0	0
30	7001.5	197	73.5329	0.000109319	0.860474	0.742108	0.375788	214.05	0	0	0
31	6349.5	147	72.9114	0.000177352	0.804739	0.745231	0.482385	146.431	0	0	0
32	13960.5	183	42.3468	0.000261409	0.788099	1.57791	0.460351	158.021	0	0	0
33	7426.33	202.667	82.1726	0.000103028	0.847679	0.744243	0.472476	289.787	0	0	0
34	18232.3	182	61.3586	5.93466e-05	0.873745	0.740496	0.454307	258.828	0	0	0
35	12291	232	93.4015	0.000139019	0.845269	0.739797	0.484505	203.051	0	0	0
36	6620	208	78.2025	0.000115934	0.867668	0.726265	0.38836	219.368	0	0	0
37	11348.7	252.333	95.518	7.33208e-05	0.84698	0.752455	0.506377	345.161	0	0	0
38	6633	195	55.0364	0.00019596	0.814777	1.25806	0.346797	295.186	0	0	0
39	27014.7	378.667	121.53	6.09854e-05	0.866819	0.753759	0.38325	665.246	0	0	0
40	9649.67	200.333	61.8213	0.000190451	0.785577	1.30392	0.498009	303.948	0	0	0
41	10795.7	263.667	74.4618	0.000167081	0.78883	1.28145	0.454603	356.452	0	0	0
42	9446.5	183	66.6755	7.93584e-05	0.862456	0.747184	0.399483	187.985	0	0	0
43	11776.3	141	36.4771	0.000198611	0.808484	1.26319	0.520917	182.016	0	0	0
44	7042	198.333	81.0905	0.000111645	0.856266	0.724667	0.533381	236.129	0	0	0
45	9446.5	183	66.6755	7.93584e-05	0.862456	0.747184	0.399483	187.985	0	0	0
46	22318	396	126.313	5.87814e-05	0.849337	0.754722	0.364466	677.67	0	0	0
47	16038	233.667	80.8814	5.1157e-05	0.864189	0.754888	0.473711	366.663	0	0	0
48	4454	146.5	54.4192	0.00016531	0.883962	0.694611	0.287654	125.606	0	0	0
49	4850.5	149	54.874	0.000161021	0.873616	0.717177	0.336096	148.657	0	0	0
50	8004.5	270	50.7341	0.000176803	0.783898	1.52545	0.370848	278.73	0	0	0
51	5179.33	146.333	40.177	0.0002649	0.820643	1.27223	0.404492	223.752	0	0	0
52	10683	169.5	70.5479	0.000123594	0.855428	0.723483	0.488714	131.646	0	0	0
53	7763	250.667	59.4716	0.000150748	0.807482	1.27054	0.397819	416.339	0	0	0
54	15167.7	379.333	117.925	7.83826e-05	0.885391	0.725698	0.338389	699.196	0	0	0
55	14362.5	302.5	96.6787	5.81496e-05	0.86033	0.760848	0.312605	370.6	0	0	0
56	14704.3	245.667	91.6787	5.40926e-05	0.856349	0.742756	0.464811	406.517	0	0	0
57	16134.3	199	63.5692	0.000155489	0.785207	1.29526	0.609435	191.741	0	0	0
58	11084	218.667	68.6619	0.000164137	0.794697	1.28227	0.447046	340.58	0	0	0
59	8204	178	65.2541	9.53904e-05	0.864331	0.741081	0.401688	289.512	0	0	0
60	8267	262	45.3033	0.000168847	0.791988	1.51877	0.389614	246.519	0	0	0
61	3482.5	112.5	44.9422	0.000201745	0.87223	0.702289	0.341517	95.4092	0	0	0
62	15940.5	174	68.2009	4.57945e-05	0.868117	0.721072	0.62835	98.4729	3.33067e-16	0	0
63	22780.3	251.667	68.3711	0.000148524	0.806659	1.29501	0.417168	426.835	0	0	0
64	13967.7	229.333	38.3318	0.000193891	0.747129	1.80996	0.4885	330.834	0	0	0
65	19644.7	357.667	123.062	9.92661e-05	0.846855	0.744636	0.456684	572.662	0	0	0
66	23030	238	75.47	3.29695e-05	0.874202	0.759279	0.376009	116.2	0	0	0
67	4427	160.5	60.0196	0.000166619	0.880945	0.698343	0.286762	142.076	0	0	0
68	10247.3	199.333	74.0145	0.000112339	0.87716	0.711903	0.507825	234.236	0	0	0
69	11227	234	54.5982	0.000131567	0.752305	1.54092	0.458526	236.6	0	0	0
70	7155.33	172.667	79.1182	0.000148611	0.820224	0.737211	0.629107	153.075	0	0	0
71	18204	389.667	73.3893	7.92568e-05	0.810694	1.27258	0.439444	682.455	0	0	0
72	3859.33	129.333	51.494	0.00018406	0.873088	0.702233	0.453194	143.947	0	0	0
73	6077	184	83.2783	0.000121879	0.842082	0.719542	0.574657	130.142	0	0	0
74	26447.7	332.333	109.726	6.11567e-05	0.864841	0.760897	0.452516	523.558	0	0	0
75	25145	244.667	68.8022	0.000149922	0.803333	1.30416	0.458327	385.407	0	0	0
76	16620.7	242.333	75.062	6.26847e-05	0.884193	0.727854	0.427312	375.507	0	0	0
77	12971.3	331.333	67.4652	0.000245399	0.752507	1.83936	0.470349	450.331	0	0	0
78	15181.5	240	81.2544	6.63535e-05	0.872733	0.745314	0.379384	265.788	0	0	0
79	8474.67	213	75.5377	9.3185e-05	0.87518	0.726888	0.457796	295.856	0	0	0
80	7114.33	205	53.6013	0.000162173	0.809387	1.2389	0.522291	256.077	0	0	0
81	13736	203.333	56.9525	0.00012264	0.784995	1.26865	0.529868	292.061	0	0	0
82	7103.33	211.667	61.8714	0.000188054	0.803003	1.27844	0.39711	326.611	0	0	0
83	6912.5	150.5	62.8714	0.000131736	0.851284	0.732033	0.44834	154.82	0	0	0
84	6690	197	72.1568	0.000134157	0.866775	0.729949	0.36503	335.969	0	0	0
85	24755	355.333	107.369	8.15937e-05	0.865075	0.73608	0.398921	597.319	0	0	0
86	6354	161	47.0981	0.000237365	0.795859	1.28235	0.519126	204.937	0	0	0
87	18688.7	439.333	110.008	9.80375e-05	0.804145	1.29495	0.402164	806.464	0	0	0
88	8151.33	265	44.0587	0.000235672	0.750855	1.82619	0.385014	386.299	0	0	0
89	50908	276	84.33	1.52919e-05	0.869904	0.778476	0.32475	181.206	0	0	0
90	31636	275.5	54.5908	0.000101442	0.774994	1.54906	0.448954	311.756	0	0	0
91	11892.3	210.667	70.3056	8.6454e-05	0.885825	0.721785	0.452549	320.626	0	0	0
92	8746.5	212.5	75.2178	9.10104e-05	0.880699	0.71616	0.461573	169.448	0	0	0
93	6680.67	182.667	66.9233	0.000136711	0.875256	0.714686	0.401975	273.313	0	0	0
94	9743	274.333	65.6912	0.000129463	0.809464	1.27474	0.404645	419.984	0	0	0
95	12800.5	183.5	62.1629	5.69241e-05	0.884339	0.721022	0.512544	137.295	0	0	0
96	11655.3	205	54.0777	0.000173823	0.817973	1.26718	0.458356	278.212	0	0	0
97	12236.3	220.333	74.922	7.82227e-05	0.876383	0.741573	0.452022	324.089	0	0	0
98	7594	189.333	82.977	0.000108131	0.839522	0.736726	0.521828	243.207	0	0	0
99	18778	292	99.7999	4.15095e-05	0.863541	0.761732	0.487656	292.32	0	0	0
100	11871.7	225	59.0583	0.000179732	0.813071	1.29394	0.460354	315.804	0	0	0
101	12912.3	326	109.726	7.3084e-05	0.872073	0.741739	0.4064	499.165	0	0	0
102	19620.7	181	63.7997	0.000123779	0.872346	0.725711	0.474734	254.682	0	0	0
103	4392	170.5	71.1035	0.00018058	0.863552	0.703423	0.477433	120.973	0	0	0
104	16336	194	90.7971	6.06086e-05	0.820078	0.749593	0.622978	128.47	0	0	0
105	14354.7	363.333	98.3998	0.000189096	0.82371	1.2847	0.379051	606.324	0	0	0
106	6862.33	223.333	56.3851	0.000183415	0.790807	1.26783	0.505812	252.961	0	0	0
107	13285.7	243.333	86.6856	6.83857e-05	0.877297	0.718966	0.439119	358.113	0	0	0
108	15875.7	327.333	77.2922	9.83393e-05	0.80768	1.28493	0.468872	487.321	0	0	0
109	10287.7	174.667	44.4498	0.000249782	0.815805	1.27016	0.537558	195.199	0	0	0
110	4903.5	139.5	78.1422	0.000191117	0.793323	0.735074	0.696689	65.9768	9.31175e-11	0	0
111	13968	222.667	77.9832	0.000107809	0.863402	0.745057	0.502285	320.539	0	0	0
112	6194	193.5	44.4661	0.000237918	0.778018	1.5169	0.455191	145.918	0	0	0
113	23300	252.333	84.1462	5.95428e-05	0.871731	0.750437	0.433266	437.025	0	0	0
114	5931.67	158.333	66.5035	0.000178206	0.845688	0.721714	0.571196	165.744	0	0	0
115	8349.67	216.333	77.1684	9.679e-05	0.877084	0.721568	0.38815	327.436	0	0	0
116	12819.5	169.5	68.474	0.000156065	0.829576	0.743767	0.484232	131.366	0	0	0
117	23255.7	228	61.8163	0.000170368	0.800703	1.30934	0.443287	376.761	0	0	0
118	7725	194	84.3265	0.00010656	0.832587	0.749793	0.447336	212.545	0	0	0
119	15019	167	46.8872	0.000227673	0.759529	1.57336	0.625285	100.661	1.11022e-16	0	0
120	6504.67	198.333	72.7344	0.000116021	0.871098	0.727168	0.376426	317.082	0	0	0
121	20744.5	246.5	91.0636	3.65432e-05	0.859161	0.749894	0.404229	268.372	0	0	0
122	10760.7	213.667	87.3269	7.45248e-05	0.84002	0.749093	0.555377	263.427	0	0	0
123	12060.7	234	91.7372	8.06468e-05	0.850284	0.747024	0.506483	310.612	0	0	0
124	15249.3	298.333	94.6209	6.69429e-05	0.881863	0.735638	0.40837	495.935	0	0	0
125	8112.67	197	78.9217	9.71483e-05	0.858123	0.722406	0.556502	211.276	0	0	0
126	14792	219.5	47.5182	0.000195192	0.771433	1.55113	0.462864	199.084	0	0	0
127	9061	241	100.458	8.61213e-05	0.832333	0.748742	0.527348	192.864	0	0	0
128	10498.3	214	76.9572	8.26785e-05	0.866483	0.735309	0.466386	329.055	0	0	0
129	5126	179	49.7501	0.000252209	0.808726	1.27335	0.389501	257.042	0	0	0
130	6480.33	202.333	72.7342	0.000111451	0.878865	0.717053	0.331691	299.344	0	0	0
131	8746.5	212.5	75.2178	9.10104e-05	0.880699	0.71616	0.461573	169.448	0	0	0
132	6044.5	153	52.0151	0.000296461	0.751846	1.56921	0.68357	71.9659	1.84742e-11	0	0
133	20147	395.333	122.282	7.5079e-05	0.870479	0.732574	0.334102	640.817	0	0	0
134	6554.67	196.333	70.7445	0.000114322	0.878395	0.717398	0.309226	317.699	0	0	0
135	6882.5	200	72.7716	0.000107978	0.875758	0.71959	0.417265	184.101	0	0	0
136	13349.7	224	80.2827	7.80487e-05	0.862958	0.746048	0.478606	315.643	0	0	0
137	11114	224	47.0044	0.000284744	0.749257	1.85105	0.525897	260.884	0	0	0
138	18042.7	343	116.615	6.71808e-05	0.86348	0.731095	0.43533	529.499	0	0	0
139	4427	160.5	60.0196	0.000166619	0.880945	0.698343	0.286762	142.076	0	0	0
140	5297.33	167.667	62.4868	0.00025437	0.766232	1.28278	0.739525	105.654	0	0	0
141	14195	216.5	79.8891	8.52735e-05	0.857424	0.748329	0.436995	205.754	0	0	0
142	33981.5	547.5	155.995	2.58339e-05	0.876391	0.760977	0.318358	685.151	0	0	0
143	14255.5	206	68.1792	7.88712e-05	0.886425	0.72156	0.424349	193.927	0	0	0
144	14792	219.5	47.5182	0.000195192	0.771433	1.55113	0.462864	199.084	0	0	0
145	9778.67	158.333	55.2412	0.000100593	0.88224	0.714635	0.562585	172.084	0	0	0
146	11053.7	222.667	71.1099	7.23268e-05	0.883806	0.739356	0.417846	378.004	0	0	0
147	11686.7	257.667	46.0945	0.000216206	0.740961	1.8296	0.534933	308.657	0	0	0
148	16018	187.333	79.2332	6.65216e-05	0.842576	0.740378	0.551896	221.041	0	0	0
149	9110.33	186	65.288	8.948e-05	0.882901	0.716857	0.426694	288.995	0	0	0
150	7534	242.333	35.342	0.000244017	0.759983	1.81035	0.419372	317.762	0	0	0
151	16093	280.333	63.918	0.000112469	0.814063	1.27771	0.461084	439.489	0	0	0
152	7711.67	195	54.0226	0.000202199	0.820797	1.27612	0.478171	224.825	0	0	0
153	6495.67	176.333	47.4253	0.000198535	0.816232	1.25965	0.437385	231.149	0	0	0
154	5935.33	190.333	71.8566	0.000128391	0.876392	0.707559	0.369064	268.57	0	0	0
155	6023.33	196	72.6875	0.000119249	0.87483	0.716246	0.406128	302.568	0	0	0
156	18974.7	352.667	115.011	4.51891e-05	0.869123	0.760903	0.42815	542.574	0	0	0
157	29683.3	407	106.033	0.000132332	0.807111	1.29623	0.402342	767.121	0	0	0
158	14756	302.5	68.1877	0.000126519	0.764724	1.54711	0.415103	323.776	0	0	0
159	11966.7	216.333	85.5032	0.00012602	0.836595	0.744441	0.53402	261.603	0	0	0
160	6397.33	172.667	61.3257	0.000127577	0.8802	0.713332	0.385732	269.752	0	0	0
161	23788.7	394	89.1962	9.21039e-05	0.821822	1.26178	0.362335	700.923	0	0	0
162	17528.5	266.5	100.033	4.61008e-05	0.847573	0.763743	0.461989	274.362	0	0	0
163	19088	357.333	111.411	0.000102457	0.86057	0.734041	0.320121	580.434	0	0	0
164	11757.5	208.5	85.2245	6.62225e-05	0.834434	0.763054	0.441125	247.584	0	0	0
165	8915.67	226.667	56.1155	0.000131594	0.811418	1.25574	0.417671	386.009	0	0	0
166	13747.7	226	58.7021	0.000151328	0.80563	1.28125	0.494578	307.53	0	0	0
167	5362.5	157	39.2947	0.000304135	0.794685	1.54368	0.362452	102.845	0	0	0
168	5776.33	197	52.2915	0.00021339	0.825321	1.25855	0.344962	215.694	0	0	0
169	7647	252	60.4599	0.000153188	0.8056	1.27261	0.396728	425.462	0	0	0
170	10809.7	275.667	90.6686	8.81401e-05	0.870512	0.740966	0.3707	461.674	0	0	0
171	14798	420.333	62.5274	0.0001321	0.732087	1.81056	0.454296	676.417	0	0	0
172	4221.5	143.5	65.4219	0.000198791	0.836162	0.709546	0.588179	82.6976	4.69624e-14	0	0
173	5956	204.333	45.9057	0.000216264	0.814209	1.23957	0.513001	241.241	0	0	0
174	12758.3	334.667	113.264	0.000150422	0.853726	0.731142	0.387528	529.719	0	0	0
175	13446.5	237.5	92.6712	6.31016e-05	0.859439	0.733268	0.383581	267.56	0	0	0
176	20991.7	393.333	100.647	0.000149775	0.798389	1.28785	0.321767	682.146	0	0	0
177	16295.5	153.5	70.8071	6.59744e-05	0.835385	0.737564	0.675747	74.9439	4.87899e-12	0	0
178	5834	186	69.3657	0.000118422	0.887373	0.690836	0.384065	56.9982	5.98255e-10	0	0
179	17741.5	161	65.5763	5.22091e-05	0.846801	0.74772	0.471834	162.156	0	0	0
180	18908.3	380.667	134.051	5.62339e-05	0.842014	0.750235	0.447943	566.776	0	0	0
181	6312	182.667	46.4627	0.000191315	0.803354	1.24375	0.495221	255.307	0	0	0
182	9830	225	60.1069	0.000187459	0.818086	1.29231	0.438145	326.403	0	0	0
183	27382.5	503	138.357	5.12274e-05	0.888367	0.742199	0.248991	672.191	0	0	0
184	9664.5	282	64.5849	0.000151684	0.753709	1.55111	0.51493	243.943	0	0	0
185	9472.33	243	85.5151	8.37301e-05	0.87479	0.729304	0.457051	341.729	0	0	0
186	13502.5	137.5	71.8102	0.000154966	0.801509	0.739464	0.636386	80.4705	4.06009e-13	0	0
187	21167.5	197	87.6442	3.60552e-05	0.829824	0.746128	0.608434	128.217	0	0	0
188	6712.33	158	46.9844	0.000211431	0.795605	1.27079	0.482178	220.391	0	0	0
189	13862	183	59.2087	8.81415e-05	0.891463	0.715973	0.430775	162.286	0	0	0
190	15492.3	232.333	84.154	6.30862e-05	0.862501	0.735083	0.475632	331.253	0	0	0
191	19670	379.333	117.908	8.14049e-05	0.86744	0.728035	0.325214	622.506	0	0	0
192	15769	270	65.3715	0.000166101	0.823775	1.30494	0.410909	447.147	0	0	0
193	8941.67	225.667	75.163	9.74766e-05	0.893462	0.702565	0.407226	299.977	0	0	0
194	24215.7	464.333	114.199	8.75645e-05	0.811432	1.29519	0.404817	817.527	0	0	0
195	6077	184	83.2783	0.000121879	0.842082	0.719542	0.574657	130.142	0	0	0
196	8923.33	169.333	41.5401	0.000174619	0.813758	1.2575	0.469637	197.855	0	0	0
197	5928.33	201.333	56.8887	0.000223067	0.814758	1.2685	0.413121	257.347	0	0	0
198	9721.33	230.333	80.681	9.3196e-05	0.870537	0.73747	0.458119	363.093	0	0	0
199	10738.3	178	65.9268	0.00012068	0.862939	0.714797	0.576995	184.036	0	0	0
200	15084	347	129.13	6.82507e-05	0.835946	0.754867	0.499873	267.223	0	0	0
201	14093	255	66.7641	0.000196357	0.759735	1.55328	0.489509	222.48	0	0	0
202	5436	155.667	67.6294	0.00013493	0.86079	0.704673	0.652436	124.641	0	0	0
203	14509	287.333	100.204	9.90617e-05	0.852025	0.747964	0.472165	397.183	0	0	0
204	5911	166	63.2947	0.000144413	0.864026	0.727268	0.449655	143.353	0	0	0
205	14228.5	220	73.7797	8.01796e-05	0.883409	0.725292	0.428301	205.313	0	0	0
206	10090	193	84.3448	7.55425e-05	0.824528	0.762206	0.408526	117.417	0	0	0
207	16749.5	458.5	68.5487	8.95087e-05	0.781801	1.52774	0.410903	552.694	0	0	0
208	6139.33	154	69.4113	0.000160719	0.825853	0.739779	0.455661	243.227	0	0	0
209	10798	213.333	57.4429	0.00019099	0.818502	1.27659	0.511832	251.437	0	0	0
210	20839	468.5	149.273	4.99156e-05	0.853647	0.764716	0.307835	603.426	0	0	0
211	27509	391.333	54.1029	0.000155212	0.74247	1.81696	0.459496	705.755	0	0	0
212	14074.5	271.5	100.124	7.35844e-05	0.859923	0.746304	0.430184	275.346	0	0	0
213	8038.67	242	21.3194	0.000310482	0.680365	2.34921	0.398018	346.771	0	0	0
214	16599.5	173.5	65.5743	5.69725e-05	0.859225	0.741417	0.534388	133.328	0	0	0
215	9351	194.667	70.4145	0.000133209	0.870091	0.71777	0.492981	271.811	0	0	0
216	11306.3	339.333	59.4838	0.000142056	0.816911	1.24204	0.441863	561.543	0	0	0
217	22682.7	229.667	75.4295	6.7888e-05	0.880859	0.734601	0.460005	362.637	0	0	0
218	13599	350	51.463	0.000197683	0.738121	1.82923	0.44087	583.747	0	0	0
219	22310.3	213.667	65.5646	6.5823e-05	0.886982	0.741803	0.388957	410.974	0	0	0
220	21184.3	458	105.666	0.000116159	0.816898	1.28244	0.337061	824.515	0	0	0
221	21632	309	113.962	3.52992e-05	0.850807	0.763583	0.453567	136.237	0	0	0
222	5074	166.5	83.8239	0.000172906	0.820713	0.728952	0.604224	107.505	0	0	0
223	13861	417.333	56.5085	0.000146867	0.742864	1.80651	0.438363	711.663	0	0	0
224	6080.33	154	63.6257	0.000140625	0.858173	0.721175	0.503361	201.141	0	0	0
225	3427	119	47.9498	0.000205848	0.869275	0.70538	0.313106	58.2102	3.43357e-10	0	0
226	10331	199.333	75.2897	8.62548e-05	0.873204	0.715731	0.541658	240.999	0	0	0
227	17130.3	378	71.7738	9.05146e-05	0.816125	1.25523	0.466211	611.736	0	0	0
228	13502.5	137.5	71.8102	0.000154966	0.801509	0.739464	0.636386	80.4705	4.06009e-13	0	0
229	13382.5	173	58.434	0.000110449	0.876121	0.730569	0.435671	151.89	0	0	0
230	13031.3	258	79.518	6.76252e-05	0.886608	0.729691	0.403185	439.18	0	0	0
231	7397.33	224.667	63.4967	0.000208833	0.812736	1.27736	0.458281	290.458	0	0	0
232	7960.67	178.667	47.0691	0.000247438	0.82389	1.27582	0.38994	257.213	0	0	0
233	19785.5	264.5	103.554	3.83195e-05	0.846194	0.752584	0.525514	212.842	0	0	0
234	20045.5	282	110.31	3.77081e-05	0.847463	0.752046	0.436487	293.228	0	0	0
235	10874.5	216	82.7074	6.95708e-05	0.849277	0.751845	0.441891	214.086	0	0	0
236	22062.3	436.333	92.251	0.000104155	0.829229	1.28141	0.316516	811.66	0	0	0
237	20470.3	373.333	122.811	6.08164e-05	0.864483	0.736401	0.443059	619.65	0	0	0
238	19526.7	416	137.49	6.57218e-05	0.858073	0.756063	0.397593	720.155	0	0	0
239	9248.67	202.333	70.7425	0.000112182	0.868109	0.738139	0.483439	294.103	0	0	0
240	12770	158.333	68.0084	8.64677e-05	0.846284	0.734668	0.588818	168.86	0	0	0
241	6244.5	147.5	63.6048	0.000176505	0.854938	0.713878	0.509321	133.13	0	0	0
242	4798.5	140	68.8356	0.00019027	0.843522	0.703722	0.731874	58.0641	3.15947e-09	0	0
243	11127	237.333	88.7116	9.78132e-05	0.864674	0.731464	0.459372	334.362	0	0	0
244	28401.7	379	123.007	0.000101584	0.848812	0.75466	0.408324	674.302	0	0	0
245	8670	220.667	78.3764	0.000112872	0.868757	0.734152	0.431238	338.136	0	0	0
246	15919	228.667	70.0381	5.46212e-05	0.88362	0.75044	0.429704	390.941	0	0	0
247	16605	442.5	137.319	5.80865e-05	0.882332	0.735725	0.286713	515.557	0	0	0
248	12277.7	291	67.7433	0.00011559	0.821196	1.25666	0.399419	467.334	0	0	0
249	50908	276	84.33	1.52919e-05	0.869904	0.778476	0.32475	181.206	0	0	0
250	28167.5	239	78.2097	7.13408e-05	0.88126	0.73489	0.414181	258.533	0	0	0
251	28210.5	489.5	141.187	4.59556e-05	0.863251	0.760288	0.247196	636.287	0	0	0
252	20133.5	360.5	111.487	3.80279e-05	0.873469	0.761537	0.37519	423.098	0	0	0
253	28194.5	225	72.6093	7.00324e-05	0.884276	0.731159	0.402455	251.81	0	0	0
254	6232	179.333	48.1184	0.000214	0.82634	1.26722	0.446852	235.585	0	0	0
255	6369.33	183.667	57.5352	0.000237546	0.786744	1.29058	0.509664	241.434	0	0	0
256	11425.7	180	76.224	0.000107974	0.848146	0.728835	0.569982	206.878	0	0	0
257	19980	231.5	83.0881	3.86944e-05	0.859233	0.738113	0.498619	198.068	0	0	0
258	8560.5	276.5	22.5687	0.000303639	0.690651	2.37361	0.431638	244.131	0	0	0
259	8446	141.5	58.0485	0.000146494	0.867192	0.708285	0.537332	94.6863	2.22045e-16	0	0
260	29064	234	73.8437	5.71473e-05	0.880281	0.746624	0.379618	315.472	0	0	0
261	19723.7	374.667	101.489	0.000181339	0.801554	1.29877	0.348547	588.397	0	0	0
262	33981.5	547.5	155.995	2.58339e-05	0.876391	0.760977	0.318358	685.151	0	0	0
263	17256	389.667	131.407	6.76545e-05	0.860453	0.748795	0.385029	617.526	0	0	0
264	10324	250.5	54.7532	0.000139388	0.766475	1.53749	0.45861	244.16	0	0	0
265	9053.67	154	52.4655	9.72755e-05	0.888996	0.710727	0.558797	170.163	0	0	0
266	8880	186.667	58.2128	0.000209663	0.800183	1.30007	0.468933	257.624	0	0	0
267	10362	195	72.5903	0.000116894	0.865643	0.73144	0.445508	280.396	0	0	0
268	17075.3	239.667	83.5422	5.75685e-05	0.855634	0.744873	0.460635	337.678	0	0	0
269	11984	226.667	85.6977	7.40459e-05	0.868506	0.724276	0.473859	316.515	0	0	0
270	7725	194	84.3265	0.00010656	0.832587	0.749793	0.447336	212.545	0	0	0
271	9359.33	214.333	84.0649	9.71593e-05	0.853479	0.732988	0.540324	270.294	0	0	0
272	8206.5	272.5	57.0131	0.000175249	0.762987	1.54554	0.387358	262.333	0	0	0
273	6349.5	147	72.9114	0.000177352	0.804739	0.745231	0.482385	146.431	0	0	0
274	29160.7	302.667	95.4962	3.24628e-05	0.869206	0.759851	0.419424	511.14	0	0	0
275	6175.5	210	77.8257	0.000115146	0.878205	0.70993	0.372117	194.685	0	0	0
276	6044.5	153	52.0151	0.000296461	0.751846	1.56921	0.68357	71.9659	1.84742e-11	0	0
277	13105	184.667	80.2839	0.000105166	0.833743	0.737659	0.693117	152.148	0	0	0
278	14410	124	47.3788	0.000117362	0.869175	0.719308	0.483369	106.556	0	0	0
279	23030	238	75.47	3.29695e-05	0.874202	0.759279	0.376009	116.2	0	0	0
280	17744.5	221	54.2231	0.000120232	0.743453	1.53854	0.563749	190.533	0	0	0
281	16452.7	379.333	78.1451	8.38233e-05	0.806779	1.2536	0.472452	627.11	0	0	0
282	28083	395.667	80.7314	6.62233e-05	0.793612	1.28548	0.468775	674.848	0	0	0
283	9179	144.5	54.1951	0.000104326	0.883301	0.70001	0.600609	74.2635	2.20846e-12	0	0
284	21915	374.333	121.523	3.47987e-05	0.868563	0.748762	0.421644	575.157	0	0	0
285	12204.7	312.333	110.806	8.73963e-05	0.85457	0.75352	0.438957	436.133	0	0	0
286	7785.5	183.5	72.6167	0.000100158	0.861588	0.723024	0.443939	184.982	0	0	0
287	11321	224.333	84.8898	7.67676e-05	0.862548	0.736873	0.441794	390.646	0	0	0
288	11181.7	204.333	78.559	0.000103188	0.862473	0.729125	0.446706	317.137	0	0	0
289	7037	223.667	35.4948	0.0002653	0.752756	1.81641	0.427032	283.804	0	0	0
290	10559.7	196.667	56.8567	0.000198017	0.804365	1.27124	0.494643	246.697	0	0	0
291	11127	237.333	88.7116	9.78132e-05	0.864674	0.731464	0.459372	334.362	0	0	0
292	24050.7	263	84.9402	0.000111737	0.850329	0.755407	0.40331	461.477	0	0	0
293	15525.3	388.333	104.151	0.00015593	0.808729	1.27874	0.36248	688.869	0	0	0
294	19576.7	402.333	125.844	4.40752e-05	0.875692	0.753431	0.339372	702.91	0	0	0
295	12770	158.333	68.0084	8.64677e-05	0.846284	0.734668	0.588818	168.86	0	0	0
296	9688.5	247	55.4793	0.000150439	0.760853	1.54088	0.445552	259.119	0	0	0
297	12747.7	170	63.5424	9.11216e-05	0.871928	0.719574	0.534813	207.618	0	0	0
298	20291.7	348.667	101.856	0.000181636	0.800943	1.30481	0.447798	571.248	0	0	0
299	7483	205	74.062	0.000107569	0.881289	0.709837	0.430262	274.208	0	0	0
300	13903	363.667	54.1078	0.000175296	0.727345	1.81154	0.43932	611.984	0	0	0
301	21117	231	78.4596	8.35582e-05	0.870418	0.747563	0.390045	424.688	0	0	0
302	14050.7	365.333	64.0244	8.90962e-05	0.814031	1.27232	0.401986	644.477	0	0	0
303	6726	226	36.2914	0.000245194	0.785338	1.50963	0.497173	190.844	0	0	0
304	19561.3	225.667	80.6131	4.25913e-05	0.864636	0.746101	0.500435	293.572	0	0	0
305	15495	311	111.301	5.52911e-05	0.846355	0.76465	0.447897	475.97	0	0	0
306	11283.3	150	61.9838	0.000115385	0.854729	0.727136	0.541714	183.57	0	0	0
307	11647.3	280.667	94.6912	0.000105719	0.87338	0.731022	0.440554	385.639	0	0	0
308	11003	317.667	102.727	0.000141992	0.887542	0.700603	0.362892	465.777	0	0	0
309	9604	265	95.3821	8.01763e-05	0.857919	0.755465	0.357365	284.401	0	0	0
310	16060.7	294.667	90.256	6.18653e-05	0.879791	0.749265	0.374027	533.259	0	0	0
311	5649.5	195.5	75.3804	0.000126586	0.870897	0.713604	0.397206	168.886	0	0	0
312	50908	276	84.33	1.52919e-05	0.869904	0.778476	0.32475	181.206	0	0	0
313	12003.3	348.667	117.816	0.000121336	0.860835	0.738924	0.337337	546.361	0	0	0
314	8118.33	141.333	49.5381	0.000107006	0.890486	0.700701	0.50092	167.579	0	0	0
315	10908	147.667	68.6772	0.000145795	0.823699	0.735934	0.575685	168.367	0	0	0
316	33692.3	356.667	109.03	2.47515e-05	0.876295	0.752378	0.403917	633.41	0	0	0
317	20703.7	193	47.3171	0.000173238	0.821911	1.26736	0.444301	294.966	0	0	0
318	13960.5	183	42.3468	0.000261409	0.788099	1.57791	0.460351	158.021	0	0	0
319	10975.7	191	67.1643	0.000105382	0.8816	0.714193	0.477224	239.981	0	0	0
320	7209	185	79.082	0.000101038	0.846176	0.728333	0.516543	134.897	0	0	0
321	10248	164.5	31.4111	0.000203832	0.781659	1.52177	0.52899	109.511	0	0	0
322	6857.5	206	90.546	0.000107471	0.835367	0.735459	0.56127	154.674	0	0	0
323	12440.3	313	105.838	0.000102815	0.867481	0.742937	0.411838	468.463	0	0	0
324	19297	263.5	79.7519	3.97939e-05	0.8873	0.742416	0.398745	289.437	0	0	0
325	5416.5	161	60.775	0.000181777	0.880053	0.695789	0.494911	126.48	0	0	0
326	5834	186	69.3657	0.000118422	0.887373	0.690836	0.384065	56.9982	5.98255e-10	0	0
327	17223	380	127.098	5.20967e-05	0.869595	0.73732	0.369971	653.531	0	0	0
328	11647.3	280.667	94.6912	0.000105719	0.87338	0.731022	0.440554	385.639	0	0	0
329	13382	251	90.279	0.000108219	0.863646	0.735049	0.492663	338.905	0	0	0
330	6874.5	215.5	83.0249	0.000112967	0.853644	0.745856	0.396565	219.886	0	0	0
331	8110.67	167.333	43.3402	0.000209948	0.821662	1.26113	0.492652	190.075	0	0	0
332	9617	269.667	23.1948	0.000279808	0.684425	2.353	0.49802	387.531	0	0	0
333	7087.33	200	53.3499	0.000186565	0.807127	1.26599	0.353307	290.359	0	0	0
334	11546.7	152.333	46.0713	0.00019327	0.794403	1.26783	0.585863	159.149	0	0	0
335	14676	182	76.9463	8.57277e-05	0.850268	0.723932	0.531617	154.55	0	0	0
336	5927.67	192.333	83.0638	0.000126888	0.845679	0.725531	0.558645	222.075	0	0	0
337	28488	239.5	49.8747	0.000204825	0.782939	1.58599	0.465841	234.881	0	0	0
338	16420	298.333	105.521	9.58424e-05	0.851178	0.749313	0.519963	354.179	0	0	0
339	8967.33	209.667	57.6866	0.000137564	0.787149	1.2725	0.42448	364.831	0	0	0
340	5406	177.333	65.3445	0.000144637	0.87209	0.721126	0.314709	293.967	0	0	0
341	6732.67	182	63.6532	0.000111166	0.884083	0.714259	0.427939	280.314	0	0	0
342	16131.5	437.5	76.6094	9.80021e-05	0.745269	1.53567	0.457866	455.017	0	0	0
343	5484.33	176	49.6364	0.000226276	0.808472	1.26179	0.350504	274.119	0	0	0
344	22678	407.667	96.9091	8.86953e-05	0.81239	1.28472	0.412209	710.787	0	0	0
345	14246	408	53.181	0.00014939	0.779059	1.51741	0.416248	493.186	0	0	0
346	8213.33	195.333	81.8649	9.40613e-05	0.841525	0.746565	0.460618	287.468	0	0	0
347	26503.7	359.667	61.559	0.000101955	0.811311	1.26904	0.451159	654.197	0	0	0
348	8865.67	228.667	58.1054	0.000133293	0.804121	1.26551	0.419801	385.115	0	0	0
349	12314.7	219	59.2139	0.000159861	0.812765	1.28223	0.485005	302.001	0	0	0
350	5738	173	40.4989	0.000271499	0.794182	1.54344	0.364183	116.232	0	0	0
351	19936	485	149.428	5.77359e-05	0.867816	0.761282	0.307052	626.082	0	0	0
352	14324.7	375.333	96.7231	0.000112034	0.81912	1.25197	0.406721	584.5	0	0	0
353	9318	128	43.1016	9.67814e-05	0.901689	0.686613	0.535315	73.5686	3.02747e-12	0	0
354	14545	151	62.5449	8.70421e-05	0.863396	0.711669	0.623389	90.1748	1.54321e-14	0	0
355	7001.5	252.5	51.2797	0.00022783	0.76253	1.53486	0.486661	219.64	0	0	0
356	19444.7	403.333	118.882	8.46595e-05	0.884247	0.728149	0.307504	726.571	0	0	0
357	5577.67	191.667	55.2586	0.000230694	0.809886	1.27095	0.434748	229.148	0	0	0
358	5597	190.5	76.8369	0.000128	0.86401	0.714108	0.439584	150.209	0	0	0
359	10046.5	229.5	79.8776	7.48426e-05	0.874392	0.733756	0.389604	219.962	0	0	0
360	14239.7	183.667	70.2151	0.000118652	0.859896	0.725368	0.564392	211.283	0	0	0
361	27801	202	63.6387	7.93027e-05	0.889314	0.725571	0.395297	223.218	0	0	0
362	8655	192.5	73.8511	8.72727e-05	0.857592	0.738489	0.39689	226.122	0	0	0
363	12590.3	325.333	111.465	7.88271e-05	0.864034	0.750735	0.414251	487.939	0	0	0
364	6399.5	155	77.4178	0.000170357	0.809146	0.740241	0.544482	127.189	0	0	0
365	12675	163.667	52.2096	0.000190286	0.786212	1.28692	0.656738	139.686	0	0	0
366	14162.7	377.333	76.5986	8.94038e-05	0.794878	1.27433	0.414345	666.669	0	0	0
367	24594.3	230.667	85.3739	7.12706e-05	0.861991	0.739482	0.446946	374.198	0	0	0
368	8347.5	255	20.6751	0.000318749	0.69316	2.37488	0.410102	236.178	0	0	0
369	12663.3	265.667	78.362	0.000181126	0.800547	1.3016	0.464674	372.712	0	0	0
370	6957.5	197	69.7868	0.00010543	0.886704	0.704934	0.341239	186.477	0	0	0
371	7865.33	191.333	49.4449	0.000178489	0.813451	1.27948	0.441487	274.539	0	0	0
372	6930.5	211	75.3873	0.000106738	0.883687	0.708666	0.345653	198.813	0	0	0
373	6890.67	214.667	45.3134	0.000196464	0.820444	1.24468	0.478179	312.97	0	0	0
374	17196	378	60.5326	0.000206026	0.747216	1.82985	0.472515	609.169	0	0	0
375	4423.33	160.667	61.7245	0.00016388	0.877947	0.698715	0.328249	191.467	0	0	0
376	6017.67	180.667	58.9892	0.000224474	0.783035	1.2757	0.547165	177.673	0	0	0
377	27223	191	63.1323	0.000106467	0.872544	0.738837	0.406867	209.912	0	0	0
378	13828	157.5	79.8908	0.00012595	0.813601	0.735746	0.769418	56.2023	1.88133e-08	0	0
379	14283	377.333	118.552	9.00334e-05	0.887585	0.716456	0.365811	641.707	0	0	0
380	9377.67	207.667	75.5292	8.63944e-05	0.865685	0.739634	0.408032	347.013	0	0	0
381	4990.5	160	33.7581	0.000281631	0.768969	1.52418	0.410225	149.545	0	0	0
382	13498	285.333	91.2673	6.12484e-05	0.871743	0.749807	0.380725	528.814	0	0	0
383	13138.7	373.333	70.8238	0.00012265	0.807029	1.26347	0.412922	659.902	0	0	0
384	14599.5	238	82.3603	7.60788e-05	0.868797	0.747259	0.384838	266.877	0	0	0
385	4221.5	143.5	65.4219	0.000198791	0.836162	0.709546	0.588179	82.6976	4.69624e-14	0	0
386	7891.67	190.333	73.5348	0.000111242	0.867887	0.718066	0.512513	242.025	0	0	0
387	5986	163	60.3099	0.000141864	0.874971	0.712613	0.377902	142.907	0	0	0
388	23822.7	394.667	128.66	5.35938e-05	0.848417	0.747283	0.405425	587.927	0	0	0
389	9792	144	27.4439	0.000237413	0.797822	1.54831	0.562019	81.047	1.00142e-13	0	0
390	8320.33	189.667	49.5901	0.000184358	0.806962	1.29596	0.481185	253.055	0	0	0
391	12846	377.333	98.7202	0.000169393	0.789666	1.27247	0.389025	543.417	0	0	0
392	5834	186	69.3657	0.000118422	0.887373	0.690836	0.384065	56.9982	5.98255e-10	0	0
393	19119	258.667	91.6837	6.27456e-05	0.861697	0.75237	0.413367	387.612	0	0	0
394	11924	257.5	84.3443	6.89007e-05	0.876633	0.740446	0.383681	275.663	0	0	0
395	8678.67	221	39.8876	0.000218963	0.743567	1.80113	0.456074	340.285	0	0	0
396	11466.3	245	72.0051	0.000191315	0.803312	1.29352	0.466314	346.352	0	0	0
397	17697	256.5	50.1608	0.000110281	0.777142	1.53946	0.473238	250.365	0	0	0
398	23442	249.333	88.8196	3.4658e-05	0.853515	0.758401	0.515853	336.942	0	0	0
399	14599.5	238	82.3603	7.60788e-05	0.868797	0.747259	0.384838	266.877	0	0	0
400	10935.3	198	74.9708	0.00010965	0.862266	0.732039	0.485056	254.286	0	0	0
401	16372.3	363.667	126.801	0.000110186	0.844826	0.742428	0.412095	522.702	0	0	0
402	6390.67	186	63.6251	0.000199644	0.781073	1.27641	0.552784	206.648	0	0	0
403	10403.7	145.667	63.3805	0.000155547	0.858455	0.705227	0.674175	119.78	0	0	0
404	6949.5	212.5	80.0402	0.000110418	0.86459	0.7312	0.326758	221.276	0	0	0
405	16674.5	461.5	71.5335	9.20572e-05	0.770855	1.54239	0.409838	549.58	0	0	0
406	6625.33	197	66.2436	0.000194457	0.784064	1.27603	0.524756	243.035	0	0	0
407	4454	146.5	54.4192	0.00016531	0.883962	0.694611	0.287654	125.606	0	0	0
408	7295.5	228	35.8263	0.000205282	0.780256	1.52645	0.404849	208.064	0	0	0
409	28298.3	374	113.799	0.000105683	0.879339	0.737084	0.390467	712.961	0	0	0
410	6253	177.333	34.3079	0.000338281	0.754873	1.83607	0.421219	218.482	0	0	0
411	28313.5	222	73.3706	7.13731e-05	0.868992	0.753676	0.367127	283.048	0	0	0
412	24730.5	435.5	70.2773	6.18509e-05	0.753455	1.54006	0.497926	470.955	0	0	0
413	27084	208.5	80.9846	0.000118211	0.83952	0.749648	0.537944	157.359	0	0	0
414	9675.5	197	66.794	0.000126784	0.872775	0.732631	0.465496	202.979	0	0	0
415	9437.33	220.667	58.1901	0.000174519	0.81077	1.26456	0.536559	280.815	0	0	0
416	28134	235.5	84.3191	7.64347e-05	0.855275	0.757928	0.416014	263.234	0	0	0
417	10971.3	289.667	99.2298	0.000117049	0.869503	0.734082	0.424467	426.726	0	0	0
418	6853.5	176.5	54.7401	0.000232091	0.744399	1.54642	0.633495	101.643	0	0	0
419	20052	362.333	107.924	9.32802e-05	0.868181	0.740812	0.284592	655.045	0	0	0
420	7592.67	212.333	64.5188	0.000190297	0.797607	1.28935	0.531199	251.483	0	0	0
421	11554	325.667	65.3612	0.000157824	0.791962	1.24563	0.487168	471.187	0	0	0
422	17528.5	266.5	100.033	4.61008e-05	0.847573	0.763743	0.461989	274.362	0	0	0
423	11053	350	29.718	0.000212921	0.685328	2.35371	0.388089	173.512	0	0	0
424	20301.7	394	75.4854	7.89455e-05	0.81414	1.26164	0.464493	634.786	0	0	0
425	7866	176.5	47.9884	0.000250059	0.76276	1.57913	0.47698	168.101	0	0	0
426	12912.3	326	109.726	7.3084e-05	0.872073	0.741739	0.4064	499.165	0	0	0
427	9079.67	211.667	71.9641	9.69715e-05	0.887432	0.711519	0.50726	290.035	0	0	0
428	7877	188.333	67.2299	0.000115776	0.874656	0.722237	0.421065	254.217	0	0	0
429	11508.3	214.333	54.3263	0.000184905	0.82093	1.28136	0.48676	270.016	0	0	0
430	10929.5	222	82.3947	7.14943e-05	0.859549	0.744965	0.4143	250.471	0	0	0
431	24869.3	374.667	125.365	3.14036e-05	0.862402	0.765358	0.451812	535.116	0	0	0
432	6350	193.5	74.8945	0.000124793	0.862408	0.727399	0.476611	156.446	0	0	0
433	3018	110	54.7139	0.000242505	0.827113	0.716818	0.54251	81.5052	8.11573e-14	0	0
434	9983.33	228.333	67.3935	0.000125455	0.78152	1.26993	0.529443	276.018	0	0	0
435	19606.7	360.333	108.413	0.000123126	0.870617	0.728709	0.299886	632.148	0	0	0
436	7322.67	236	35.2071	0.000258868	0.75728	1.80773	0.416048	317.557	0	0	0
437	12433	216	74.6826	5.97093e-05	0.878812	0.728075	0.453197	197.71	0	0	0
438	26758.5	188.5	72.904	0.000147226	0.827428	0.753366	0.454005	176.703	0	0	0
439	6978.33	201.333	81.4832	0.000104649	0.853797	0.728563	0.489743	272.876	0	0	0
440	14070.5	242	64.3177	0.000198204	0.768955	1.55727	0.476958	210.723	0	0	0
441	10675	274	86.4826	8.91759e-05	0.884453	0.72757	0.355856	482.334	0	0	0
442	8275.5	114.5	52.3669	0.000164705	0.839802	0.714407	0.638458	51.6062	5.36533e-08	0	0
443	6383	198.667	65.369	0.000217951	0.786199	1.28552	0.565332	220.784	0	0	0
444	13384.7	227.333	79.3117	7.71061e-05	0.86755	0.745712	0.460136	334.373	0	0	0
445	6620	208	78.2025	0.000115934	0.867668	0.726265	0.38836	219.368	0	0	0
446	7681	204.667	77.5322	0.000130808	0.862839	0.727841	0.487506	269.96	0	0	0
447	4972	176.5	67.1177	0.000158859	0.869156	0.717202	0.330035	199.92	0	0	0
448	28488	239.5	49.8747	0.000204825	0.782939	1.58599	0.465841	234.881	0	0	0
449	6044.5	153	52.0151	0.000296461	0.751846	1.56921	0.68357	71.9659	1.84742e-11	0	0
450	5834	186	69.3657	0.000118422	0.887373	0.690836	0.384065	56.9982	5.98255e-10	0	0
451	20147.3	198.667	74.5891	0.000117539	0.852332	0.742757	0.506893	248.504	0	0	0
452	8463.5	227	47.8348	0.000164058	0.778106	1.50862	0.499802	204.919	0	0	0
453	33981.5	547.5	155.995	2.58339e-05	0.876391	0.760977	0.318358	685.151	0	0	0
454	8711.5	217.5	85.6918	8.76401e-05	0.847896	0.746777	0.394271	263.252	0	0	0
455	15359.7	398	82.9555	7.92144e-05	0.792114	1.28241	0.411699	696.617	0	0	0
456	25355.7	229.333	80.2778	5.18782e-05	0.867381	0.744944	0.467376	355.847	0	0	0
457	8375.33	167	62.354	0.000104151	0.872385	0.721936	0.467838	232.37	0	0	0
458	5834	186	69.3657	0.000118422	0.887373	0.690836	0.384065	56.9982	5.98255e-10	0	0
459	21945	438	108.116	8.94972e-05	0.813812	1.28793	0.390508	710.788	0	0	0
460	8744	226.333	39.5172	0.000237529	0.747569	1.81044	0.493819	314.09	0	0	0
461	10683	169.5	70.5479	0.000123594	0.855428	0.723483	0.488714	131.646	0	0	0
462	5216.67	180.667	74.2101	0.000164108	0.854849	0.723603	0.497953	213.865	0	0	0
463	7617.67	206.667	78.2479	0.000106533	0.867348	0.723233	0.461922	257.754	0	0	0
464	7957	145.667	59.0347	0.000138141	0.859692	0.711203	0.585922	135.183	0	0	0
465	11686	207.667	68.5586	0.000158923	0.78525	1.28456	0.465347	344.013	0	0	0
466	9892.67	244.333	83.0586	0.000135335	0.851947	0.737924	0.3799	387.243	0	0	0
467	5789.33	175	77.0018	0.000148272	0.844028	0.724225	0.536266	189.051	0	0	0
468	4762.67	168.333	45.018	0.000257382	0.816585	1.26078	0.338731	203.996	0	0	0
469	24396	174	82.1423	3.07706e-05	0.818067	0.750672	0.650024	47.0169	9.37599e-07	0	0
470	12916.5	295	101.909	7.19149e-05	0.848914	0.750692	0.377607	309.985	0	0	0
471	13697.3	332.667	121.457	6.85569e-05	0.844954	0.755108	0.460198	437.462	0	0	0
472	22902	245	41.3988	0.000213931	0.74595	1.82792	0.498803	375.666	0	0	0
473	12146.5	220.5	88.0115	7.92694e-05	0.865746	0.715672	0.441852	210.292	0	0	0
474	6852.33	198.333	55.5441	0.000192017	0.796537	1.27573	0.415637	304.294	0	0	0
475	8267	262	45.3033	0.000168847	0.791988	1.51877	0.389614	246.519	0	0	0
476	9788.67	270	39.7932	0.000173873	0.748275	1.7983	0.439002	453.096	0	0	0
477	6019.67	188	60.6369	0.000223124	0.794058	1.27295	0.594701	183.486	0	0	0
478	5221.67	161	51.0302	0.000258299	0.794339	1.26698	0.678331	123.557	0	0	0
479	14652	208.5	68.6341	7.45821e-05	0.876079	0.744126	0.388635	212.495	0	0	0
480	10830.3	247.667	59.9012	0.000124911	0.81887	1.2476	0.484928	361.073	0	0	0
481	22359	395.333	107.549	8.82511e-05	0.78989	1.28144	0.442761	672.999	0	0	0
482	10947.3	174.333	59.7342	0.000115602	0.875781	0.72915	0.431315	244.996	0	0	0
483	12127.7	212.333	71.7265	6.99463e-05	0.879989	0.729821	0.505249	310.332	0	0	0
484	17831	337.667	95.7922	0.000136715	0.883097	0.721871	0.279266	625.785	0	0	0
485	13446.5	237.5	92.6712	6.31016e-05	0.859439	0.733268	0.383581	267.56	0	0	0
486	4817	170.667	45.0398	0.000246963	0.815906	1.26536	0.313131	230.126	0	0	0
487	10469.3	221.667	87.8014	0.000110427	0.854468	0.733474	0.503897	279.363	0	0	0
488	10832.3	208.333	79.8663	8.29059e-05	0.857468	0.741966	0.472777	275.604	0	0	0
489	7295.5	228	35.8263	0.000205282	0.780256	1.52645	0.404849	208.064	0	0	0
490	13942	128	43.2558	5.02492e-05	0.894653	0.700559	0.517047	28.9972	0.00031746	0	0
491	17920	242.5	84.022	7.19526e-05	0.876788	0.727743	0.471215	200.233	0	0	0
492	15373	388	132.016	7.56998e-05	0.851909	0.746823	0.368251	656.413	0	0	0
493	22310.3	213.667	65.5646	6.5823e-05	0.886982	0.741803	0.388957	410.974	0	0	0
494	6312.33	187.333	79.3333	0.000118006	0.844691	0.735747	0.518659	226.543	0	0	0
495	14878	184.5	83.2252	8.4174e-05	0.829357	0.744026	0.58497	138.442	0	0	0
496	20287.3	402	126.625	7.30598e-05	0.858312	0.743871	0.319051	679.281	0	0	0
497	19495	384.667	121.528	8.67088e-05	0.862046	0.732485	0.328784	629.882	0	0	0
498	24219	407.667	118.313	6.49938e-05	0.887169	0.73154	0.346587	722.086	0	0	0
499	28134	235.5	84.3191	7.64347e-05	0.855275	0.757928	0.416014	263.234	0	0	0
500	17381	339	108.437	4.57462e-05	0.876299	0.736628	0.40982	563.064	0	0	0
501	16112.3	311	106.271	8.55523e-05	0.866348	0.744428	0.476851	421.18	0	0	0
502	14954	261.5	106.707	6.28729e-05	0.836448	0.756048	0.534227	215.678	0	0	0
503	12467	348.333	120.949	8.68499e-05	0.861405	0.726207	0.426865	496.704	0	0	0
504	12310	344.333	120.836	9.12816e-05	0.858023	0.728169	0.417137	507.356	0	0	0
505	9673	160	51.3534	8.32061e-05	0.890998	0.720565	0.479825	213.364	0	0	0
506	9763.5	244	52.4945	0.00014789	0.771798	1.52622	0.444154	260.739	0	0	0
507	13942	128	43.2558	5.02492e-05	0.894653	0.700559	0.517047	28.9972	0.00031746	0	0
508	12030.3	341.667	108.735	9.10938e-05	0.891976	0.7067	0.34149	526.407	0	0	0
509	17572.7	296	69.8221	0.000100668	0.808519	1.28661	0.484642	424.627	0	0	0
510	12314.7	219	59.2139	0.000159861	0.812765	1.28223	0.485005	302.001	0	0	0
511	20322.7	381.667	105.467	7.26549e-05	0.896577	0.727123	0.273947	724.011	0	0	0
512	12686	238	71.0523	7.19263e-05	0.896478	0.71463	0.406112	403.331	0	0	0
513	6054	182.5	65.5819	0.000117308	0.882665	0.709905	0.382992	148.543	0	0	0
514	25798.7	289.667	91.4911	4.36932e-05	0.877758	0.753207	0.37527	528.218	0	0	0
515	6139.67	222	55.8979	0.000204688	0.799003	1.25639	0.502622	270.286	0	0	0
516	7091.33	188.667	76.0504	0.000112582	0.84901	0.742485	0.408008	340.812	0	0	0
517	11290	330.667	114.319	0.000123213	0.862138	0.719026	0.398447	433.636	0	0	0
518	29120.5	259	85.6844	5.75147e-05	0.870584	0.754913	0.371053	328.543	0	0	0
519	9711.5	151	52.0721	8.75111e-05	0.896651	0.6922	0.489885	104.223	0	0	0
520	10100	205.333	54.7933	0.000186109	0.815163	1.2806	0.504368	258.592	0	0	0
521	5221.67	161	51.0302	0.000258299	0.794339	1.26698	0.678331	123.557	0	0	0
522	14236.3	211.333	57.2679	0.000113156	0.792521	1.26395	0.520063	307.72	0	0	0
523	28692	568	113.873	0.000114645	0.793652	1.55604	0.317075	703.482	0	0	0
524	7752	209	74.0061	9.5093e-05	0.871762	0.735055	0.40001	236.33	0	0	0
525	9927	240.333	93.9953	7.86138e-05	0.84623	0.746323	0.502761	301.638	0	0	0
526	13993	214	73.6101	8.68272e-05	0.878335	0.728235	0.39977	224.801	0	0	0
527	5010	180.333	50.7384	0.000254648	0.806844	1.27542	0.386477	266.866	0	0	0
528	8852.33	210.667	79.7265	0.000134325	0.84901	0.733057	0.488349	260.001	0	0	0
529	8153.67	211	66.609	0.000174691	0.883585	0.710141	0.385635	338.917	0	0	0
530	6339.5	176	77.8475	0.000113923	0.850172	0.712867	0.616804	108.777	0	0	0
531	6032	170.333	62.7958	0.000135007	0.868669	0.727837	0.412994	238.905	0	0	0
532	10248	164.5	31.4111	0.000203832	0.781659	1.52177	0.52899	109.511	0	0	0
533	6675	167	80.992	0.000148336	0.816832	0.741513	0.612862	108.607	0	0	0
534	12234.5	299	89.1891	7.95892e-05	0.891752	0.725163	0.346391	346.35	0	0	0
535	8000.5	175.5	71.9063	9.31237e-05	0.85104	0.737027	0.506967	121.59	0	0	0
536	23541.3	409	124.684	5.83025e-05	0.877823	0.729905	0.36709	711.813	0	0	0
537	11603	156.667	62.5003	0.000100513	0.864957	0.717405	0.540661	189.067	0	0	0
538	11617	214.333	76.0341	9.22921e-05	0.87438	0.731735	0.50782	275.885	0	0	0
539	12568.5	199	93.9762	7.22064e-05	0.821638	0.741739	0.673098	108.223	0	0	0
540	22682.7	229.667	75.4295	6.7888e-05	0.880859	0.734601	0.460005	362.637	0	0	0
541	20359.3	207.667	73.5096	0.000119011	0.866764	0.73642	0.461627	336.828	0	0	0
542	13234	352	58.9281	9.81758e-05	0.825533	1.25081	0.425736	588.979	0	0	0
543	25852.7	367	104.734	5.45554e-05	0.886141	0.727481	0.350634	640.197	0	0	0
544	13993	214	73.6101	8.68272e-05	0.878335	0.728235	0.39977	224.801	0	0	0
545	24396	174	82.1423	3.07706e-05	0.818067	0.750672	0.650024	47.0169	9.37599e-07	0	0
546	5721.33	181.667	65.8643	0.000138907	0.876323	0.716392	0.358157	326.819	0	0	0
547	35326.3	424	80.4735	4.45689e-05	0.808317	1.29086	0.441439	768.612	0	0	0
548	23996	406.333	133.164	5.31862e-05	0.849263	0.746924	0.385761	661.845	0	0	0
549	11737.7	343.333	75.3534	0.000146248	0.776757	1.26245	0.494256	487.34	0	0	0
550	12806.7	362	121.638	8.62825e-05	0.86114	0.746047	0.323089	590.434	0	0	0
551	8182	186	73.0715	9.58686e-05	0.851242	0.74559	0.405989	208.159	0	0	0
552	4990.5	160	33.7581	0.000281631	0.768969	1.52418	0.410225	149.545	0	0	0
553	8284	226	84.6547	9.11832e-05	0.852867	0.755339	0.404035	106.105	0	0	0
554	6587.5	177	46.9392	0.000290516	0.777432	1.57594	0.446397	151.327	0	0	0
555	6295.33	212	29.1992	0.000309766	0.752847	1.80163	0.510853	261.53	0	0	0
556	5814	153.667	50.2927	0.000217371	0.788946	1.2649	0.610434	141.06	0	0	0
557	19017.7	260.667	88.7204	3.99016e-05	0.872907	0.74178	0.426326	422.091	0	0	0
558	13157.7	175.333	64.3156	7.67132e-05	0.865469	0.737269	0.529825	223.249	0	0	0
559	7406	219	33.58	0.000272988	0.755094	1.8264	0.381071	311.157	0	0	0
560	11718	157.333	62.4781	0.000109138	0.861303	0.721547	0.565261	193.541	0	0	0
561	10090	193	84.3448	7.55425e-05	0.824528	0.762206	0.408526	117.417	0	0	0
562	9099	230.5	47.1087	0.000153007	0.783728	1.50524	0.516451	194.573	0	0	0
563	17011.5	433	96.586	0.000123175	0.777763	1.56077	0.4513	407.751	0	0	0
564	12203	354.667	73.5687	0.000135081	0.783615	1.26853	0.465917	529.361	0	0	0
565	11580	200.333	34.1738	0.000283968	0.757056	1.84961	0.516804	237.279	0	0	0
566	6683.5	208	92.0285	0.000111131	0.832544	0.738566	0.540049	171.362	0	0	0
567	5496.5	171.5	77.5728	0.000178178	0.823316	0.736808	0.55838	110.494	0	0	0
568	8299.5	184	49.5093	0.000218326	0.755815	1.55658	0.459098	183.486	0	0	0
569	12324.3	340.333	88.6711	0.00016303	0.798419	1.27919	0.481583	449.107	0	0	0
570	9604	265	95.3821	8.01763e-05	0.857919	0.755465	0.357365	284.401	0	0	0
571	7279	202.5	73.2264	0.000103689	0.865412	0.742156	0.378293	203.413	0	0	0
572	5047	158.333	47.9079	0.000255558	0.82044	1.26228	0.377729	153.597	0	0	0
573	8003.33	219.667	78.9071	9.79635e-05	0.876812	0.720448	0.420035	306.144	0	0	0
574	11484.7	165	52.9696	0.000204583	0.797003	1.28206	0.622889	152.437	0	0	0
575	9928	261.5	39.3621	0.000148048	0.792856	1.54293	0.454881	262.043	0	0	0
576	7562.33	241.333	58.6081	0.000155564	0.801311	1.27335	0.365284	355.405	0	0	0
577	13942	128	43.2558	5.02492e-05	0.894653	0.700559	0.517047	28.9972	0.00031746	0	0
578	17102.3	266.667	96.8689	5.39913e-05	0.845429	0.752892	0.505323	369.108	0	0	0
579	24299.7	376.667	105.144	8.23267e-05	0.883787	0.738949	0.323454	701.729	0	0	0
580	17951.3	271.333	89.1223	5.44283e-05	0.873156	0.748514	0.428987	422.436	0	0	0
581	5138.33	168	27.5103	0.000334057	0.741934	1.81133	0.446382	209.765	0	0	0
582	10866.7	205.333	72.9024	9.82691e-05	0.879163	0.721741	0.447751	279.766	0	0	0
583	16988.3	412.667	108.387	0.000108389	0.80149	1.28299	0.35063	755.981	0	0	0
584	7001.5	252.5	51.2797	0.00022783	0.76253	1.53486	0.486661	219.64	0	0	0
585	18598	299	98.9978	4.09587e-05	0.875603	0.744568	0.444351	298.066	0	0	0
586	15133.3	252.667	75.2935	8.72185e-05	0.882791	0.74021	0.375548	440.539	0	0	0
587	10820.7	216.333	84.5744	8.62515e-05	0.855022	0.741575	0.419165	375.845	0	0	0
588	11206.7	169.333	72.2606	0.000129901	0.845252	0.731886	0.546287	205.222	0	0	0
589	10136.3	209.667	66.624	0.00023161	0.780182	1.29179	0.569503	211.192	0	0	0
590	13967	140	62.0385	0.000114206	0.846626	0.724935	0.650631	81.2749	8.36109e-13	0	0
591	13549	250.667	82.7025	9.05356e-05	0.880964	0.72342	0.506139	311.364	0	0	0
592	23322	254	88.2849	3.42908e-05	0.861556	0.746959	0.474462	343.341	0	0	0
593	6831	225.5	45.598	0.000246041	0.73514	1.54098	0.494625	183.133	0	0	0
594	17621	371.333	114.832	5.80918e-05	0.882894	0.733045	0.378849	678.849	0	0	0
595	13288.7	385.667	76.4509	9.86614e-05	0.803583	1.27127	0.412896	679.483	0	0	0
596	29129	382.667	102.585	0.000176476	0.818222	1.31408	0.389801	736.113	0	0	0
597	25855	277.667	64.8893	9.05347e-05	0.813047	1.27681	0.433309	489.081	0	0	0
598	28401.7	379	123.007	0.000101584	0.848812	0.75466	0.408324	674.302	0	0	0
599	15540.3	280	85.4109	7.14703e-05	0.884267	0.738654	0.380592	495.279	0	0	0
600	6350	193.5	74.8945	0.000124793	0.862408	0.727399	0.476611	156.446	0	0	0
601	14065.5	141	61.7701	0.00010935	0.848054	0.726266	0.598031	85.7945	3.64153e-14	0	0
602	25330.7	246.333	83.8347	4.52645e-05	0.862756	0.761288	0.43582	430.491	0	0	0
603	9895.33	247.333	61.949	0.000175271	0.785122	1.27729	0.543697	314.826	0	0	0
604	19402	313.667	105.373	3.91319e-05	0.86284	0.754886	0.472013	466.637	0	0	0
605	11966	339.667	59.9874	0.000152161	0.816317	1.24034	0.440348	565.208	0	0	0
606	6963	193	48.1434	0.00025788	0.776929	1.5757	0.452311	165.761	0	0	0
607	7295.5	228	35.8263	0.000205282	0.780256	1.52645	0.404849	208.064	0	0	0
608	8157.33	194	64.2907	0.000125746	0.889441	0.704925	0.373192	284.67	0	0	0
609	33478.3	413.333	130.559	2.69735e-05	0.86475	0.762429	0.404645	743.008	0	0	0
610	14050.7	262.667	89.9153	7.42008e-05	0.877891	0.728776	0.450495	398.135	0	0	0
611	17254.7	253.333	84.5607	6.3875e-05	0.876617	0.738456	0.509891	353.515	0	0	0
612	9798.33	257.667	81.3337	0.000115447	0.87889	0.732073	0.345163	466.729	0	0	0
613	6201.33	189	71.628	0.000142609	0.868382	0.718937	0.461578	275.197	0	0	0
614	20937	446	99.9454	0.000118893	0.82664	1.26779	0.350769	763.642	0	0	0
615	6289.67	208.333	79.6799	0.000122925	0.862736	0.730013	0.41869	310.516	0	0	0
616	13828	157.5	79.8908	0.00012595	0.813601	0.735746	0.769418	56.2023	1.88133e-08	0	0
617	10819	244.667	61.5356	0.000112426	0.809622	1.26238	0.452397	358.403	0	0	0
618	12291	232	93.4015	0.000139019	0.845269	0.739797	0.484505	203.051	0	0	0
619	8002.33	192	71.6259	0.000148067	0.857574	0.714882	0.505856	223.31	0	0	0
620	9986.67	192.667	79.2836	0.000147305	0.834613	0.740238	0.476072	257.727	0	0	0
621	27672.3	394.333	122.44	4.83721e-05	0.877025	0.751749	0.36472	734.241	0	0	0
622	24104.3	241.667	76.9522	6.25949e-05	0.881609	0.740733	0.435312	420.214	0	0	0
623	14127.7	405.333	81.7454	0.000200141	0.747966	1.81403	0.37285	640.135	0	0	0
624	7198	178	94.8065	0.000103073	0.801695	0.741893	0.761892	34.7787	6.51818e-05	0	0
625	7320	165	65.022	0.000177576	0.8435	0.731172	0.537052	205.737	0	0	0
626	20250.3	213	73.8513	0.000100362	0.878156	0.72308	0.467194	304.072	0	0	0
627	11570.3	246	61.7584	0.000127238	0.79833	1.27472	0.489172	338.216	0	0	0
628	19311	179.333	70.3141	0.000150952	0.842268	0.735397	0.510218	226.003	0	0	0
629	21311.3	228.333	61.7631	0.000162757	0.808682	1.28615	0.419997	390.338	0	0	0
630	22986.7	270.667	86.5955	3.53909e-05	0.872226	0.76127	0.455148	423.952	0	0	0
631	5901	185.333	56.1159	0.000205703	0.805041	1.25972	0.422118	226.176	0	0	0
632	12015.5	205.5	78.4132	0.000156383	0.868078	0.714567	0.521509	157.438	0	0	0
633	6286.67	198.333	56.775	0.000197134	0.814505	1.25694	0.3784	272.003	0	0	0
634	20540.7	221.667	81.3927	5.17523e-05	0.858309	0.743365	0.513929	301.399	0	0	0
635	20048	246	91.5116	5.0513e-05	0.845365	0.763428	0.44463	250.807	0	0	0
636	27084	208.5	80.9846	0.000118211	0.83952	0.749648	0.537944	157.359	0	0	0
637	19606	211.333	81.985	7.15523e-05	0.852073	0.738261	0.557207	234.079	0	0	0
638	21167.5	197	87.6442	3.60552e-05	0.829824	0.746128	0.608434	128.217	0	0	0
639	14599.5	238	82.3603	7.60788e-05	0.868797	0.747259	0.384838	266.877	0	0	0
640	12019.3	346.667	71.1859	0.000149762	0.778492	1.26769	0.45894	528.382	0	0	0
641	16278	306.5	110.036	5.22343e-05	0.856889	0.759587	0.413989	313.838	0	0	0
642	15919	228.667	70.0381	5.46212e-05	0.88362	0.75044	0.429704	390.941	0	0	0
643	10451.7	227.667	52.2784	0.000146686	0.816585	1.25019	0.463821	354.968	0	0	0
644	13560.7	357	120.402	0.00012128	0.859758	0.726294	0.407155	536.258	0	0	0
645	14883	328.333	37.7667	0.000189252	0.761496	1.80869	0.483427	525.657	0	0	0
646	14756	302.5	68.1877	0.000126519	0.764724	1.54711	0.415103	323.776	0	0	0
647	5362.5	157	39.2947	0.000304135	0.794685	1.54368	0.362452	102.845	0	0	0
648	7213.33	186.333	49.5287	0.000208954	0.803988	1.26328	0.447778	249.763	0	0	0
649	6483.33	161.333	53.4378	0.000129342	0.886772	0.717438	0.391756	267.666	0	0	0
650	12120.5	205	87.7199	0.00015723	0.817879	0.745919	0.513613	159.15	0	0	0
651	10683	169.5	70.5479	0.000123594	0.855428	0.723483	0.488714	131.646	0	0	0
652	21741.3	384	110.46	5.83618e-05	0.875629	0.750913	0.256659	745.078	0	0	0
653	12036	339.333	66.1918	0.000152726	0.782851	1.26124	0.444995	544.696	0	0	0
654	8434	220	78.6852	8.60862e-05	0.874759	0.726027	0.326778	106.182	0	0	0
655	7758.5	197.5	78.2171	0.000101466	0.858572	0.726755	0.43388	207.363	0	0	0
656	14938.5	174	71.5154	7.77718e-05	0.858358	0.717257	0.577457	124.446	0	0	0
657	20616	393.667	118.154	7.31003e-05	0.873039	0.737294	0.301598	698.189	0	0	0
658	11829	251.667	81.0222	0.000101169	0.869916	0.742924	0.383285	462.604	0	0	0
659	11091.3	173.667	43.8472	0.000194003	0.813115	1.2707	0.465694	227.681	0	0	0
660	12220.3	166.333	43.7294	0.000195402	0.814771	1.2699	0.558535	169.919	0	0	0
661	10688	281	103.486	0.000124326	0.855569	0.726499	0.544188	292.14	0	0	0
662	8809.33	240.667	84.7072	8.64518e-05	0.868831	0.7419	0.393632	411.644	0	0	0
663	7552	257.333	44.6611	0.000257006	0.745528	1.82486	0.389429	384.743	0	0	0
664	15627	371	124.054	6.23057e-05	0.861532	0.76159	0.411716	355.166	0	0	0
665	14930.5	189.5	81.7688	8.27603e-05	0.836244	0.743522	0.54264	157.052	0	0	0
666	20484.5	229	84.308	3.71547e-05	0.857891	0.750432	0.503325	188.46	0	0	0
667	13583	180.333	68.7199	7.92277e-05	0.866939	0.721608	0.589169	199.35	0	0	0
668	10241.7	245	85.5262	8.35909e-05	0.86606	0.748081	0.447236	399.319	0	0	0
669	6493.67	211.667	54.2067	0.000201849	0.782391	1.26695	0.485652	268.487	0	0	0
670	12146.5	220.5	88.0115	7.92694e-05	0.865746	0.715672	0.441852	210.292	0	0	0
671	14220.3	267.667	93.1303	7.22224e-05	0.868542	0.741836	0.453816	400.441	0	0	0
672	14309.7	183.333	76.4195	0.000119217	0.826431	0.746269	0.568559	205.806	0	0	0
673	26082.5	486	133.697	6.73952e-05	0.894674	0.724604	0.267273	613.535	0	0	0
674	5962.67	165.333	60.8314	0.000133823	0.873627	0.718921	0.399354	253.029	0	0	0
675	10959	270.333	109.584	0.000133891	0.821886	0.74267	0.565138	268.08	0	0	0
676	11776.7	307.333	50.1209	0.000226085	0.760817	1.83642	0.425683	489.467	0	0	0
677	7963	177	59.342	0.00011754	0.881228	0.726342	0.43152	257.861	0	0	0
678	7972	239	19.4709	0.000351385	0.693663	2.37512	0.408657	221.299	0	0	0
679	27768.7	405	76.5937	6.93202e-05	0.810004	1.27976	0.439379	762.482	0	0	0
680	8473.67	235.333	60.4263	0.000180564	0.784373	1.27116	0.532982	277.93	0	0	0
681	28186.5	240.5	82.8626	7.50209e-05	0.862163	0.757424	0.395291	282.34	0	0	0
682	16400	274.667	93.4685	6.35718e-05	0.859197	0.748467	0.456239	443.901	0	0	0
683	16640	286.333	74.8172	9.02038e-05	0.802388	1.28103	0.504677	421.682	0	0	0
684	6489	177	63.8011	0.000117248	0.880796	0.714003	0.425547	153.724	0	0	0
685	20448	371	126.884	6.42123e-05	0.84716	0.751759	0.446176	612.53	0	0	0
686	21320	228.667	77.9266	8.08279e-05	0.86975	0.746234	0.384492	434.863	0	0	0
687	4990.5	160	33.7581	0.000281631	0.768969	1.52418	0.410225	149.545	0	0	0
688	11755.7	226.333	60.0467	0.000182172	0.811189	1.29601	0.454611	327.229	0	0	0
689	11708.7	247.333	67.8973	0.000112428	0.794059	1.26236	0.528538	314.874	0	0	0
690	15513	399.333	126.391	7.40815e-05	0.875521	0.740759	0.332587	757.133	0	0	0
691	20555.3	191.333	63.2074	0.000103979	0.878582	0.730815	0.426134	343.088	0	0	0
692	9598.67	245.667	84.7562	0.000172248	0.87494	0.712924	0.476644	308.014	0	0	0
693	14119.7	188.333	69.6803	0.000118285	0.867938	0.713925	0.558665	212.427	0	0	0
694	23025.3	362.333	96.7636	4.99307e-05	0.899004	0.730364	0.304402	717.441	0	0	0
695	21632	309	113.962	3.52992e-05	0.850807	0.763583	0.453567	136.237	0	0	0
696	6536	193	50.7632	0.000191613	0.815565	1.24953	0.443654	264.584	0	0	0
697	7198	178	94.8065	0.000103073	0.801695	0.741893	0.761892	34.7787	6.51818e-05	0	0
698	7341	237.333	38.1396	0.000242913	0.741981	1.79871	0.421257	313.732	0	0	0
699	12584.7	339.667	107.851	8.81945e-05	0.883832	0.724476	0.308911	558.302	0	0	0
700	4446	162	64.6725	0.000170299	0.861848	0.720877	0.356044	171.357	0	0	0
701	5179.33	146.333	40.177	0.0002649	0.820643	1.27223	0.404492	223.752	0	0	0
702	19785.5	264.5	103.554	3.83195e-05	0.846194	0.752584	0.525514	212.842	0	0	0
703	20780	442	99.8324	0.000123325	0.823257	1.26976	0.342377	780.242	0	0	0
704	12971.3	331.333	67.4652	0.000245399	0.752507	1.83936	0.470349	450.331	0	0	0
705	16603.7	353.667	88.5039	9.66766e-05	0.817799	1.25747	0.433168	565.29	0	0	0
706	15627	371	124.054	6.23057e-05	0.861532	0.76159	0.411716	355.166	0	0	0
707	3427	119	47.9498	0.000205848	0.869275	0.70538	0.313106	58.2102	3.43357e-10	0	0
708	9183	183	64.0309	8.87272e-05	0.881292	0.720294	0.389631	260.106	0	0	0
709	5229	159.5	86.2228	0.000162101	0.805416	0.731356	0.8147	49.062	1.61597e-07	0	0
710	24047.5	467.5	66.9411	6.29503e-05	0.781522	1.54436	0.435915	553.291	0	0	0
711	20111.3	430.333	100.196	0.000157343	0.809012	1.27603	0.362492	709.222	0	0	0
712	8781	262.5	22.1959	0.000287016	0.686215	2.35233	0.388346	255.986	0	0	0
713	13828	157.5	79.8908	0.00012595	0.813601	0.735746	0.769418	56.2023	1.88133e-08	0	0
714	9059.33	238.333	82.9564	0.00014145	0.85909	0.722868	0.443383	323.266	0	0	0
715	5481.33	160.667	47.0002	0.000245242	0.81915	1.27208	0.394123	204.721	0	0	0
716	18447	359	122.448	6.00152e-05	0.857121	0.743778	0.425973	576.712	0	0	0
717	10360.7	180.333	61.7381	7.95404e-05	0.889109	0.708628	0.49999	213.7	0	0	0
718	12924	240.667	85.3067	7.4557e-05	0.874494	0.729636	0.494429	325.924	0	0	0
719	8601	134.5	60.4475	0.000135689	0.851895	0.71069	0.784859	39.3293	1.00472e-05	0	0
720	13459.5	319	96.8336	6.59699e-05	0.8745	0.757415	0.305982	401.445	0	0	0
721	16647	288	94.6448	5.47243e-05	0.864141	0.755761	0.413011	457.418	0	0	0
722	7318.5	179.5	59.186	0.000100798	0.893878	0.711499	0.479697	149.713	0	0	0
723	16063	216.667	77.3245	5.77707e-05	0.868813	0.738545	0.507639	300.984	0	0	0
724	16998.3	359	112.951	6.97626e-05	0.87728	0.734719	0.390627	631.922	0	0	0
725	11508.3	214.333	54.3263	0.000184905	0.82093	1.28136	0.48676	270.016	0	0	0
726	24730.5	435.5	70.2773	6.18509e-05	0.753455	1.54006	0.497926	470.955	0	0	0
727	18380	224.5	53.497	0.000109182	0.749075	1.53516	0.587917	176.547	0	0	0
728	26792.7	356.333	107.743	6.28974e-05	0.889511	0.732189	0.371427	636.812	0	0	0
729	10491.7	224	83.7285	0.000107031	0.871791	0.718116	0.492321	279.798	0	0	0
730	12942.3	388	52.8737	0.000190342	0.722645	1.80048	0.468104	601.904	0	0	0
731	6023.67	209	58.0119	0.000210656	0.815579	1.27319	0.406415	272.401	0	0	0
732	22422	254.667	68.4847	0.000174457	0.806913	1.30657	0.442762	411.595	0	0	0
733	16281.3	189.667	63.3207	0.000144407	0.78225	1.28107	0.589004	197.507	0	0	0
734	11164.7	286.333	67.214	0.00012417	0.810214	1.28087	0.469864	456.769	0	0	0
735	16269	358.667	117.593	0.000114284	0.875353	0.724852	0.393119	551.401	0	0	0
736	11485.7	218.333	72.4616	6.8445e-05	0.875103	0.739974	0.419705	355.439	0	0	0
737	9135.33	239	51.2452	0.000139945	0.822693	1.25595	0.43422	328.221	0	0	0
738	15200.7	207.667	59.2694	0.000167322	0.806486	1.29076	0.529976	250.037	0	0	0
739	7399.67	240	54.7395	0.000155922	0.815341	1.25796	0.429445	355.697	0	0	0
740	14643.5	151	45.683	0.00026031	0.760032	1.5736	0.62474	89.6655	1.94289e-14	0	0
741	12664.3	312	97.9357	6.53374e-05	0.877954	0.747036	0.337999	569.116	0	0	0
742	8463.5	227	47.8348	0.000164058	0.778106	1.50862	0.499802	204.919	0	0	0
743	25471.3	424.333	136.197	3.02898e-05	0.868972	0.757885	0.360766	691.412	0	0	0
744	5380	180.5	67.4943	0.000152793	0.870269	0.718365	0.3143	206.669	0	0	0
745	12444.7	346	125.022	9.02458e-05	0.844082	0.741565	0.431964	489.016	0	0	0
746	21022	336	115.492	4.48181e-05	0.853642	0.764899	0.446692	490.253	0	0	0
747	15624.7	216.667	62.449	0.000145302	0.787668	1.28451	0.568104	264.618	0	0	0
748	12829	303.667	106.629	7.87869e-05	0.862447	0.740451	0.431136	430.846	0	0	0
749	12003.3	288	106.88	0.000117237	0.844819	0.748686	0.449806	392.999	0	0	0
750	8434.33	152	39.0996	0.00020076	0.821242	1.27516	0.517383	177.93	0	0	0
751	13736	203.333	56.9525	0.00012264	0.784995	1.26865	0.529868	292.061	0	0	0
752	14295.3	184.667	65.7478	7.02989e-05	0.876825	0.721852	0.541464	216.175	0	0	0
753	20949.7	447	103.047	0.000121347	0.813908	1.28282	0.343187	778.679	0	0	0
754	16788	276	92.7312	5.70883e-05	0.861821	0.747171	0.450138	449.053	0	0	0
755	34857.3	434.667	123.133	4.37994e-05	0.881048	0.756065	0.343414	877.742	0	0	0
756	23732.3	406	115.798	4.52624e-05	0.886533	0.738174	0.335003	753.439	0	0	0
757	7827	206	71.0213	9.25445e-05	0.882708	0.7204	0.345946	235.907	0	0	0
758	21974	213.5	70.967	3.78663e-05	0.880428	0.732605	0.462232	172.546	0	0	0
759	8204	178	65.2541	9.53904e-05	0.864331	0.741081	0.401688	289.512	0	0	0
760	10854.5	225	85.3795	7.40428e-05	0.848603	0.759621	0.416945	249.651	0	0	0
761	6700.67	175.333	70.6379	0.000153727	0.848783	0.720192	0.55862	183.767	0	0	0
762	35363.5	480	140.086	2.35696e-05	0.860021	0.754522	0.363044	583.383	0	0	0
763	7198	178	94.8065	0.000103073	0.801695	0.741893	0.761892	34.7787	6.51818e-05	0	0
764	15281.7	236	89.6353	6.42779e-05	0.856782	0.744714	0.501666	307.641	0	0	0
765	6349.5	147	72.9114	0.000177352	0.804739	0.745231	0.482385	146.431	0	0	0
766	6253	172	73.1991	0.000148579	0.844113	0.735698	0.444043	280.82	0	0	0
767	14496	285	61.432	0.000127131	0.763454	1.54765	0.518629	237.411	0	0	0
768	20506	190.667	51.9883	0.000210865	0.813327	1.3013	0.419093	320.746	0	0	0
769	6723.67	208.667	35.2899	0.000284397	0.719127	1.81097	0.479475	263.948	0	0	0
770	13397	236.333	39.0644	0.00021234	0.746338	1.8264	0.508918	330.517	0	0	0
771	19149.3	351	125.849	5.04347e-05	0.843354	0.748203	0.495533	493.815	0	0	0
772	21320.5	547	121.96	0.000118605	0.784047	1.56047	0.360466	670.577	0	0	0
773	12800.7	240	90.794	6.49664e-05	0.857004	0.745777	0.471849	371.026	0	0	0
774	23741	412	129.877	9.09323e-05	0.853973	0.747591	0.389508	644.747	0	0	0
775	9145.5	223	60.5552	0.000156383	0.735267	1.53415	0.561648	172.534	0	0	0
776	3581	113.5	44.6739	0.000196889	0.873658	0.70362	0.416339	93.3817	1.11022e-16	0	0
777	9654.67	207.667	80.9414	0.000122	0.846844	0.746032	0.489253	301.575	0	0	0
778	18010	416	86.4709	7.59893e-05	0.803638	1.27479	0.450992	707.02	0	0	0
779	4271.5	151.5	69.9283	0.000191797	0.840569	0.704557	0.604741	72.3558	1.66644e-12	0	0
780	16400	274.667	93.4685	6.35718e-05	0.859197	0.748467	0.456239	443.901	0	0	0
781	6335.67	205.667	45.5957	0.000189655	0.810821	1.25079	0.428293	257.74	0	0	0
782	5657.5	180	65.1271	0.000121597	0.893011	0.687339	0.313198	131.461	0	0	0
783	13967	140	62.0385	0.000114206	0.846626	0.724935	0.650631	81.2749	8.36109e-13	0	0
784	7895.5	197	36.4007	0.00019672	0.774679	1.51251	0.478338	191.429	0	0	0
785	13850	256	64.6905	0.000214828	0.77339	1.57855	0.514634	203.423	0	0	0
786	8299.5	184	49.5093	0.000218326	0.755815	1.55658	0.459098	183.486	0	0	0
787	7260	193.5	37.1269	0.000207771	0.769057	1.5159	0.459588	205.77	0	0	0
788	12438.3	177.333	50.4722	0.000176833	0.808033	1.27593	0.62348	161.199	0	0	0
789	16337	393	128.528	6.65229e-05	0.859519	0.753594	0.328554	747.051	0	0	0
790	10849	222.333	63.2883	0.00019966	0.81244	1.27769	0.49904	280.066	0	0	0
791	9651	161.5	63.7819	9.39133e-05	0.86765	0.718969	0.519615	109.034	0	0	0
792	7281.67	182	69.0105	0.000105503	0.867044	0.725007	0.428298	281.969	0	0	0
793	20607.7	211.333	53.4111	0.000192991	0.818806	1.28265	0.469056	312.094	0	0	0
794	15232	188.5	48.7809	0.000212564	0.75702	1.57209	0.631594	114.592	0	0	0
795	26588	401.333	114.886	8.25667e-05	0.879151	0.742801	0.329683	744.38	0	0	0
796	6690.33	236	39.3263	0.000283339	0.740344	1.82108	0.503103	291.983	0	0	0
797	11256	175	73.009	0.000109953	0.857495	0.715774	0.559387	204.404	0	0	0
798	15747.7	212.333	76.8047	6.35013e-05	0.86458	0.743279	0.48297	284.211	0	0	0
799	20078.7	206.667	59.1295	0.000210259	0.791671	1.2976	0.564457	223.082	0	0	0
800	6420	169	53.2193	0.000263825	0.751344	1.56897	0.674084	83.3983	1.07914e-13	0	0
801	24212.3	396.333	88.7121	8.47368e-05	0.82557	1.25952	0.360624	707.592	0	0	0
802	6583.5	214	78.2022	0.00010908	0.879318	0.711093	0.354794	202.381	0	0	0
803	7734.5	255.5	47.4262	0.000185662	0.778639	1.52658	0.420323	221.562	0	0	0
804	14274	375	123.899	0.000119404	0.858455	0.746192	0.35864	649.282	0	0	0
805	19297	263.5	79.7519	3.97939e-05	0.8873	0.742416	0.398745	289.437	0	0	0
806	10584.7	285.667	101.887	0.00013153	0.865767	0.724896	0.491159	346.619	0	0	0
807	5349.67	174.333	27.6452	0.000319206	0.744637	1.81395	0.446717	212.601	0	0	0
808	7265.5	210	90.9226	0.000101405	0.83648	0.736621	0.539925	163.855	0	0	0
809	9703.5	166.5	62.3255	9.24996e-05	0.874537	0.718466	0.461384	131.104	0	0	0
810	9598.67	245.667	84.7562	0.000172248	0.87494	0.712924	0.476644	308.014	0	0	0
811	11573.7	162	35.4603	0.000319843	0.735976	1.84428	0.61316	156.753	0	0	0
812	8284	226	84.6547	9.11832e-05	0.852867	0.755339	0.404035	106.105	0	0	0
813	5834	186	69.3657	0.000118422	0.887373	0.690836	0.384065	56.9982	5.98255e-10	0	0
814	5266.67	178.667	72.2203	0.000162409	0.862147	0.713833	0.490681	216.503	0	0	0
815	7640.67	240	42.9	0.000237203	0.737692	1.81401	0.38702	343.498	0	0	0
816	13704.3	227	54.2442	0.000116005	0.807455	1.26927	0.461692	350.746	0	0	0
817	8275.67	247.667	37.5473	0.000223113	0.748216	1.80382	0.41596	388.207	0	0	0
818	10507	248.5	95.2271	7.2356e-05	0.843749	0.758898	0.399812	282.989	0	0	0
819	6795	212.667	59.9952	0.000212288	0.810554	1.28023	0.367511	311.507	0	0	0
820	12828.5	216.5	100.732	7.1595e-05	0.822908	0.741201	0.580624	176.325	0	0	0
821	14975	263.667	87.3739	9.82851e-05	0.859823	0.74653	0.441171	386.724	0	0	0
822	12829	364.333	117.565	8.28866e-05	0.878463	0.730689	0.321498	592.964	0	0	0
823	16599.5	173.5	65.5743	5.69725e-05	0.859225	0.741417	0.534388	133.328	0	0	0
824	14223	193.333	78.889	0.000114187	0.83741	0.731501	0.592477	195.431	0	0	0
825	6874.5	215.5	83.0249	0.000112967	0.853644	0.745856	0.396565	219.886	0	0	0
826	9943	264.333	87.5621	9.89186e-05	0.874717	0.729235	0.405337	403.164	0	0	0
827	9792	242.333	52.7403	0.000179369	0.81565	1.25971	0.518877	338.384	0	0	0
828	7972	239	19.4709	0.000351385	0.693663	2.37512	0.408657	221.299	0	0	0
829	9664.5	282	64.5849	0.000151684	0.753709	1.55111	0.51493	243.943	0	0	0
830	29445.7	416	55.8646	9.86052e-05	0.746277	1.80919	0.450787	764.801	0	0	0
831	16139.7	229.333	62.688	9.39873e-05	0.790725	1.2706	0.563276	287.85	0	0	0
832	4835.33	160.667	64.8897	0.00015696	0.859334	0.723879	0.409295	264.149	0	0	0
833	5789.33	175	77.0018	0.000148272	0.844028	0.724225	0.536266	189.051	0	0	0
834	15052.7	283	77.3993	0.000188635	0.816312	1.30654	0.426288	447.505	0	0	0
835	15613.5	157.5	58.0867	7.36488e-05	0.878224	0.712035	0.548364	105.165	0	0	0
836	6051	159.333	66.5206	0.000130002	0.856798	0.719508	0.514833	174.213	0	0	0
837	12446	225	95.8005	0.000128214	0.829971	0.742201	0.606362	134.734	0	0	0
838	5851.5	166.5	73.7008	0.000148147	0.845682	0.726947	0.540405	136.58	0	0	0
839	10015	277	65.9423	0.000125419	0.810206	1.27551	0.398878	428.166	0	0	0
840	15125	215	69.4137	6.59861e-05	0.882429	0.737025	0.410309	242.109	0	0	0
841	6874.5	215.5	83.0249	0.000112967	0.853644	0.745856	0.396565	219.886	0	0	0
842	37500.7	439.667	132.403	2.1688e-05	0.872958	0.770117	0.375159	857.753	0	0	0
843	21329	218.667	68.7705	3.61545e-05	0.881225	0.739356	0.464501	329.305	0	0	0
844	7737	196	97.1291	9.67599e-05	0.811892	0.745204	0.635559	109.757	0	0	0
845	9194.33	207.667	70.0288	0.000108577	0.877102	0.727584	0.421166	305.902	0	0	0
846	15458.7	400.667	95.1058	0.000141713	0.815378	1.27426	0.378027	700.32	0	0	0
847	15218.3	274.333	73.2944	9.54969e-05	0.801639	1.2749	0.496992	381.986	0	0	0
848	11053	350	29.718	0.000212921	0.685328	2.35371	0.388089	173.512	0	0	0
849	17276.7	347.667	58.4267	0.00010461	0.813695	1.26353	0.451901	584.229	0	0	0
850	24333.7	263	86.4063	6.07333e-05	0.869857	0.757865	0.423318	478.339	0	0	0
851	14050.7	365.333	64.0244	8.90962e-05	0.814031	1.27232	0.401986	644.477	0	0	0
852	14756	302.5	68.1877	0.000126519	0.764724	1.54711	0.415103	323.776	0	0	0
853	10181.7	203.333	59.2008	0.000204003	0.808974	1.29476	0.468853	299.169	0	0	0
854	13942	128	43.2558	5.02492e-05	0.894653	0.700559	0.517047	28.9972	0.00031746	0	0
855	19745.3	181.667	69.4064	0.000140636	0.840979	0.745203	0.441273	282.067	0	0	0
856	8476.67	219.333	85.1962	0.000101038	0.853149	0.739085	0.450423	329.775	0	0	0
857	19861.7	193.333	53.7425	0.000229603	0.78361	1.30008	0.515483	241.584	0	0	0
858	6934	202	46.85	0.000262498	0.781311	1.55583	0.411905	172.404	0	0	0
859	8355	217	89.0685	8.82664e-05	0.848424	0.737271	0.507372	184.415	0	0	0
860	11521	215.333	57.4282	0.000187359	0.808199	1.29639	0.473704	287.867	0	0	0
861	7336	216.667	44.8245	0.000166618	0.818009	1.25678	0.453992	332.813	0	0	0
862	7733	134	49.2005	0.000125115	0.879306	0.709545	0.519668	155.626	0	0	0
863	11356	294.5	55.394	0.00013826	0.779677	1.5476	0.426071	282.012	0	0	0
864	5597	190.5	76.8369	0.000128	0.86401	0.714108	0.439584	150.209	0	0	0
865	13900.5	273.5	101.606	7.72436e-05	0.8571	0.749411	0.419685	291.797	0	0	0
866	11301.7	226	65.3131	0.000173389	0.79585	1.27848	0.461868	327.624	0	0	0
867	7038	190	45.1586	0.000255331	0.787875	1.56104	0.38605	165.162	0	0	0
868	11264	189.667	44.6123	0.000190213	0.8263	1.27515	0.499192	226.784	0	0	0
869	27899.5	202	46.7769	0.00025257	0.785951	1.5875	0.421969	215.695	0	0	0
870	10090	193	84.3448	7.55425e-05	0.824528	0.762206	0.408526	117.417	0	0	0
871	13301.7	201	57.8602	0.000132956	0.786285	1.25885	0.585458	242.357	0	0	0
872	11441.3	228	92.8493	9.47162e-05	0.848282	0.737185	0.559163	266.424	0	0	0
873	7538.33	136.333	49.3062	0.00014797	0.885986	0.698361	0.563037	134.416	0	0	0
874	8153.67	211	66.609	0.000174691	0.883585	0.710141	0.385635	338.917	0	0	0
875	15808	183	72.7499	6.48867e-05	0.854362	0.732722	0.522391	156.828	0	0	0
876	6349.5	147	72.9114	0.000177352	0.804739	0.745231	0.482385	146.431	0	0	0
877	21515.5	293	95.5774	3.57636e-05	0.857099	0.755081	0.434175	323.72	0	0	0
878	8543.5	199.5	66.8305	8.71788e-05	0.876625	0.74375	0.40064	201.449	0	0	0
879	7787.33	190.667	76.1572	0.000119965	0.85513	0.731793	0.512784	239.502	0	0	0
880	13993	214	73.6101	8.68272e-05	0.878335	0.728235	0.39977	224.801	0	0	0
881	4495	146.667	41.5721	0.000262942	0.814072	1.26696	0.355548	165.756	0	0	0
882	9664.5	282	64.5849	0.000151684	0.753709	1.55111	0.51493	243.943	0	0	0
883	14513.3	188.667	76.8859	7.17091e-05	0.843496	0.747817	0.495286	280.865	0	0	0
884	14387.3	419	104.236	0.000114249	0.815499	1.27683	0.340886	706.043	0	0	0
885	5105	175	66.5372	0.00015083	0.866916	0.723165	0.366833	324.171	0	0	0
886	21634.3	219.333	82.0643	7.77309e-05	0.853358	0.751955	0.4712	347.132	0	0	0
887	16599.5	173.5	65.5743	5.69725e-05	0.859225	0.741417	0.534388	133.328	0	0	0
888	20556.7	202.333	47.5656	0.000184321	0.824867	1.28155	0.479168	281.898	0	0	0
889	17744.5	221	54.2231	0.000120232	0.743453	1.53854	0.563749	190.533	0	0	0
890	4111.67	132	35.1628	0.000281475	0.813909	1.24063	0.516853	150.601	0	0	0
891	19729.3	401	53.3954	0.000111865	0.743961	1.80505	0.44599	703.051	0	0	0
892	13446.5	237.5	92.6712	6.31016e-05	0.859439	0.733268	0.383581	267.56	0	0	0
893	12819.5	169.5	68.474	0.000156065	0.829576	0.743767	0.484232	131.366	0	0	0
894	19938.7	184.333	47.2895	0.000217956	0.814118	1.26499	0.476208	263.818	0	0	0
895	16435.3	369	77.9507	0.000135797	0.774867	1.27376	0.484745	564.317	0	0	0
896	11381	233.5	89.4202	7.48456e-05	0.851047	0.733723	0.549691	179.77	0	0	0
897	9150	211	51.2905	0.000152346	0.807795	1.2555	0.468329	302.669	0	0	0
898	21449	214	69.3053	3.65217e-05	0.873184	0.750798	0.476472	318.834	0	0	0
899	4191.5	154.5	59.85	0.000173266	0.875872	0.701286	0.25836	171.489	0	0	0
900	12339.3	192.667	39.0427	0.000260847	0.727568	1.82905	0.601131	200.266	0	0	0
901	12862.3	328	111.716	7.4783e-05	0.864776	0.75151	0.40738	498.337	0	0	0
902	13828	157.5	79.8908	0.00012595	0.813601	0.735746	0.769418	56.2023	1.88133e-08	0	0
903	14662.3	230	90.7474	7.83473e-05	0.854779	0.734876	0.552764	261.972	0	0	0
904	12291	232	93.4015	0.000139019	0.845269	0.739797	0.484505	203.051	0	0	0
905	8903	184.667	48.4364	0.000196299	0.817927	1.27252	0.466103	228.618	0	0	0
906	26653.5	189	63.5974	0.000146379	0.877626	0.722013	0.440666	190.559	0	0	0
907	7832	255.667	60.2556	0.000149435	0.808892	1.27264	0.33759	413.295	0	0	0
908	8600.33	222.333	55.5957	0.000137325	0.807185	1.26047	0.432962	355.433	0	0	0
909	14646.3	388	123.284	8.486e-05	0.879726	0.729029	0.352692	694.206	0	0	0
910	7250.33	204	81.7342	0.000100604	0.854539	0.729338	0.478758	281.258	0	0	0
911	4798.5	140	68.8356	0.00019027	0.843522	0.703722	0.731874	58.0641	3.15947e-09	0	0
912	27084	208.5	80.9846	0.000118211	0.83952	0.749648	0.537944	157.359	0	0	0
913	3427	119	47.9498	0.000205848	0.869275	0.70538	0.313106	58.2102	3.43357e-10	0	0
914	7627	202	77.4762	0.000101202	0.857174	0.740068	0.402765	349.541	0	0	0
915	15019	167	46.8872	0.000227673	0.759529	1.57336	0.625285	100.661	1.11022e-16	0	0
916	14492.7	218.667	85.0943	8.15837e-05	0.848618	0.745172	0.5345	257.984	0	0	0
917	6757.33	203.667	39.7453	0.000295836	0.736465	1.82798	0.479986	260.865	0	0	0
918	6351	173.333	61.1688	0.00012	0.886569	0.707486	0.525241	194.795	0	0	0
919	22902	245	41.3988	0.000213931	0.74595	1.82792	0.498803	375.666	0	0	0
920	8355	217	89.0685	8.82664e-05	0.848424	0.737271	0.507372	184.415	0	0	0
921	5946	153	68.877	0.000123193	0.85521	0.70728	0.681003	74.7417	5.34162e-12	0	0
922	6390.67	186	63.6251	0.000199644	0.781073	1.27641	0.552784	206.648	0	0	0
923	4885.67	162.667	60.4994	0.000154243	0.876567	0.710515	0.323425	265.185	0	0	0
924	13215	222.333	76.0967	7.90845e-05	0.876899	0.732652	0.455219	334.059	0	0	0
925	8379	245	87.7376	9.37956e-05	0.875171	0.723213	0.414416	228.463	0	0	0
926	10283.3	200.333	66.3754	0.000220527	0.777225	1.2776	0.546132	215.65	0	0	0
927	5679	163	42.329	0.000207615	0.827733	1.23815	0.42709	181.415	0	0	0
928	14207.7	266.667	90.0283	6.97691e-05	0.881274	0.726814	0.466971	381.493	0	0	0
929	6194	193.5	44.4661	0.000237918	0.778018	1.5169	0.455191	145.918	0	0	0
930	8284	226	84.6547	9.11832e-05	0.852867	0.755339	0.404035	106.105	0	0	0
931	13382.5	173	58.434	0.000110449	0.876121	0.730569	0.435671	151.89	0	0	0
932	41248	510	149.266	1.97903e-05	0.876335	0.772851	0.350668	713.678	0	0	0
933	17293.7	318.667	116.195	0.000108677	0.833912	0.738124	0.48539	418.426	0	0	0
934	16595.3	401.667	102.806	0.000110101	0.816741	1.25923	0.372005	692.218	0	0	0
935	21086	413.333	97.8995	0.000114828	0.819395	1.25854	0.330064	719.521	0	0	0
936	15452.5	174.5	48.408	0.00019594	0.752585	1.55081	0.591551	120.198	0	0	0
937	12170.5	213	92.2263	0.000150236	0.822286	0.74093	0.561308	144.425	0	0	0
938	12347.7	189.333	72.5297	8.57211e-05	0.867113	0.718916	0.545663	242.368	0	0	0
939	5416.5	161	60.775	0.000181777	0.880053	0.695789	0.494911	126.48	0	0	0
940	20937	446	99.9454	0.000118893	0.82664	1.26779	0.350769	763.642	0	0	0
941	7279	202.5	73.2264	0.000103689	0.865412	0.742156	0.378293	203.413	0	0	0
942	6548.33	184.667	52.8993	0.000214405	0.807313	1.29342	0.415224	271.955	0	0	0
943	11175.3	198.333	43.8216	0.000112281	0.821798	1.24499	0.493356	281.757	0	0	0
944	11274.7	205.667	58.2643	0.000203152	0.800904	1.2941	0.491326	265.59	0	0	0
945	12295.7	343	61.6672	0.000127252	0.805631	1.26133	0.42734	579.417	0	0	0
946	11256	175	73.009	0.000109953	0.857495	0.715774	0.559387	204.404	0	0	0
947	21904.3	192.667	71.5294	3.57888e-05	0.854472	0.747929	0.526666	235.63	0	0	0
948	10388.7	209.667	84.4664	0.000124208	0.845967	0.737792	0.542073	224.644	0	0	0
949	13545.3	354.667	67.8819	9.77489e-05	0.804006	1.2585	0.432767	594.91	0	0	0
950	7883.5	231	82.862	9.29119e-05	0.873011	0.728688	0.292158	260.206	0	0	0
951	11297	208	54.1914	0.000199756	0.818227	1.27874	0.486133	265.56	0	0	0
952	9163	244.333	76.3506	0.000124665	0.886007	0.718725	0.372423	405.85	0	0	0
953	12070.7	263.333	64.5134	0.000108465	0.811116	1.26684	0.456104	410.647	0	0	0
954	11806.7	189	56.4373	0.000188604	0.798836	1.28046	0.556718	219.6	0	0	0
955	12421.7	320	107.72	0.000127699	0.866594	0.724393	0.388554	508.525	0	0	0
956	5416.5	161	60.775	0.000181777	0.880053	0.695789	0.494911	126.48	0	0	0
957	14711.3	396.333	126.916	6.17808e-05	0.875878	0.742347	0.296786	694.612	0	0	0
958	6778	158.667	46.8055	0.000208194	0.796557	1.27167	0.47492	223.185	0	0	0
959	29592	245	91.8909	5.28693e-05	0.845997	0.763495	0.484085	240.613	0	0	0
960	20616	393.667	118.154	7.31003e-05	0.873039	0.737294	0.301598	698.189	0	0	0
961	4418.67	137.333	57.5951	0.000194671	0.848294	0.716136	0.491518	184.789	0	0	0
962	14954	261.5	106.707	6.28729e-05	0.836448	0.756048	0.534227	215.678	0	0	0
963	10791.3	202	27.8423	0.000210733	0.756903	1.80457	0.576535	233.356	0	0	0
964	19748	353	124.661	9.20629e-05	0.836656	0.746239	0.487318	514.352	0	0	0
965	17722	366	118.577	6.68779e-05	0.868251	0.74736	0.364021	600.703	0	0	0
966	19450	373.333	108.027	9.84937e-05	0.877628	0.738523	0.282935	684.73	0	0	0
967	15013.3	398.667	95.5948	0.000171559	0.817814	1.26216	0.391523	678.301	0	0	0
968	3068	118	59.2203	0.00023551	0.83152	0.711829	0.581875	67.3826	1.62805e-11	0	0
969	5370.67	172	64.2342	0.000146534	0.871451	0.718842	0.379283	287.474	0	0	0
970	10982.7	301	72.1233	0.000158269	0.796865	1.27801	0.457399	419.951	0	0	0
971	12104	250.5	85.1464	6.94515e-05	0.864571	0.75761	0.443469	267.703	0	0	0
972	13683.5	176	64.68	5.35758e-05	0.869496	0.732231	0.517284	155.367	0	0	0
973	9688	156	29.1353	0.000244579	0.791259	1.5431	0.571174	92.1048	6.66134e-16	0	0
974	8570.67	207.333	83.8939	0.00013081	0.847275	0.727819	0.583544	223.686	0	0	0
975	8004.5	270	50.7341	0.000176803	0.783898	1.52545	0.370848	278.73	0	0	0
976	13371.5	240.5	95.656	6.56501e-05	0.848493	0.747924	0.431688	266.588	0	0	0
977	14014.5	206.5	88.7454	5.84412e-05	0.833054	0.751895	0.501691	193.995	0	0	0
978	24396	174	82.1423	3.07706e-05	0.818067	0.750672	0.650024	47.0169	9.37599e-07	0	0
979	7153.33	209.667	59.8815	0.000186355	0.8103	1.26867	0.330648	326.579	0	0	0
980	8386	259	46.0646	0.000170188	0.776704	1.54129	0.419324	273.973	0	0	0
981	9927	240.333	93.9953	7.86138e-05	0.84623	0.746323	0.502761	301.638	0	0	0
982	13043.7	247	57.2782	0.000149473	0.819816	1.26767	0.449768	375.42	0	0	0
983	5125	173.5	67.25	0.000138412	0.879661	0.695148	0.40207	107.492	0	0	0
984	15641.3	380.333	74.4006	7.864e-05	0.802647	1.27312	0.439707	687.501	0	0	0
985	7360	180.667	53.3023	0.000187142	0.803426	1.26567	0.467295	257.188	0	0	0
986	28275	218	47.981	0.000219934	0.785448	1.58726	0.432806	231.157	0	0	0
987	13992.7	311.333	105.616	0.000100488	0.864565	0.722267	0.44464	410.29	0	0	0
988	7681	204.667	77.5322	0.000130808	0.862839	0.727841	0.487506	269.96	0	0	0
989	6298	174	52.0965	0.000236162	0.807648	1.29358	0.408641	257.636	0	0	0
990	30779	349	118.147	2.96124e-05	0.861407	0.762275	0.4518	563.303	0	0	0
991	9133.33	207	55.5453	0.000196906	0.821546	1.28226	0.541521	255.965	0	0	0
992	16740.7	202	67.9107	6.39758e-05	0.879604	0.731395	0.444901	262.514	0	0	0
993	9061	241	100.458	8.61213e-05	0.832333	0.748742	0.527348	192.864	0	0	0
994	24345.7	295	96.6111	3.23369e-05	0.860134	0.758271	0.450103	461.735	0	0	0
995	13637	234.5	62.7969	0.000229938	0.775899	1.57982	0.497685	191.693	0	0	0
996	17961.7	315	51.0566	0.000109218	0.809064	1.25602	0.458256	534.472	0	0	0
997	8233	195.667	79.4187	0.000127293	0.846095	0.739901	0.477975	272.916	0	0	0
998	5634	185	42.1902	0.000278665	0.787618	1.53824	0.396222	122.701	0	0	0
999	6349.5	147	72.9114	0.000177352	0.804739	0.745231	0.482385	146.431	0	0	0
1000	22739	386.667	117.545	8.74445e-05	0.87179	0.734753	0.346754	710.35	0	0	0
Passing rate (%)									0		0

## Sheet: Table S4
Table S4. The parameters of the Tang & Zhou (2013) NNH (niche-neutral hybrid) model fitted with 100 times of re-sampling, to each pair-wise group (Normal & Benign, Normal & Malignant, Benign & Malignant) of samples
ID	J	S	θ	m	x	γ	R2	c2	p-value	Npass	%(pass)
Normal & Benign	20160	224.5	83.8903	3.92453e-05	0.84717	0.755276	0.513155	196.252	0	0	0
	24047.5	467.5	66.9411	6.29503e-05	0.781522	1.54436	0.435915	553.291	0	0	0
	5323.5	155.5	55.6536	0.000152425	0.879966	0.710076	0.360524	182.611	0	0	0
	8182	186	73.0715	9.58686e-05	0.851242	0.74559	0.405989	208.159	0	0	0
	24396	174	82.1423	3.07706e-05	0.818067	0.750672	0.650024	47.0169	9.37599e-07	0	0
	11053	350	29.718	0.000212921	0.685328	2.35371	0.388089	173.512	0	0	0
	6458.5	173	78.6088	0.000115264	0.834888	0.735385	0.590039	119.647	0	0	0
	34771.5	344	96.6713	2.80243e-05	0.883018	0.768983	0.335098	491.323	0	0	0
	15702	368	121.07	5.97573e-05	0.872478	0.746934	0.412724	355.9	0	0	0
	10090	193	84.3448	7.55425e-05	0.824528	0.762206	0.408526	117.417	0	0	0
	50908	276	84.33	1.52919e-05	0.869904	0.778476	0.32475	181.206	0	0	0
	7471.5	197.5	46.6794	0.000223598	0.780931	1.53849	0.357554	184.453	0	0	0
	23000	377	119.462	3.31989e-05	0.872199	0.76356	0.431981	369.702	0	0	0
	3427	119	47.9498	0.000205848	0.869275	0.70538	0.313106	58.2102	3.43357e-10	0	0
	20160	224.5	83.8903	3.92453e-05	0.84717	0.755276	0.513155	196.252	0	0	0
	50908	276	84.33	1.52919e-05	0.869904	0.778476	0.32475	181.206	0	0	0
	15125	215	69.4137	6.59861e-05	0.882429	0.737025	0.410309	242.109	0	0	0
	21632	309	113.962	3.52992e-05	0.850807	0.763583	0.453567	136.237	0	0	0
	5834	186	69.3657	0.000118422	0.887373	0.690836	0.384065	56.9982	5.98255e-10	0	0
	7354	199.5	70.2417	0.00010114	0.876358	0.727501	0.301994	203.712	0	0	0
	27992	459	148.172	2.75297e-05	0.850416	0.758949	0.414127	541.16	0	0	0
	29064	234	73.8437	5.71473e-05	0.880281	0.746624	0.379618	315.472	0	0	0
	50908	276	84.33	1.52919e-05	0.869904	0.778476	0.32475	181.206	0	0	0
	8284	226	84.6547	9.11832e-05	0.852867	0.755339	0.404035	106.105	0	0	0
	50908	276	84.33	1.52919e-05	0.869904	0.778476	0.32475	181.206	0	0	0
	11381	233.5	89.4202	7.48456e-05	0.851047	0.733723	0.549691	179.77	0	0	0
	28692	568	113.873	0.000114645	0.793652	1.55604	0.317075	703.482	0	0	0
	29064	234	73.8437	5.71473e-05	0.880281	0.746624	0.379618	315.472	0	0	0
	9495.5	204	65.9918	0.000126233	0.884837	0.715467	0.332973	219.482	0	0	0
	7904.5	180.5	73.378	0.000101498	0.846304	0.745541	0.400578	222.744	0	0	0
	11053	350	29.718	0.000212921	0.685328	2.35371	0.388089	173.512	0	0	0
	3427	119	47.9498	0.000205848	0.869275	0.70538	0.313106	58.2102	3.43357e-10	0	0
	11053	350	29.718	0.000212921	0.685328	2.35371	0.388089	173.512	0	0	0
	11053	350	29.718	0.000212921	0.685328	2.35371	0.388089	173.512	0	0	0
	5834	186	69.3657	0.000118422	0.887373	0.690836	0.384065	56.9982	5.98255e-10	0	0
	21632	309	113.962	3.52992e-05	0.850807	0.763583	0.453567	136.237	0	0	0
	10090	193	84.3448	7.55425e-05	0.824528	0.762206	0.408526	117.417	0	0	0
	12104	250.5	85.1464	6.94515e-05	0.864571	0.75761	0.443469	267.703	0	0	0
	33236	282.5	84.1819	3.09551e-05	0.885151	0.752015	0.345953	356.176	0	0	0
	22301	412.5	138.708	3.43637e-05	0.860502	0.765712	0.460749	384.991	0	0	0
	10090	193	84.3448	7.55425e-05	0.824528	0.762206	0.408526	117.417	0	0	0
	5807	169.5	79.9704	0.000130738	0.836823	0.720676	0.707519	80.9682	3.24185e-13	0	0
	9179	144.5	54.1951	0.000104326	0.883301	0.70001	0.600609	74.2635	2.20846e-12	0	0
	8781	262.5	22.1959	0.000287016	0.686215	2.35233	0.388346	255.986	0	0	0
	13942	128	43.2558	5.02492e-05	0.894653	0.700559	0.517047	28.9972	0.00031746	0	0
	35363.5	480	140.086	2.35696e-05	0.860021	0.754522	0.363044	583.383	0	0	0
	16131.5	437.5	76.6094	9.80021e-05	0.745269	1.53567	0.457866	455.017	0	0	0
	50908	276	84.33	1.52919e-05	0.869904	0.778476	0.32475	181.206	0	0	0
	27307.5	506	141.342	5.37759e-05	0.877421	0.756855	0.246057	669.705	0	0	0
	14402	351	116.41	7.5925e-05	0.878785	0.729339	0.457317	300.594	0	0	0
	7076.5	194	70.5481	0.00010677	0.871419	0.727452	0.375865	213.767	0	0	0
	21632	309	113.962	3.52992e-05	0.850807	0.763583	0.453567	136.237	0	0	0
	7198	178	94.8065	0.000103073	0.801695	0.741893	0.761892	34.7787	6.51818e-05	0	0
	5834	186	69.3657	0.000118422	0.887373	0.690836	0.384065	56.9982	5.98255e-10	0	0
	12916.5	295	101.909	7.19149e-05	0.848914	0.750692	0.377607	309.985	0	0	0
	23030	238	75.47	3.29695e-05	0.874202	0.759279	0.376009	116.2	0	0	0
	6425	190.5	71.9098	0.000122245	0.873354	0.712743	0.405435	156.815	0	0	0
	33981.5	547.5	155.995	2.58339e-05	0.876391	0.760977	0.318358	685.151	0	0	0
	5834	186	69.3657	0.000118422	0.887373	0.690836	0.384065	56.9982	5.98255e-10	0	0
	6859	205	49.8347	0.000265046	0.770366	1.57049	0.47802	170.837	0	0	0
	22765	436	128.729	3.7269e-05	0.88871	0.733893	0.358609	546.768	0	0	0
	7752	209	74.0061	9.5093e-05	0.871762	0.735055	0.40001	236.33	0	0	0
	24396	174	82.1423	3.07706e-05	0.818067	0.750672	0.650024	47.0169	9.37599e-07	0	0
	8560.5	276.5	22.5687	0.000303639	0.690651	2.37361	0.431638	244.131	0	0	0
	24396	174	82.1423	3.07706e-05	0.818067	0.750672	0.650024	47.0169	9.37599e-07	0	0
	16749.5	458.5	68.5487	8.95087e-05	0.781801	1.52774	0.410903	552.694	0	0	0
	19359	396.5	119.604	4.0168e-05	0.892279	0.722991	0.358288	432.033	0	0	0
	19297	263.5	79.7519	3.97939e-05	0.8873	0.742416	0.398745	289.437	0	0	0
	20832.5	325	92.2412	3.68631e-05	0.885167	0.759385	0.329046	422.519	0	0	0
	20160	224.5	83.8903	3.92453e-05	0.84717	0.755276	0.513155	196.252	0	0	0
	7253	177	74.7396	0.000116973	0.848239	0.730833	0.498654	160.448	0	0	0
	20133.5	360.5	111.487	3.80279e-05	0.873469	0.761537	0.37519	423.098	0	0	0
	5125	173.5	67.25	0.000138412	0.879661	0.695148	0.40207	107.492	0	0	0
	6054	182.5	65.5819	0.000117308	0.882665	0.709905	0.382992	148.543	0	0	0
	27382.5	503	138.357	5.12274e-05	0.888367	0.742199	0.248991	672.191	0	0	0
	19297	263.5	79.7519	3.97939e-05	0.8873	0.742416	0.398745	289.437	0	0	0
	13942	128	43.2558	5.02492e-05	0.894653	0.700559	0.517047	28.9972	0.00031746	0	0
	10005	165.5	29.3376	0.000222303	0.795313	1.54703	0.571334	95.8623	1.11022e-16	0	0
	16605	442.5	137.319	5.80865e-05	0.882332	0.735725	0.286713	515.557	0	0	0
	11999	254.5	81.3595	6.63522e-05	0.887578	0.72579	0.319692	276.309	0	0	0
	6859	205	49.8347	0.000265046	0.770366	1.57049	0.47802	170.837	0	0	0
	8434	220	78.6852	8.60862e-05	0.874759	0.726027	0.326778	106.182	0	0	0
	3921.5	140	56.5421	0.000182125	0.870612	0.70242	0.375218	104.984	0	0	0
	5834	186	69.3657	0.000118422	0.887373	0.690836	0.384065	56.9982	5.98255e-10	0	0
	13723	199.5	70.3022	9.56862e-05	0.873076	0.729369	0.482625	161.649	0	0	0
	7734.5	255.5	47.4262	0.000185662	0.778639	1.52658	0.420323	221.562	0	0	0
	5634	185	42.1902	0.000278665	0.787618	1.53824	0.396222	122.701	0	0	0
	8299.5	184	49.5093	0.000218326	0.755815	1.55658	0.459098	183.486	0	0	0
	15232	188.5	48.7809	0.000212564	0.75702	1.57209	0.631594	114.592	0	0	0
	9675.5	197	66.794	0.000126784	0.872775	0.732631	0.465496	202.979	0	0	0
	10090	193	84.3448	7.55425e-05	0.824528	0.762206	0.408526	117.417	0	0	0
	33981.5	547.5	155.995	2.58339e-05	0.876391	0.760977	0.318358	685.151	0	0	0
	5807	169.5	79.9704	0.000130738	0.836823	0.720676	0.707519	80.9682	3.24185e-13	0	0
	15449.5	441.5	63.889	0.000105677	0.788108	1.51014	0.437093	493.956	0	0	0
	11053	350	29.718	0.000212921	0.685328	2.35371	0.388089	173.512	0	0	0
	29064	234	73.8437	5.71473e-05	0.880281	0.746624	0.379618	315.472	0	0	0
	50908	276	84.33	1.52919e-05	0.869904	0.778476	0.32475	181.206	0	0	0
	24396	174	82.1423	3.07706e-05	0.818067	0.750672	0.650024	47.0169	9.37599e-07	0	0
	5834	186	69.3657	0.000118422	0.887373	0.690836	0.384065	56.9982	5.98255e-10	0	0
	24047.5	467.5	66.9411	6.29503e-05	0.781522	1.54436	0.435915	553.291	0	0	0
Normal & Severe	9316.5	196	78.0645	0.000156446	0.835019	0.739079	0.507033	165.681	0	0	0
	25065	697	58.4123	9.29312e-05	0.688843	2.32945	0.39251	461.459	0	0	0
	10322.5	208	74.7309	7.79526e-05	0.867498	0.739337	0.396478	280.454	0	0	0
	4612	167	67.3197	0.000179467	0.858844	0.722492	0.420564	166.252	0	0	0
	2609	101	61.478	0.000279161	0.784951	0.728255	0.53006	39.38	4.17836e-06	0	0
	13425	224	86.1042	5.69025e-05	0.84434	0.763902	0.38289	146.432	0	0	0
	4489.5	154.5	70.0252	0.000174292	0.838608	0.724848	0.526396	98.2417	0	0	0
	18635	412	109.013	4.07567e-05	0.896132	0.759491	0.204244	341.297	0	0	0
	24181.5	322.5	105.131	3.11521e-05	0.869636	0.750538	0.457216	298.542	0	0	0
	17939	220	93.146	4.13398e-05	0.841581	0.741585	0.485587	83.3422	3.4972e-14	0	0
	25393	129	46.8077	2.88758e-05	0.869075	0.733235	0.419735	52.0209	4.47944e-08	0	0
	5968	188.5	43.3816	0.00024425	0.789859	1.52113	0.385141	170.129	0	0	0
	22970	516	163.454	3.34283e-05	0.870197	0.767841	0.380528	259.057	0	0	0
	4891	128	9.22371	0.000489849	0.701997	2.39653	0.355352	49.6353	1.70329e-08	0	0
	15924	275	85.6382	4.77199e-05	0.876274	0.759881	0.323039	184.117	0	0	0
	4694	128	42.9475	0.000143314	0.908725	0.672667	0.24425	50.1426	1.35432e-08	0	0
	12579.5	206	78.2517	7.01713e-05	0.866119	0.728178	0.501644	189.57	0	0	0
	5360	195	84.3081	0.000137577	0.840646	0.737379	0.388463	99.4805	0	0	0
	13425	224	86.1042	5.69025e-05	0.84434	0.763902	0.38289	146.432	0	0	0
	6414	190	40.6823	0.000236804	0.773311	1.53597	0.364573	186.973	0	0	0
	18526.5	474.5	147.798	7.95193e-05	0.868594	0.751799	0.310227	622.867	0	0	0
	6887	196.5	41.462	0.000228209	0.77966	1.52887	0.387558	220.421	0	0	0
	3260	141	77.6392	0.000221129	0.809136	0.72082	0.81891	15.2319	0.0331394	0	0
	30006	299	98.6783	2.54834e-05	0.866203	0.76465	0.377678	154.094	0	0	0
	2399	102	42.8648	0.000277467	0.885348	0.66555	0.419556	25.4941	0.000276503	0	0
	11920	251.5	91.7429	6.85325e-05	0.861244	0.737034	0.485732	233.92	0	0	0
	26442.5	493.5	108.798	0.000186891	0.785319	1.55067	0.285972	627.509	0	0	0
	6290	193.5	73.8328	0.00011829	0.865652	0.726076	0.370809	223.248	0	0	0
	10260	239.5	77.892	9.36516e-05	0.891433	0.711373	0.324744	271.46	0	0	0
	6526	205	74.7249	0.000113596	0.869672	0.730113	0.335499	266.277	0	0	0
	5360	195	84.3081	0.000137577	0.840646	0.737379	0.388463	99.4805	0	0	0
	25393	129	46.8077	2.88758e-05	0.869075	0.733235	0.419735	52.0209	4.47944e-08	0	0
	6554	201	19.5664	0.000357414	0.668664	2.34297	0.408577	97.8594	0	0	0
	6517	234	86.2856	0.00011187	0.869038	0.729024	0.286535	147.001	0	0	0
	3538	106	41.9346	0.000197642	0.875184	0.699198	0.37173	39.3532	1.67347e-06	0	0
	20658.5	202	66.2229	3.82978e-05	0.872675	0.746558	0.439109	211.935	0	0	0
	10462	242	84.171	9.20979e-05	0.870522	0.731466	0.348167	253.683	0	0	0
	17031.5	392	94.8789	0.000121561	0.769518	1.54713	0.419641	394.644	0	0	0
	8803	173	49.0062	8.31744e-05	0.900384	0.732162	0.210793	118.299	0	0	0
	5029	160.5	38.3832	0.00029149	0.786471	1.54776	0.370029	113.907	0	0	0
	5485	181	42.3504	0.000257909	0.770307	1.52122	0.452337	146.019	0	0	0
	6513	204.5	50.4797	0.00023649	0.778071	1.53999	0.331481	222.652	0	0	0
	5427	202	72.0894	0.00012739	0.892616	0.691305	0.244094	99.6833	0	0	0
	32135	503	145.587	2.88542e-05	0.871778	0.749978	0.32913	606.034	0	0	0
	21502	458.5	75.7791	6.71355e-05	0.765212	1.53551	0.474834	495.226	0	0	0
	5481	174	60.8885	0.000124773	0.898649	0.683841	0.231091	87.0191	5.55112e-16	0	0
	25986.5	473	104.83	0.000220472	0.801483	1.57721	0.276386	616.641	0	0	0
	12789.5	308.5	112.466	0.000156295	0.827574	0.748048	0.45493	260.982	0	0	0
	4214	142.5	66.451	0.000196313	0.830922	0.723577	0.468637	109.592	0	0	0
	17939	220	93.146	4.13398e-05	0.841581	0.741585	0.485587	83.3422	3.4972e-14	0	0
	5427	202	72.0894	0.00012739	0.892616	0.691305	0.244094	99.6833	0	0	0
	2609	101	61.478	0.000279161	0.784951	0.728255	0.53006	39.38	4.17836e-06	0	0
	13455.5	313	104.232	6.56017e-05	0.859111	0.754002	0.353161	352.397	0	0	0
	5427	202	72.0894	0.00012739	0.892616	0.691305	0.244094	99.6833	0	0	0
	4416	161	65.1344	0.000158403	0.87195	0.69946	0.414826	52.852	3.96516e-09	0	0
	46331	786	198.029	1.63686e-05	0.901975	0.758371	0.180165	609.248	0	0	0
	3538	106	41.9346	0.000197642	0.875184	0.699198	0.37173	39.3532	1.67347e-06	0	0
	4192	169.5	43.9281	0.000340824	0.763798	1.55083	0.474484	134.072	0	0	0
	31588	744	214.202	2.42887e-05	0.882766	0.767226	0.258998	541.634	0	0	0
	4964.5	154.5	66.9242	0.000182088	0.842211	0.716525	0.501462	118.808	0	0	0
	4664	172	46.5293	0.000307743	0.752555	1.55716	0.617489	78.1591	1.14686e-13	0	0
	10924	304	106.109	6.91695e-05	0.86297	0.75559	0.322305	182.848	0	0	0
	15010.5	443.5	65.0812	0.000116808	0.785656	1.51332	0.412846	546.177	0	0	0
	16789.5	419	122.479	5.66306e-05	0.895145	0.738792	0.308217	528.237	0	0	0
	20478.5	209	65.4208	3.7747e-05	0.884737	0.729394	0.453542	221.781	0	0	0
	12138.5	286	60.3223	0.000232666	0.798562	1.57777	0.352224	346.324	0	0	0
	10694.5	240	83.5167	9.12349e-05	0.865348	0.748127	0.44429	262.124	0	0	0
	4416	161	65.1344	0.000158403	0.87195	0.69946	0.414826	52.852	3.96516e-09	0	0
	18547	333.5	107.835	4.04368e-05	0.870126	0.75	0.370067	424.791	0	0	0
	4075.5	134.5	53.2662	0.000173166	0.874995	0.70066	0.468769	94.5919	0	0	0
	4441.5	140	61.6381	0.000197678	0.831454	0.728615	0.448509	120.437	0	0	0
	46331	786	198.029	1.63686e-05	0.901975	0.758371	0.180165	609.248	0	0	0
	16751.5	254.5	88.5899	4.3979e-05	0.87099	0.733569	0.446505	227.494	0	0	0
	3538	106	41.9346	0.000197642	0.875184	0.699198	0.37173	39.3532	1.67347e-06	0	0
	4803	154.5	28.677	0.000296	0.785579	1.54635	0.38697	108.391	0	0	0
	14157	385.5	118.943	0.000113864	0.882545	0.72231	0.289209	443.656	0	0	0
	8981.5	195.5	63.4493	0.000162043	0.892873	0.695552	0.440701	188.063	0	0	0
	5538	172	13.3234	0.000431743	0.694428	2.39085	0.383937	132.264	0	0	0
	5642	160	11.6321	0.000424576	0.700992	2.39605	0.348149	65.3781	1.26238e-11	0	0
	11437.5	208	85.8958	9.92599e-05	0.858035	0.719984	0.437289	212.863	0	0	0
	17939	220	93.146	4.13398e-05	0.841581	0.741585	0.485587	83.3422	3.4972e-14	0	0
	4416	161	65.1344	0.000158403	0.87195	0.69946	0.414826	52.852	3.96516e-09	0	0
	4686	175.5	68.4423	0.000149544	0.877209	0.698326	0.298085	164.943	0	0	0
	5801.5	211	52.1327	0.000279049	0.775628	1.56044	0.379841	217.842	0	0	0
	7656	174	31.84	0.000222142	0.793743	1.54156	0.427673	177.96	0	0	0
	4803	154.5	28.677	0.000296	0.785579	1.54635	0.38697	108.391	0	0	0
	10675.5	238.5	78.8638	8.75548e-05	0.884445	0.725593	0.457059	254.207	0	0	0
	2950	155	72.8413	0.000242739	0.839732	0.716011	0.342454	85.3279	1.11022e-15	0	0
	26424	510	142.157	6.41192e-05	0.885507	0.743698	0.247917	699.306	0	0	0
	4416	161	65.1344	0.000158403	0.87195	0.69946	0.414826	52.852	3.96516e-09	0	0
	19245	460.5	72.2583	7.49168e-05	0.766591	1.54667	0.425859	591.032	0	0	0
	5427	202	72.0894	0.00012739	0.892616	0.691305	0.244094	99.6833	0	0	0
	6694.5	215	76.3041	0.000109095	0.877025	0.725006	0.323532	285.548	0	0	0
	2399	102	42.8648	0.000277467	0.885348	0.66555	0.419556	25.4941	0.000276503	0	0
	2709	117	70.4908	0.000265172	0.793765	0.718277	0.635013	27.2195	0.000304277	0	0
	6517	234	86.2856	0.00011187	0.869038	0.729024	0.286535	147.001	0	0	0
	14162.5	419	68.0258	0.00015703	0.74899	1.52513	0.460297	436.988	0	0	0
Benign & Severe	19785.5	264.5	103.554	3.83195e-05	0.846194	0.752584	0.525514	212.842	0	0	0
	2913	110.5	45.4073	0.000241657	0.877312	0.685465	0.517954	74.7023	5.6577e-13	0	0
	8446	141.5	58.0485	0.000146494	0.867192	0.708285	0.537332	94.6863	2.22045e-16	0	0
	12819.5	169.5	68.474	0.000156065	0.829576	0.743767	0.484232	131.366	0	0	0
	5738	173	40.4989	0.000271499	0.794182	1.54344	0.364183	116.232	0	0	0
	4798.5	140	68.8356	0.00019027	0.843522	0.703722	0.731874	58.0641	3.15947e-09	0	0
	8446	141.5	58.0485	0.000146494	0.867192	0.708285	0.537332	94.6863	2.22045e-16	0	0
	8000.5	175.5	71.9063	9.31237e-05	0.85104	0.737027	0.506967	121.59	0	0	0
	7394	229	35.558	0.000200425	0.781684	1.52778	0.459306	209.331	0	0	0
	9416.5	128	26.2397	0.000270049	0.798325	1.54855	0.570922	67.4649	4.77226e-11	0	0
	4972	176.5	67.1177	0.000158859	0.869156	0.717202	0.330035	199.92	0	0	0
	4392	170.5	71.1035	0.00018058	0.863552	0.703423	0.477433	120.973	0	0	0
	6489	177	63.8011	0.000117248	0.880796	0.714003	0.425547	153.724	0	0	0
	34683.5	265.5	95.4937	2.77044e-05	0.857012	0.759492	0.394643	329.784	0	0	0
	8004.5	270	50.7341	0.000176803	0.783898	1.52545	0.370848	278.73	0	0	0
	7156.5	245.5	53.6786	0.000217025	0.747232	1.53726	0.556535	165.221	0	0	0
	14065.5	141	61.7701	0.00010935	0.848054	0.726266	0.598031	85.7945	3.64153e-14	0	0
	34683.5	265.5	95.4937	2.77044e-05	0.857012	0.759492	0.394643	329.784	0	0	0
	16838.5	177.5	65.7312	6.00295e-05	0.860971	0.744287	0.500809	156.181	0	0	0
	18602	238.5	96.7424	6.42782e-05	0.833949	0.753272	0.577963	167.519	0	0	0
	4534.5	139.5	29.7909	0.000315212	0.785133	1.55072	0.325954	117.421	0	0	0
	7725	194	84.3265	0.00010656	0.832587	0.749793	0.447336	212.545	0	0	0
	14093	255	66.7641	0.000196357	0.759735	1.55328	0.489509	222.48	0	0	0
	9145.5	223	60.5552	0.000156383	0.735267	1.53415	0.561648	172.534	0	0	0
	7475.5	227	82.4854	9.89779e-05	0.871898	0.727526	0.305711	250.621	0	0	0
	19785.5	264.5	103.554	3.83195e-05	0.846194	0.752584	0.525514	212.842	0	0	0
	27932	233	78.0401	7.79884e-05	0.876186	0.737834	0.385035	283.029	0	0	0
	8434	220	78.6852	8.60862e-05	0.874759	0.726027	0.326778	106.182	0	0	0
	17920	242.5	84.022	7.19526e-05	0.876788	0.727743	0.471215	200.233	0	0	0
	15217.5	241	81.484	5.92368e-05	0.875595	0.747872	0.45443	231.13	0	0	0
	18223	239.5	38.2629	0.000120899	0.777202	1.54347	0.513914	221.007	0	0	0
	5834	186	69.3657	0.000118422	0.887373	0.690836	0.384065	56.9982	5.98255e-10	0	0
	4060.5	123.5	45.4486	0.000174581	0.889	0.689024	0.289294	101.966	0	0	0
	13294	249.5	92.8559	8.7992e-05	0.866638	0.730387	0.43376	248.399	0	0	0
	12714.5	170	59.1674	0.000155218	0.879775	0.712415	0.4896	132.163	0	0	0
	11757.5	208.5	85.2245	6.62225e-05	0.834434	0.763054	0.441125	247.584	0	0	0
	14496	285	61.432	0.000127131	0.763454	1.54765	0.518629	237.411	0	0	0
	21632	309	113.962	3.52992e-05	0.850807	0.763583	0.453567	136.237	0	0	0
	10229.5	181	64.7707	8.10594e-05	0.881846	0.714792	0.435408	153.709	0	0	0
	7419	213.5	52.1106	0.000224299	0.760765	1.54916	0.442986	197.534	0	0	0
	15282.5	206	85.6965	7.49793e-05	0.840729	0.742956	0.510829	193.236	0	0	0
	5446.5	163.5	73.0664	0.000185172	0.818909	0.741797	0.497834	124.344	0	0	0
	9711.5	151	52.0721	8.75111e-05	0.896651	0.6922	0.489885	104.223	0	0	0
	8711.5	217.5	85.6918	8.76401e-05	0.847896	0.746777	0.394271	263.252	0	0	0
	16599.5	173.5	65.5743	5.69725e-05	0.859225	0.741417	0.534388	133.328	0	0	0
	7318.5	179.5	59.186	0.000100798	0.893878	0.711499	0.479697	149.713	0	0	0
	14545	151	62.5449	8.70421e-05	0.863396	0.711669	0.623389	90.1748	1.54321e-14	0	0
	7001.5	252.5	51.2797	0.00022783	0.76253	1.53486	0.486661	219.64	0	0	0
	14930.5	189.5	81.7688	8.27603e-05	0.836244	0.743522	0.54264	157.052	0	0	0
	4454	146.5	54.4192	0.00016531	0.883962	0.694611	0.287654	125.606	0	0	0
	29855.5	224.5	66.6681	4.92331e-05	0.885144	0.755319	0.376917	283.064	0	0	0
	27201	236.5	90.4103	2.8127e-05	0.842135	0.757661	0.528502	183.113	0	0	0
	7523	191.5	78.0475	0.000108114	0.853498	0.729699	0.403902	232.815	0	0	0
	6857.5	206	90.546	0.000107471	0.835367	0.735459	0.56127	154.674	0	0	0
	14545	151	62.5449	8.70421e-05	0.863396	0.711669	0.623389	90.1748	1.54321e-14	0	0
	14930.5	189.5	81.7688	8.27603e-05	0.836244	0.743522	0.54264	157.052	0	0	0
	12239	287	57.9111	0.000134912	0.764834	1.5588	0.447311	310.434	0	0	0
	8803.5	275.5	24.6422	0.000285168	0.676996	2.34834	0.400019	265.524	0	0	0
	11109	171	71.3538	7.03479e-05	0.858371	0.724537	0.611449	100.458	0	0	0
	16362.5	288.5	70.1328	0.000122497	0.759823	1.545	0.484672	285.501	0	0	0
	10090	193	84.3448	7.55425e-05	0.824528	0.762206	0.408526	117.417	0	0	0
	3427	119	47.9498	0.000205848	0.869275	0.70538	0.313106	58.2102	3.43357e-10	0	0
	17660	239	94.1259	4.997e-05	0.840518	0.753131	0.511364	210.618	0	0	0
	6084.5	164	60.0415	0.000137008	0.8764	0.713944	0.429303	147.299	0	0	0
	4547	163.5	73.5025	0.000169776	0.848254	0.705828	0.672166	62.0486	1.84463e-10	0	0
	28167.5	239	78.2097	7.13408e-05	0.88126	0.73489	0.414181	258.533	0	0	0
	21632	309	113.962	3.52992e-05	0.850807	0.763583	0.453567	136.237	0	0	0
	13529.5	255.5	93.0255	8.13445e-05	0.871711	0.727444	0.455954	231.985	0	0	0
	6874.5	215.5	83.0249	0.000112967	0.853644	0.745856	0.396565	219.886	0	0	0
	13294	249.5	92.8559	8.7992e-05	0.866638	0.730387	0.43376	248.399	0	0	0
	10854.5	225	85.3795	7.40428e-05	0.848603	0.759621	0.416945	249.651	0	0	0
	11372.5	150.5	46.131	6.67118e-05	0.897519	0.71636	0.432517	133.77	0	0	0
	13261.5	218.5	61.5927	0.000262574	0.776402	1.58006	0.488698	179.795	0	0	0
	4990.5	160	33.7581	0.000281631	0.768969	1.52418	0.410225	149.545	0	0	0
	14545	151	62.5449	8.70421e-05	0.863396	0.711669	0.623389	90.1748	1.54321e-14	0	0
	4990.5	160	33.7581	0.000281631	0.768969	1.52418	0.410225	149.545	0	0	0
	9061	241	100.458	8.61213e-05	0.832333	0.748742	0.527348	192.864	0	0	0
	15019	167	46.8872	0.000227673	0.759529	1.57336	0.625285	100.661	1.11022e-16	0	0
	5597	190.5	76.8369	0.000128	0.86401	0.714108	0.439584	150.209	0	0	0
	14676	182	76.9463	8.57277e-05	0.850268	0.723932	0.531617	154.55	0	0	0
	8284	226	84.6547	9.11832e-05	0.852867	0.755339	0.404035	106.105	0	0	0
	18380	224.5	53.497	0.000109182	0.749075	1.53516	0.587917	176.547	0	0	0
	7777.5	199	82.87	0.000105146	0.839474	0.749289	0.412745	235.058	0	0	0
	28167.5	239	78.2097	7.13408e-05	0.88126	0.73489	0.414181	258.533	0	0	0
	13900.5	273.5	101.606	7.72436e-05	0.8571	0.749411	0.419685	291.797	0	0	0
	12239	287	57.9111	0.000134912	0.764834	1.5588	0.447311	310.434	0	0	0
	26653.5	189	63.5974	0.000146379	0.877626	0.722013	0.440666	190.559	0	0	0
	16336	194	90.7971	6.06086e-05	0.820078	0.749593	0.622978	128.47	0	0	0
	34683.5	265.5	95.4937	2.77044e-05	0.857012	0.759492	0.394643	329.784	0	0	0
	10637.5	185	65.1473	7.49934e-05	0.882959	0.715954	0.414798	163.024	0	0	0
	11109	171	71.3538	7.03479e-05	0.858371	0.724537	0.611449	100.458	0	0	0
	15653	226	87.4609	6.17081e-05	0.848145	0.753896	0.511769	189.17	0	0	0
	11053	350	29.718	0.000212921	0.685328	2.35371	0.388089	173.512	0	0	0
	5847	180.5	78.1622	0.000153608	0.841947	0.723423	0.600166	102.584	0	0	0
	14545	151	62.5449	8.70421e-05	0.863396	0.711669	0.623389	90.1748	1.54321e-14	0	0
	6279	186.5	89.5573	0.000120325	0.821171	0.739636	0.631367	116.444	0	0	0
	8284	226	84.6547	9.11832e-05	0.852867	0.755339	0.404035	106.105	0	0	0
	29120.5	259	85.6844	5.75147e-05	0.870584	0.754913	0.371053	328.543	0	0	0
	7198	178	94.8065	0.000103073	0.801695	0.741893	0.761892	34.7787	6.51818e-05	0	0
	17697	256.5	50.1608	0.000110281	0.777142	1.53946	0.473238	250.365	0	0	0
