# Supplementary material for: Structure and Dynamics of the Breast Tissue Microbiomes Under Tumor Influences: An Approach With Neutral, Near-Neutral, and Niche-Neutral Hybrid Models
Source: Front Microbiol. 2021 Jul 19;12:614967. doi: 10.3389/fmicb.2021.614967 (PMC8326911; doi:10.3389/fmicb.2021.614967)
Supplement: Supplementary file 2 [file Table_2.XLS]

## Sheet: Normal vs. Benign
TableS5A.The species list of Sloan's model with normal group as source community and benign group as destination community (Separated as Below Neutral, Neutral and Above Neutral)
Groups	Species ID	Phylums	Taxonomy
Below Neutral	f__Erythrobacteraceae.3834	p__Proteobacteria	k__Bacteria; p__Proteobacteria; c__Alphaproteobacteria; o__Sphingomonadales; f__Erythrobacteraceae
Below Neutral	g__Nocardioides.3453	p__Actinobacteria	k__Bacteria; p__Actinobacteria; c__Actinobacteria; o__Actinomycetales; f__Nocardioidaceae; g__Nocardioides
Below Neutral	g__Peptoniphilus.2457	p__Firmicutes	k__Bacteria; p__Firmicutes; c__Clostridia; o__Clostridiales; f__[Tissierellaceae]; g__Peptoniphilus; s__
Below Neutral	p__Firmicutes.6642	p__Firmicutes	k__Bacteria; p__Firmicutes
Below Neutral	g__Chryseobacterium.4940	p__Bacteroidetes	k__Bacteria; p__Bacteroidetes; c__Flavobacteriia; o__Flavobacteriales; f__[Weeksellaceae]; g__Chryseobacterium; s__
Below Neutral	g__Fusobacterium.4559	p__Fusobacteria	k__Bacteria; p__Fusobacteria; c__Fusobacteriia; o__Fusobacteriales; f__Fusobacteriaceae; g__Fusobacterium; s__
Below Neutral	o__PK29.5229	p__Acidobacteria	k__Bacteria; p__Acidobacteria; c__[Chloracidobacteria]; o__PK29; f__; g__; s__
Below Neutral	p__Bacteroidetes.4741	p__Bacteroidetes	k__Bacteria; p__Bacteroidetes
Below Neutral	f__Alcaligenaceae.3732	p__Proteobacteria	k__Bacteria; p__Proteobacteria; c__Betaproteobacteria; o__Burkholderiales; f__Alcaligenaceae
Below Neutral	f__Comamonadaceae.1940	p__Proteobacteria	k__Bacteria; p__Proteobacteria; c__Betaproteobacteria; o__Burkholderiales; f__Comamonadaceae
Below Neutral	s__lividum.2264	p__Proteobacteria	k__Bacteria; p__Proteobacteria; c__Betaproteobacteria; o__Burkholderiales; f__Oxalobacteraceae; g__Janthinobacterium; s__lividum
Below Neutral	s__lividum.4861	p__Proteobacteria	k__Bacteria; p__Proteobacteria; c__Betaproteobacteria; o__Burkholderiales; f__Oxalobacteraceae; g__Janthinobacterium; s__lividum
Below Neutral	s__granulosum.2644	p__Actinobacteria	k__Bacteria; p__Actinobacteria; c__Actinobacteria; o__Actinomycetales; f__Propionibacteriaceae; g__Propionibacterium; s__granulosum
Below Neutral	k__Bacteria.1506	k__Bacteria	k__Bacteria
Below Neutral	f__Caulobacteraceae.3703	p__Proteobacteria	k__Bacteria; p__Proteobacteria; c__Alphaproteobacteria; o__Caulobacterales; f__Caulobacteraceae
Below Neutral	g__Aeromonas.1447	p__Proteobacteria	k__Bacteria; p__Proteobacteria; c__Gammaproteobacteria; o__Aeromonadales; f__Aeromonadaceae; g__Aeromonas
Below Neutral	f__Comamonadaceae.5207	p__Proteobacteria	k__Bacteria; p__Proteobacteria; c__Betaproteobacteria; o__Burkholderiales; f__Comamonadaceae
Below Neutral	s__brunensis.3797	p__Firmicutes	k__Bacteria; p__Firmicutes; c__Bacilli; o__Bacillales; f__Staphylococcaceae; g__Macrococcus; s__brunensis
Below Neutral	g__Streptococcus.4082	p__Firmicutes	k__Bacteria; p__Firmicutes; c__Bacilli; o__Lactobacillales; f__Streptococcaceae; g__Streptococcus
Below Neutral	g__Flavobacterium.4301	p__Bacteroidetes	k__Bacteria; p__Bacteroidetes; c__Flavobacteriia; o__Flavobacteriales; f__Flavobacteriaceae; g__Flavobacterium
Below Neutral	k__Bacteria.463	k__Bacteria	k__Bacteria
Below Neutral	s__lividum.671	p__Proteobacteria	k__Bacteria; p__Proteobacteria; c__Betaproteobacteria; o__Burkholderiales; f__Oxalobacteraceae; g__Janthinobacterium; s__lividum
Below Neutral	g__Dialister.5899	p__Firmicutes	k__Bacteria; p__Firmicutes; c__Clostridia; o__Clostridiales; f__Veillonellaceae; g__Dialister; s__
Below Neutral	s__magnetotacticum.1640	p__Proteobacteria	k__Bacteria; p__Proteobacteria; c__Alphaproteobacteria; o__Rhizobiales; f__Methylobacteriaceae; g__Magnetospirillum; s__magnetotacticum
Below Neutral	g__Corynebacterium.3397	p__Actinobacteria	k__Bacteria; p__Actinobacteria; c__Actinobacteria; o__Actinomycetales; f__Corynebacteriaceae; g__Corynebacterium; s__
Below Neutral	k__Bacteria.205	k__Bacteria	k__Bacteria
Below Neutral	k__Bacteria.5971	k__Bacteria	k__Bacteria
Below Neutral	g__Gardnerella.3482	p__Actinobacteria	k__Bacteria; p__Actinobacteria; c__Actinobacteria; o__Bifidobacteriales; f__Bifidobacteriaceae; g__Gardnerella; s__
Below Neutral	g__Diaphorobacter.2377	p__Proteobacteria	k__Bacteria; p__Proteobacteria; c__Betaproteobacteria; o__Burkholderiales; f__Comamonadaceae; g__Diaphorobacter
Below Neutral	g__Porphyromonas.5770	p__Bacteroidetes	k__Bacteria; p__Bacteroidetes; c__Bacteroidia; o__Bacteroidales; f__Porphyromonadaceae; g__Porphyromonas; s__
Below Neutral	s__pilosum.5572	p__Actinobacteria	k__Bacteria; p__Actinobacteria; c__Actinobacteria; o__Actinomycetales; f__Corynebacteriaceae; g__Corynebacterium; s__pilosum
Below Neutral	f__Enterobacteriaceae.4740	p__Proteobacteria	k__Bacteria; p__Proteobacteria; c__Gammaproteobacteria; o__Enterobacteriales; f__Enterobacteriaceae
Below Neutral	o__Stramenopiles.6428	p__Cyanobacteria	k__Bacteria; p__Cyanobacteria; c__Chloroplast; o__Stramenopiles; f__; g__; s__
Below Neutral	s__delbrueckii.3490	p__Firmicutes	k__Bacteria; p__Firmicutes; c__Bacilli; o__Lactobacillales; f__Lactobacillaceae; g__Lactobacillus; s__delbrueckii
Below Neutral	s__meningoseptica.6193	p__Bacteroidetes	k__Bacteria; p__Bacteroidetes; c__Flavobacteriia; o__Flavobacteriales; f__[Weeksellaceae]; g__Elizabethkingia; s__meningoseptica
Below Neutral	o__Lactobacillales.2045	p__Firmicutes	k__Bacteria; p__Firmicutes; c__Bacilli; o__Lactobacillales
Below Neutral	g__Lactobacillus.599	p__Firmicutes	k__Bacteria; p__Firmicutes; c__Bacilli; o__Lactobacillales; f__Lactobacillaceae; g__Lactobacillus; s__
Below Neutral	o__Actinomycetales.1827	p__Actinobacteria	k__Bacteria; p__Actinobacteria; c__Actinobacteria; o__Actinomycetales
Below Neutral	f__Micrococcaceae.5577	p__Actinobacteria	k__Bacteria; p__Actinobacteria; c__Actinobacteria; o__Actinomycetales; f__Micrococcaceae
Below Neutral	o__Actinomycetales.5295	p__Actinobacteria	k__Bacteria; p__Actinobacteria; c__Actinobacteria; o__Actinomycetales
Below Neutral	g__Prevotella.4291	p__Bacteroidetes	k__Bacteria; p__Bacteroidetes; c__Bacteroidia; o__Bacteroidales; f__Prevotellaceae; g__Prevotella
Below Neutral	s__firmus.1921	p__Firmicutes	k__Bacteria; p__Firmicutes; c__Bacilli; o__Bacillales; f__Bacillaceae; g__Bacillus; s__firmus
Below Neutral	s__bromii.3153	p__Firmicutes	k__Bacteria; p__Firmicutes; c__Clostridia; o__Clostridiales; f__Ruminococcaceae; g__Ruminococcus; s__bromii
Below Neutral	g__Neisseria.2065	p__Proteobacteria	k__Bacteria; p__Proteobacteria; c__Betaproteobacteria; o__Neisseriales; f__Neisseriaceae; g__Neisseria
Below Neutral	s__delbrueckii.2867	p__Firmicutes	k__Bacteria; p__Firmicutes; c__Bacilli; o__Lactobacillales; f__Lactobacillaceae; g__Lactobacillus; s__delbrueckii
Below Neutral	k__Bacteria.1825	k__Bacteria	k__Bacteria
Below Neutral	s__muciniphila.4566	p__Verrucomicrobia	k__Bacteria; p__Verrucomicrobia; c__Verrucomicrobiae; o__Verrucomicrobiales; f__Verrucomicrobiaceae; g__Akkermansia; s__muciniphila
Below Neutral	s__kroppenstedtii.6337	p__Actinobacteria	k__Bacteria; p__Actinobacteria; c__Actinobacteria; o__Actinomycetales; f__Corynebacteriaceae; g__Corynebacterium; s__kroppenstedtii
Below Neutral	f__Pseudomonadaceae.3580	p__Proteobacteria	k__Bacteria; p__Proteobacteria; c__Gammaproteobacteria; o__Pseudomonadales; f__Pseudomonadaceae
Below Neutral	g__Acinetobacter.12	p__Proteobacteria	k__Bacteria; p__Proteobacteria; c__Gammaproteobacteria; o__Pseudomonadales; f__Moraxellaceae; g__Acinetobacter
Below Neutral	f__Comamonadaceae.3283	p__Proteobacteria	k__Bacteria; p__Proteobacteria; c__Betaproteobacteria; o__Burkholderiales; f__Comamonadaceae
Below Neutral	g__Corynebacterium.3347	p__Actinobacteria	k__Bacteria; p__Actinobacteria; c__Actinobacteria; o__Actinomycetales; f__Corynebacteriaceae; g__Corynebacterium
Below Neutral	s__succinicans.6220	p__Bacteroidetes	k__Bacteria; p__Bacteroidetes; c__Flavobacteriia; o__Flavobacteriales; f__Flavobacteriaceae; g__Flavobacterium; s__succinicans
Below Neutral	g__Streptococcus.3562	p__Firmicutes	k__Bacteria; p__Firmicutes; c__Bacilli; o__Lactobacillales; f__Streptococcaceae; g__Streptococcus
Below Neutral	o__Actinomycetales.739	p__Actinobacteria	k__Bacteria; p__Actinobacteria; c__Actinobacteria; o__Actinomycetales
Below Neutral	f__Staphylococcaceae.6030	p__Firmicutes	k__Bacteria; p__Firmicutes; c__Bacilli; o__Bacillales; f__Staphylococcaceae
Below Neutral	c__Gammaproteobacteria.2460	p__Proteobacteria	k__Bacteria; p__Proteobacteria; c__Gammaproteobacteria
Below Neutral	g__Staphylococcus.5634	p__Firmicutes	k__Bacteria; p__Firmicutes; c__Bacilli; o__Bacillales; f__Staphylococcaceae; g__Staphylococcus
Below Neutral	s__rhizophila.3739	p__Actinobacteria	k__Bacteria; p__Actinobacteria; c__Actinobacteria; o__Actinomycetales; f__Micrococcaceae; g__Kocuria; s__rhizophila
Below Neutral	g__Staphylococcus.6126	p__Firmicutes	k__Bacteria; p__Firmicutes; c__Bacilli; o__Bacillales; f__Staphylococcaceae; g__Staphylococcus
Below Neutral	g__Staphylococcus.4502	p__Firmicutes	k__Bacteria; p__Firmicutes; c__Bacilli; o__Bacillales; f__Staphylococcaceae; g__Staphylococcus
Below Neutral	s__venetianus.931	p__Proteobacteria	k__Bacteria; p__Proteobacteria; c__Gammaproteobacteria; o__Pseudomonadales; f__Moraxellaceae; g__Acinetobacter; s__venetianus
Below Neutral	g__Bacillus.280	p__Firmicutes	k__Bacteria; p__Firmicutes; c__Bacilli; o__Bacillales; f__Bacillaceae; g__Bacillus
Below Neutral	g__Bacillus.2860	p__Firmicutes	k__Bacteria; p__Firmicutes; c__Bacilli; o__Bacillales; f__Bacillaceae; g__Bacillus
Neutral	f__S24.7.5994	p__Bacteroidetes	k__Bacteria; p__Bacteroidetes; c__Bacteroidia; o__Bacteroidales; f__S24-7; g__; s__
Neutral	o__YS2.5554	p__Cyanobacteria	k__Bacteria; p__Cyanobacteria; c__4C0d-2; o__YS2; f__; g__; s__
Neutral	k__Bacteria.1514	k__Bacteria	k__Bacteria
Neutral	s__obliquus.6652	p__Cyanobacteria	k__Bacteria; p__Cyanobacteria; c__Chloroplast; o__Chlorophyta; f__Chlamydomonadaceae; g__Acutodesmus; s__obliquus
Neutral	k__Bacteria.4894	k__Bacteria	k__Bacteria
Neutral	f__Ellin6075.1915	p__Acidobacteria	k__Bacteria; p__Acidobacteria; c__[Chloracidobacteria]; o__RB41; f__Ellin6075; g__; s__
Neutral	o__RF39.1710	p__Tenericutes	k__Bacteria; p__Tenericutes; c__Mollicutes; o__RF39; f__; g__; s__
Neutral	f__Piscirickettsiaceae.2694	p__Proteobacteria	k__Bacteria; p__Proteobacteria; c__Gammaproteobacteria; o__Thiotrichales; f__Piscirickettsiaceae; g__; s__
Neutral	p__Bacteroidetes.2271	p__Bacteroidetes	k__Bacteria; p__Bacteroidetes
Neutral	g__Pimelobacter.254	p__Actinobacteria	k__Bacteria; p__Actinobacteria; c__Actinobacteria; o__Actinomycetales; f__Nocardioidaceae; g__Pimelobacter; s__
Neutral	k__Bacteria.1669	k__Bacteria	k__Bacteria
Neutral	f__Lachnospiraceae.3831	p__Firmicutes	k__Bacteria; p__Firmicutes; c__Clostridia; o__Clostridiales; f__Lachnospiraceae
Neutral	o__Sphingobacteriales.3046	p__Bacteroidetes	k__Bacteria; p__Bacteroidetes; c__Sphingobacteriia; o__Sphingobacteriales
Neutral	k__Bacteria.1122	k__Bacteria	k__Bacteria
Neutral	g__Gluconacetobacter.4469	p__Proteobacteria	k__Bacteria; p__Proteobacteria; c__Alphaproteobacteria; o__Rhodospirillales; f__Acetobacteraceae; g__Gluconacetobacter
Neutral	s__aurantia.2522	p__Spirochaetes	k__Bacteria; p__Spirochaetes; c__Spirochaetes; o__Spirochaetales; f__Spirochaetaceae; g__Spirochaeta; s__aurantia
Neutral	k__Bacteria.3002	k__Bacteria	k__Bacteria
Neutral	k__Bacteria.5012	k__Bacteria	k__Bacteria
Neutral	p__Proteobacteria.4678	p__Proteobacteria	k__Bacteria; p__Proteobacteria
Neutral	k__Bacteria.745	k__Bacteria	k__Bacteria
Neutral	o__Elusimicrobiales.49	p__Elusimicrobia	k__Bacteria; p__Elusimicrobia; c__Elusimicrobia; o__Elusimicrobiales; f__; g__; s__
Neutral	k__Bacteria.4993	k__Bacteria	k__Bacteria
Neutral	p__Proteobacteria.3175	p__Proteobacteria	k__Bacteria; p__Proteobacteria
Neutral	f__Porphyromonadaceae.362	p__Bacteroidetes	k__Bacteria; p__Bacteroidetes; c__Bacteroidia; o__Bacteroidales; f__Porphyromonadaceae
Neutral	p__Bacteroidetes.444	p__Bacteroidetes	k__Bacteria; p__Bacteroidetes
Neutral	k__Bacteria.256	k__Bacteria	k__Bacteria
Neutral	k__Bacteria.4647	k__Bacteria	k__Bacteria
Neutral	k__Bacteria.3360	k__Bacteria	k__Bacteria
Neutral	g__Hydrogenophilus.2799	p__Proteobacteria	k__Bacteria; p__Proteobacteria; c__Betaproteobacteria; o__Rhodocyclales; f__Rhodocyclaceae; g__Hydrogenophilus; s__
Neutral	p__Firmicutes.3472	p__Firmicutes	k__Bacteria; p__Firmicutes
Neutral	k__Bacteria.1561	k__Bacteria	k__Bacteria
Neutral	f__Nakamurellaceae.1321	p__Actinobacteria	k__Bacteria; p__Actinobacteria; c__Actinobacteria; o__Actinomycetales; f__Nakamurellaceae
Neutral	p__Bacteroidetes.3558	p__Bacteroidetes	k__Bacteria; p__Bacteroidetes
Neutral	f__mitochondria.585	p__Proteobacteria	k__Bacteria; p__Proteobacteria; c__Alphaproteobacteria; o__Rickettsiales; f__mitochondria
Neutral	o__Clostridiales.1797	p__Firmicutes	k__Bacteria; p__Firmicutes; c__Clostridia; o__Clostridiales
Neutral	k__Bacteria.3649	k__Bacteria	k__Bacteria
Neutral	g__Luteolibacter.4257	p__Verrucomicrobia	k__Bacteria; p__Verrucomicrobia; c__Verrucomicrobiae; o__Verrucomicrobiales; f__Verrucomicrobiaceae; g__Luteolibacter; s__
Neutral	g__Turicibacter.1243	p__Firmicutes	k__Bacteria; p__Firmicutes; c__Bacilli; o__Turicibacterales; f__Turicibacteraceae; g__Turicibacter; s__
Neutral	o__Bacteroidales.2858	p__Bacteroidetes	k__Bacteria; p__Bacteroidetes; c__Bacteroidia; o__Bacteroidales
Neutral	c__Anaerolineae.857	p__Chloroflexi	k__Bacteria; p__Chloroflexi; c__Anaerolineae
Neutral	f__Chitinophagaceae.1880	p__Bacteroidetes	k__Bacteria; p__Bacteroidetes; c__[Saprospirae]; o__[Saprospirales]; f__Chitinophagaceae
Neutral	k__Bacteria.5163	k__Bacteria	k__Bacteria
Neutral	o__.Pedosphaerales..6194	p__Verrucomicrobia	k__Bacteria; p__Verrucomicrobia; c__[Pedosphaerae]; o__[Pedosphaerales]
Neutral	f__Cytophagaceae.6609	p__Bacteroidetes	k__Bacteria; p__Bacteroidetes; c__Cytophagia; o__Cytophagales; f__Cytophagaceae
Neutral	k__Bacteria.4693	k__Bacteria	k__Bacteria
Neutral	o__RF32.6551	p__Proteobacteria	k__Bacteria; p__Proteobacteria; c__Alphaproteobacteria; o__RF32; f__; g__; s__
Neutral	p__TM7.2690	p__TM7	k__Bacteria; p__TM7
Neutral	k__Bacteria.2468	k__Bacteria	k__Bacteria
Neutral	k__Bacteria.6391	k__Bacteria	k__Bacteria
Neutral	k__Bacteria.991	k__Bacteria	k__Bacteria
Neutral	c__OP11.2.1903	p__OP11	k__Bacteria; p__OP11; c__OP11-2; o__; f__; g__; s__
Neutral	p__Firmicutes.1200	p__Firmicutes	k__Bacteria; p__Firmicutes
Neutral	k__Bacteria.3858	k__Bacteria	k__Bacteria
Neutral	f__S24.7.3556	p__Bacteroidetes	k__Bacteria; p__Bacteroidetes; c__Bacteroidia; o__Bacteroidales; f__S24-7; g__; s__
Neutral	g__Shuttleworthia.3518	p__Firmicutes	k__Bacteria; p__Firmicutes; c__Clostridia; o__Clostridiales; f__Lachnospiraceae; g__Shuttleworthia; s__
Neutral	f__Clostridiaceae.3433	p__Firmicutes	k__Bacteria; p__Firmicutes; c__Clostridia; o__Clostridiales; f__Clostridiaceae; g__; s__
Neutral	k__Bacteria.2430	k__Bacteria	k__Bacteria
Neutral	g__Turicibacter.2158	p__Firmicutes	k__Bacteria; p__Firmicutes; c__Bacilli; o__Turicibacterales; f__Turicibacteraceae; g__Turicibacter; s__
Neutral	f__Ruminococcaceae.2518	p__Firmicutes	k__Bacteria; p__Firmicutes; c__Clostridia; o__Clostridiales; f__Ruminococcaceae
Neutral	o__RF39.348	p__Tenericutes	k__Bacteria; p__Tenericutes; c__Mollicutes; o__RF39; f__; g__; s__
Neutral	c__ZB2.2438	p__OD1	k__Bacteria; p__OD1; c__ZB2; o__; f__; g__; s__
Neutral	k__Bacteria.2828	k__Bacteria	k__Bacteria
Neutral	k__Bacteria.3897	k__Bacteria	k__Bacteria
Neutral	s__multivorum.4844	p__Bacteroidetes	k__Bacteria; p__Bacteroidetes; c__Sphingobacteriia; o__Sphingobacteriales; f__Sphingobacteriaceae; g__Sphingobacterium; s__multivorum
Neutral	s__ureolyticus.445	p__Proteobacteria	k__Bacteria; p__Proteobacteria; c__Epsilonproteobacteria; o__Campylobacterales; f__Campylobacteraceae; g__Campylobacter; s__ureolyticus
Neutral	p__Planctomycetes.3448	p__Planctomycetes	k__Bacteria; p__Planctomycetes
Neutral	g__Sutterella.1648	p__Proteobacteria	k__Bacteria; p__Proteobacteria; c__Betaproteobacteria; o__Burkholderiales; f__Alcaligenaceae; g__Sutterella; s__
Neutral	k__Bacteria.4215	k__Bacteria	k__Bacteria
Neutral	o__Cryptophyta.1188	p__Cyanobacteria	k__Bacteria; p__Cyanobacteria; c__Chloroplast; o__Cryptophyta; f__; g__; s__
Neutral	k__Bacteria.462	k__Bacteria	k__Bacteria
Neutral	k__Bacteria.587	k__Bacteria	k__Bacteria
Neutral	o__Clostridiales.3813	p__Firmicutes	k__Bacteria; p__Firmicutes; c__Clostridia; o__Clostridiales
Neutral	g__Candidatus.Aquiluna.2536	p__Actinobacteria	k__Bacteria; p__Actinobacteria; c__Actinobacteria; o__Actinomycetales; f__Microbacteriaceae; g__Candidatus Aquiluna
Neutral	k__Bacteria.1681	k__Bacteria	k__Bacteria
Neutral	g__Aquicella.5660	p__Proteobacteria	k__Bacteria; p__Proteobacteria; c__Gammaproteobacteria; o__Legionellales; f__Coxiellaceae; g__Aquicella; s__
Neutral	k__Bacteria.4342	k__Bacteria	k__Bacteria
Neutral	p__OD1.1257	p__OD1	k__Bacteria; p__OD1
Neutral	g__Dyadobacter.4801	p__Bacteroidetes	k__Bacteria; p__Bacteroidetes; c__Cytophagia; o__Cytophagales; f__Cytophagaceae; g__Dyadobacter; s__
Neutral	k__Bacteria.346	k__Bacteria	k__Bacteria
Neutral	k__Bacteria.677	k__Bacteria	k__Bacteria
Neutral	s__ignava.659	p__Firmicutes	k__Bacteria; p__Firmicutes; c__Clostridia; o__Clostridiales; f__Lachnospiraceae; g__Johnsonella; s__ignava
Neutral	o__Actinomycetales.3483	p__Actinobacteria	k__Bacteria; p__Actinobacteria; c__Actinobacteria; o__Actinomycetales
Neutral	c__Alphaproteobacteria.4094	p__Proteobacteria	k__Bacteria; p__Proteobacteria; c__Alphaproteobacteria
Neutral	f__Sphingomonadaceae.149	p__Proteobacteria	k__Bacteria; p__Proteobacteria; c__Alphaproteobacteria; o__Sphingomonadales; f__Sphingomonadaceae
Neutral	k__Bacteria.2888	k__Bacteria	k__Bacteria
Neutral	p__Proteobacteria.3825	p__Proteobacteria	k__Bacteria; p__Proteobacteria
Neutral	o__Myxococcales.308	p__Proteobacteria	k__Bacteria; p__Proteobacteria; c__Deltaproteobacteria; o__Myxococcales
Neutral	g__Cupriavidus.4778	p__Proteobacteria	k__Bacteria; p__Proteobacteria; c__Betaproteobacteria; o__Burkholderiales; f__Oxalobacteraceae; g__Cupriavidus
Neutral	g__Oribacterium.2276	p__Firmicutes	k__Bacteria; p__Firmicutes; c__Clostridia; o__Clostridiales; f__Lachnospiraceae; g__Oribacterium; s__
Neutral	k__Bacteria.6302	k__Bacteria	k__Bacteria
Neutral	g__Sphingobacterium.851	p__Bacteroidetes	k__Bacteria; p__Bacteroidetes; c__Sphingobacteriia; o__Sphingobacteriales; f__Sphingobacteriaceae; g__Sphingobacterium; s__
Neutral	g__Rickettsiella.5839	p__Proteobacteria	k__Bacteria; p__Proteobacteria; c__Gammaproteobacteria; o__Legionellales; f__Coxiellaceae; g__Rickettsiella; s__
Neutral	s__mucosa.5361	p__Proteobacteria	k__Bacteria; p__Proteobacteria; c__Alphaproteobacteria; o__Rhodospirillales; f__Acetobacteraceae; g__Roseomonas; s__mucosa
Neutral	g__Clostridium.2687	p__Firmicutes	k__Bacteria; p__Firmicutes; c__Clostridia; o__Clostridiales; f__Clostridiaceae; g__Clostridium
Neutral	g__Thiovirga.2063	p__Proteobacteria	k__Bacteria; p__Proteobacteria; c__Gammaproteobacteria; o__Chromatiales; f__Halothiobacillaceae; g__Thiovirga; s__
Neutral	k__Bacteria.455	k__Bacteria	k__Bacteria
Neutral	k__Bacteria.2330	k__Bacteria	k__Bacteria
Neutral	p__Bacteroidetes.2531	p__Bacteroidetes	k__Bacteria; p__Bacteroidetes
Neutral	c__SM2F11.4632	p__OD1	k__Bacteria; p__OD1; c__SM2F11; o__; f__; g__; s__
Neutral	s__palustris.1526	p__Actinobacteria	k__Bacteria; p__Actinobacteria; c__Actinobacteria; o__Actinomycetales; f__Micrococcaceae; g__Kocuria; s__palustris
Neutral	g__Dermabacter.4659	p__Actinobacteria	k__Bacteria; p__Actinobacteria; c__Actinobacteria; o__Actinomycetales; f__Dermabacteraceae; g__Dermabacter; s__
Neutral	s__oryzae.5406	p__Actinobacteria	k__Bacteria; p__Actinobacteria; c__Actinobacteria; o__Actinomycetales; f__Micrococcaceae; g__Arthrobacter; s__oryzae
Neutral	k__Bacteria.4710	k__Bacteria	k__Bacteria
Neutral	k__Bacteria.1909	k__Bacteria	k__Bacteria
Neutral	o__agg27.5256	p__Planctomycetes	k__Bacteria; p__Planctomycetes; c__OM190; o__agg27; f__; g__; s__
Neutral	k__Bacteria.6269	k__Bacteria	k__Bacteria
Neutral	f__Coriobacteriaceae.4118	p__Actinobacteria	k__Bacteria; p__Actinobacteria; c__Coriobacteriia; o__Coriobacteriales; f__Coriobacteriaceae
Neutral	k__Bacteria.1652	k__Bacteria	k__Bacteria
Neutral	g__Sphingomonas.4526	p__Proteobacteria	k__Bacteria; p__Proteobacteria; c__Alphaproteobacteria; o__Sphingomonadales; f__Sphingomonadaceae; g__Sphingomonas
Neutral	k__Bacteria.3459	k__Bacteria	k__Bacteria
Neutral	f__Phyllobacteriaceae.5857	p__Proteobacteria	k__Bacteria; p__Proteobacteria; c__Alphaproteobacteria; o__Rhizobiales; f__Phyllobacteriaceae
Neutral	o__Burkholderiales.2099	p__Proteobacteria	k__Bacteria; p__Proteobacteria; c__Betaproteobacteria; o__Burkholderiales
Neutral	k__Bacteria.1185	k__Bacteria	k__Bacteria
Neutral	p__Bacteroidetes.5890	p__Bacteroidetes	k__Bacteria; p__Bacteroidetes
Neutral	p__Firmicutes.3678	p__Firmicutes	k__Bacteria; p__Firmicutes
Neutral	k__Bacteria.6349	k__Bacteria	k__Bacteria
Neutral	g__Mitsuokella.2724	p__Firmicutes	k__Bacteria; p__Firmicutes; c__Clostridia; o__Clostridiales; f__Veillonellaceae; g__Mitsuokella; s__
Neutral	k__Bacteria.3469	k__Bacteria	k__Bacteria
Neutral	p__Proteobacteria.709	p__Proteobacteria	k__Bacteria; p__Proteobacteria
Neutral	o__Flavobacteriales.2676	p__Bacteroidetes	k__Bacteria; p__Bacteroidetes; c__Flavobacteriia; o__Flavobacteriales
Neutral	s__mucosae.4157	p__Firmicutes	k__Bacteria; p__Firmicutes; c__Bacilli; o__Lactobacillales; f__Lactobacillaceae; g__Lactobacillus; s__mucosae
Neutral	k__Bacteria.1908	k__Bacteria	k__Bacteria
Neutral	f__Chitinophagaceae.78	p__Bacteroidetes	k__Bacteria; p__Bacteroidetes; c__[Saprospirae]; o__[Saprospirales]; f__Chitinophagaceae
Neutral	k__Bacteria.1373	k__Bacteria	k__Bacteria
Neutral	c__OPB56.1222	p__Chlorobi	k__Bacteria; p__Chlorobi; c__OPB56; o__; f__; g__; s__
Neutral	s__insigne.5399	p__Proteobacteria	k__Bacteria; p__Proteobacteria; c__Alphaproteobacteria; o__Rhizobiales; f__Hyphomicrobiaceae; g__Filomicrobium; s__insigne
Neutral	g__Paludibacter.1631	p__Bacteroidetes	k__Bacteria; p__Bacteroidetes; c__Bacteroidia; o__Bacteroidales; f__Porphyromonadaceae; g__Paludibacter; s__
Neutral	p__Proteobacteria.4957	p__Proteobacteria	k__Bacteria; p__Proteobacteria
Neutral	k__Bacteria.281	k__Bacteria	k__Bacteria
Neutral	f__Veillonellaceae.5891	p__Firmicutes	k__Bacteria; p__Firmicutes; c__Clostridia; o__Clostridiales; f__Veillonellaceae
Neutral	k__Bacteria.5303	k__Bacteria	k__Bacteria
Neutral	k__Bacteria.5763	k__Bacteria	k__Bacteria
Neutral	g__Salinicoccus.3199	p__Firmicutes	k__Bacteria; p__Firmicutes; c__Bacilli; o__Bacillales; f__Staphylococcaceae; g__Salinicoccus; s__
Neutral	k__Bacteria.4985	k__Bacteria	k__Bacteria
Neutral	k__Bacteria.6351	k__Bacteria	k__Bacteria
Neutral	c__ZB2.3272	p__OD1	k__Bacteria; p__OD1; c__ZB2; o__; f__; g__; s__
Neutral	k__Bacteria.5683	k__Bacteria	k__Bacteria
Neutral	k__Bacteria.3675	k__Bacteria	k__Bacteria
Neutral	g__1.68.3687	p__Firmicutes	k__Bacteria; p__Firmicutes; c__Clostridia; o__Clostridiales; f__[Tissierellaceae]; g__1-68; s__
Neutral	k__Bacteria.3447	k__Bacteria	k__Bacteria
Neutral	p__Proteobacteria.4643	p__Proteobacteria	k__Bacteria; p__Proteobacteria
Neutral	p__Firmicutes.4946	p__Firmicutes	k__Bacteria; p__Firmicutes
Neutral	o__Sphingobacteriales.4085	p__Bacteroidetes	k__Bacteria; p__Bacteroidetes; c__Sphingobacteriia; o__Sphingobacteriales
Neutral	g__Pedobacter.6325	p__Bacteroidetes	k__Bacteria; p__Bacteroidetes; c__Sphingobacteriia; o__Sphingobacteriales; f__Sphingobacteriaceae; g__Pedobacter; s__
Neutral	k__Bacteria.764	k__Bacteria	k__Bacteria
Neutral	p__Proteobacteria.3182	p__Proteobacteria	k__Bacteria; p__Proteobacteria
Neutral	p__Firmicutes.4708	p__Firmicutes	k__Bacteria; p__Firmicutes
Neutral	k__Bacteria.371	k__Bacteria	k__Bacteria
Neutral	f__Listeriaceae.286	p__Firmicutes	k__Bacteria; p__Firmicutes; c__Bacilli; o__Bacillales; f__Listeriaceae
Neutral	g__Rhodobacter.1252	p__Proteobacteria	k__Bacteria; p__Proteobacteria; c__Alphaproteobacteria; o__Rhodobacterales; f__Rhodobacteraceae; g__Rhodobacter; s__
Neutral	f__Sphingobacteriaceae.356	p__Bacteroidetes	k__Bacteria; p__Bacteroidetes; c__Sphingobacteriia; o__Sphingobacteriales; f__Sphingobacteriaceae
Neutral	k__Bacteria.1547	k__Bacteria	k__Bacteria
Neutral	g__Phenylobacterium.4470	p__Proteobacteria	k__Bacteria; p__Proteobacteria; c__Alphaproteobacteria; o__Caulobacterales; f__Caulobacteraceae; g__Phenylobacterium; s__
Neutral	g__Clostridium.3576	p__Firmicutes	k__Bacteria; p__Firmicutes; c__Clostridia; o__Clostridiales; f__Clostridiaceae; g__Clostridium
Neutral	k__Bacteria.1929	k__Bacteria	k__Bacteria
Neutral	g__Paludibacter.3132	p__Bacteroidetes	k__Bacteria; p__Bacteroidetes; c__Bacteroidia; o__Bacteroidales; f__Porphyromonadaceae; g__Paludibacter; s__
Neutral	p__Proteobacteria.6021	p__Proteobacteria	k__Bacteria; p__Proteobacteria
Neutral	s__ferruginea.2030	p__Bacteroidetes	k__Bacteria; p__Bacteroidetes; c__[Saprospirae]; o__[Saprospirales]; f__Chitinophagaceae; g__Terrimonas; s__ferruginea
Neutral	f__Microbacteriaceae.3439	p__Actinobacteria	k__Bacteria; p__Actinobacteria; c__Actinobacteria; o__Actinomycetales; f__Microbacteriaceae
Neutral	p__Proteobacteria.6504	p__Proteobacteria	k__Bacteria; p__Proteobacteria
Neutral	g__Hydrogenophilus.2318	p__Proteobacteria	k__Bacteria; p__Proteobacteria; c__Betaproteobacteria; o__Rhodocyclales; f__Rhodocyclaceae; g__Hydrogenophilus; s__
Neutral	k__Bacteria.3863	k__Bacteria	k__Bacteria
Neutral	p__OD1.1798	p__OD1	k__Bacteria; p__OD1
Neutral	f__C111.3013	p__Actinobacteria	k__Bacteria; p__Actinobacteria; c__Acidimicrobiia; o__Acidimicrobiales; f__C111
Neutral	g__Carboxydothermus.5035	p__Firmicutes	k__Bacteria; p__Firmicutes; c__Clostridia; o__Thermoanaerobacterales; f__Thermoanaerobacteraceae; g__Carboxydothermus
Neutral	g__Brevibacterium.5876	p__Actinobacteria	k__Bacteria; p__Actinobacteria; c__Actinobacteria; o__Actinomycetales; f__Brevibacteriaceae; g__Brevibacterium; s__
Neutral	g__Sneathia.1147	p__Fusobacteria	k__Bacteria; p__Fusobacteria; c__Fusobacteriia; o__Fusobacteriales; f__Leptotrichiaceae; g__Sneathia; s__
Neutral	f__Sporolactobacillaceae.5503	p__Firmicutes	k__Bacteria; p__Firmicutes; c__Bacilli; o__Bacillales; f__Sporolactobacillaceae
Neutral	f__Comamonadaceae.5784	p__Proteobacteria	k__Bacteria; p__Proteobacteria; c__Betaproteobacteria; o__Burkholderiales; f__Comamonadaceae
Neutral	p__Firmicutes.196	p__Firmicutes	k__Bacteria; p__Firmicutes
Neutral	g__Tepidimonas.2941	p__Proteobacteria	k__Bacteria; p__Proteobacteria; c__Betaproteobacteria; o__Burkholderiales; f__Comamonadaceae; g__Tepidimonas; s__
Neutral	o__YS2.9	p__Cyanobacteria	k__Bacteria; p__Cyanobacteria; c__4C0d-2; o__YS2; f__; g__; s__
Neutral	g__Thiomonas.6057	p__Proteobacteria	k__Bacteria; p__Proteobacteria; c__Betaproteobacteria; o__Burkholderiales; f__Comamonadaceae; g__Thiomonas; s__
Neutral	o__Bacteroidales.1811	p__Bacteroidetes	k__Bacteria; p__Bacteroidetes; c__Bacteroidia; o__Bacteroidales
Neutral	k__Bacteria.822	k__Bacteria	k__Bacteria
Neutral	k__Bacteria.5705	k__Bacteria	k__Bacteria
Neutral	s__taiwanensis.6486	p__Proteobacteria	k__Bacteria; p__Proteobacteria; c__Gammaproteobacteria; o__Xanthomonadales; f__Xanthomonadaceae; g__Pseudoxanthomonas; s__taiwanensis
Neutral	k__Bacteria.2086	k__Bacteria	k__Bacteria
Neutral	k__Bacteria.2853	k__Bacteria	k__Bacteria
Neutral	g__Rheinheimera.6518	p__Proteobacteria	k__Bacteria; p__Proteobacteria; c__Gammaproteobacteria; o__Alteromonadales; f__[Chromatiaceae]; g__Rheinheimera; s__
Neutral	o__Actinomycetales.5964	p__Actinobacteria	k__Bacteria; p__Actinobacteria; c__Actinobacteria; o__Actinomycetales
Neutral	f__Chitinophagaceae.872	p__Bacteroidetes	k__Bacteria; p__Bacteroidetes; c__[Saprospirae]; o__[Saprospirales]; f__Chitinophagaceae
Neutral	g__.Prevotella..4383	p__Bacteroidetes	k__Bacteria; p__Bacteroidetes; c__Bacteroidia; o__Bacteroidales; f__[Paraprevotellaceae]; g__[Prevotella]; s__
Neutral	f__.Tissierellaceae..1533	p__Firmicutes	k__Bacteria; p__Firmicutes; c__Clostridia; o__Clostridiales; f__[Tissierellaceae]
Neutral	o__Cryptophyta.5181	p__Cyanobacteria	k__Bacteria; p__Cyanobacteria; c__Chloroplast; o__Cryptophyta; f__; g__; s__
Neutral	f__Nocardioidaceae.5819	p__Actinobacteria	k__Bacteria; p__Actinobacteria; c__Actinobacteria; o__Actinomycetales; f__Nocardioidaceae
Neutral	p__Bacteroidetes.5833	p__Bacteroidetes	k__Bacteria; p__Bacteroidetes
Neutral	k__Bacteria.1513	k__Bacteria	k__Bacteria
Neutral	p__Planctomycetes.3253	p__Planctomycetes	k__Bacteria; p__Planctomycetes
Neutral	g__Luteolibacter.5154	p__Verrucomicrobia	k__Bacteria; p__Verrucomicrobia; c__Verrucomicrobiae; o__Verrucomicrobiales; f__Verrucomicrobiaceae; g__Luteolibacter; s__
Neutral	g__Dialister.4501	p__Firmicutes	k__Bacteria; p__Firmicutes; c__Clostridia; o__Clostridiales; f__Veillonellaceae; g__Dialister; s__
Neutral	f__Lachnospiraceae.3859	p__Firmicutes	k__Bacteria; p__Firmicutes; c__Clostridia; o__Clostridiales; f__Lachnospiraceae
Neutral	g__Methyloversatilis.2701	p__Proteobacteria	k__Bacteria; p__Proteobacteria; c__Betaproteobacteria; o__Rhodocyclales; f__Rhodocyclaceae; g__Methyloversatilis; s__
Neutral	p__Proteobacteria.3423	p__Proteobacteria	k__Bacteria; p__Proteobacteria
Neutral	f__Veillonellaceae.4962	p__Firmicutes	k__Bacteria; p__Firmicutes; c__Clostridia; o__Clostridiales; f__Veillonellaceae
Neutral	k__Bacteria.418	k__Bacteria	k__Bacteria
Neutral	p__Proteobacteria.5621	p__Proteobacteria	k__Bacteria; p__Proteobacteria
Neutral	p__Firmicutes.4209	p__Firmicutes	k__Bacteria; p__Firmicutes
Neutral	f__Xanthomonadaceae.1766	p__Proteobacteria	k__Bacteria; p__Proteobacteria; c__Gammaproteobacteria; o__Xanthomonadales; f__Xanthomonadaceae
Neutral	c__Alphaproteobacteria.1240	p__Proteobacteria	k__Bacteria; p__Proteobacteria; c__Alphaproteobacteria
Neutral	f__Clostridiaceae.6328	p__Firmicutes	k__Bacteria; p__Firmicutes; c__Clostridia; o__Clostridiales; f__Clostridiaceae; g__; s__
Neutral	f__Hyphomicrobiaceae.1411	p__Proteobacteria	k__Bacteria; p__Proteobacteria; c__Alphaproteobacteria; o__Rhizobiales; f__Hyphomicrobiaceae
Neutral	c__Bacilli.5376	p__Firmicutes	k__Bacteria; p__Firmicutes; c__Bacilli
Neutral	s__genosp..5859	p__Proteobacteria	k__Bacteria; p__Proteobacteria; c__Alphaproteobacteria; o__Rhizobiales; f__Bradyrhizobiaceae; g__Bosea; s__genosp.
Neutral	f__Microbacteriaceae.1726	p__Actinobacteria	k__Bacteria; p__Actinobacteria; c__Actinobacteria; o__Actinomycetales; f__Microbacteriaceae
Neutral	o__Bacillales.4661	p__Firmicutes	k__Bacteria; p__Firmicutes; c__Bacilli; o__Bacillales
Neutral	c__ZB2.548	p__OD1	k__Bacteria; p__OD1; c__ZB2; o__; f__; g__; s__
Neutral	g__Leptotrichia.5212	p__Fusobacteria	k__Bacteria; p__Fusobacteria; c__Fusobacteriia; o__Fusobacteriales; f__Leptotrichiaceae; g__Leptotrichia; s__
Neutral	p__Planctomycetes.1361	p__Planctomycetes	k__Bacteria; p__Planctomycetes
Neutral	o__Bacillales.5540	p__Firmicutes	k__Bacteria; p__Firmicutes; c__Bacilli; o__Bacillales
Neutral	f__Haliangiaceae.3491	p__Proteobacteria	k__Bacteria; p__Proteobacteria; c__Deltaproteobacteria; o__Myxococcales; f__Haliangiaceae; g__; s__
Neutral	f__Xanthomonadaceae.3790	p__Proteobacteria	k__Bacteria; p__Proteobacteria; c__Gammaproteobacteria; o__Xanthomonadales; f__Xanthomonadaceae
Neutral	g__Thermus.3197	p__[Thermi]	k__Bacteria; p__[Thermi]; c__Deinococci; o__Thermales; f__Thermaceae; g__Thermus; s__
Neutral	k__Bacteria.1331	k__Bacteria	k__Bacteria
Neutral	f__Comamonadaceae.2798	p__Proteobacteria	k__Bacteria; p__Proteobacteria; c__Betaproteobacteria; o__Burkholderiales; f__Comamonadaceae
Neutral	f__Bacillaceae.3908	p__Firmicutes	k__Bacteria; p__Firmicutes; c__Bacilli; o__Bacillales; f__Bacillaceae
Neutral	g__Streptomyces.6138	p__Actinobacteria	k__Bacteria; p__Actinobacteria; c__Actinobacteria; o__Actinomycetales; f__Streptomycetaceae; g__Streptomyces
Neutral	f__Ruminococcaceae.829	p__Firmicutes	k__Bacteria; p__Firmicutes; c__Clostridia; o__Clostridiales; f__Ruminococcaceae
Neutral	g__Mobiluncus.2134	p__Actinobacteria	k__Bacteria; p__Actinobacteria; c__Actinobacteria; o__Actinomycetales; f__Actinomycetaceae; g__Mobiluncus; s__
Neutral	g__Nocardioides.573	p__Actinobacteria	k__Bacteria; p__Actinobacteria; c__Actinobacteria; o__Actinomycetales; f__Nocardioidaceae; g__Nocardioides
Neutral	o__Actinomycetales.5950	p__Actinobacteria	k__Bacteria; p__Actinobacteria; c__Actinobacteria; o__Actinomycetales
Neutral	o__Clostridiales.4781	p__Firmicutes	k__Bacteria; p__Firmicutes; c__Clostridia; o__Clostridiales
Neutral	o__Stramenopiles.4631	p__Cyanobacteria	k__Bacteria; p__Cyanobacteria; c__Chloroplast; o__Stramenopiles; f__; g__; s__
Neutral	g__Sphingomonas.5922	p__Proteobacteria	k__Bacteria; p__Proteobacteria; c__Alphaproteobacteria; o__Sphingomonadales; f__Sphingomonadaceae; g__Sphingomonas
Neutral	s__selenitireducens.4283	p__Proteobacteria	k__Bacteria; p__Proteobacteria; c__Alphaproteobacteria; o__Rhizobiales; f__Rhizobiaceae; g__Rhizobium; s__selenitireducens
Neutral	g__Bilophila.194	p__Proteobacteria	k__Bacteria; p__Proteobacteria; c__Deltaproteobacteria; o__Desulfovibrionales; f__Desulfovibrionaceae; g__Bilophila; s__
Neutral	f__Cytophagaceae.1422	p__Bacteroidetes	k__Bacteria; p__Bacteroidetes; c__Cytophagia; o__Cytophagales; f__Cytophagaceae; g__; s__
Neutral	k__Bacteria.2249	k__Bacteria	k__Bacteria
Neutral	s__hodogayensis.6250	p__Firmicutes	k__Bacteria; p__Firmicutes; c__Bacilli; o__Bacillales; f__Paenibacillaceae; g__Paenibacillus; s__hodogayensis
Neutral	k__Bacteria.3367	k__Bacteria	k__Bacteria
Neutral	g__Verrucomicrobium.3607	p__Verrucomicrobia	k__Bacteria; p__Verrucomicrobia; c__Verrucomicrobiae; o__Verrucomicrobiales; f__Verrucomicrobiaceae; g__Verrucomicrobium; s__
Neutral	f__Enterobacteriaceae.3501	p__Proteobacteria	k__Bacteria; p__Proteobacteria; c__Gammaproteobacteria; o__Enterobacteriales; f__Enterobacteriaceae
Neutral	k__Bacteria.1962	k__Bacteria	k__Bacteria
Neutral	g__Hyphomicrobium.351	p__Proteobacteria	k__Bacteria; p__Proteobacteria; c__Alphaproteobacteria; o__Rhizobiales; f__Hyphomicrobiaceae; g__Hyphomicrobium; s__
Neutral	k__Bacteria.2878	k__Bacteria	k__Bacteria
Neutral	s__prausnitzii.786	p__Firmicutes	k__Bacteria; p__Firmicutes; c__Clostridia; o__Clostridiales; f__Ruminococcaceae; g__Faecalibacterium; s__prausnitzii
Neutral	g__Abiotrophia.5534	p__Firmicutes	k__Bacteria; p__Firmicutes; c__Bacilli; o__Lactobacillales; f__Aerococcaceae; g__Abiotrophia; s__
Neutral	s__migulanus.6445	p__Firmicutes	k__Bacteria; p__Firmicutes; c__Bacilli; o__Bacillales; f__Paenibacillaceae; g__Aneurinibacillus; s__migulanus
Neutral	f__Comamonadaceae.4716	p__Proteobacteria	k__Bacteria; p__Proteobacteria; c__Betaproteobacteria; o__Burkholderiales; f__Comamonadaceae
Neutral	c__Alphaproteobacteria.3857	p__Proteobacteria	k__Bacteria; p__Proteobacteria; c__Alphaproteobacteria
Neutral	s__flava.221	p__Proteobacteria	k__Bacteria; p__Proteobacteria; c__Deltaproteobacteria; o__Myxococcales; f__Polyangiaceae; g__Phaselicystis; s__flava
Neutral	g__Alloiococcus.6023	p__Firmicutes	k__Bacteria; p__Firmicutes; c__Bacilli; o__Lactobacillales; f__Aerococcaceae; g__Alloiococcus; s__
Neutral	p__Firmicutes.1333	p__Firmicutes	k__Bacteria; p__Firmicutes
Neutral	f__Bacillaceae.5114	p__Firmicutes	k__Bacteria; p__Firmicutes; c__Bacilli; o__Bacillales; f__Bacillaceae
Neutral	k__Bacteria.5750	k__Bacteria	k__Bacteria
Neutral	k__Bacteria.5968	k__Bacteria	k__Bacteria
Neutral	f__Microbacteriaceae.6503	p__Actinobacteria	k__Bacteria; p__Actinobacteria; c__Actinobacteria; o__Actinomycetales; f__Microbacteriaceae
Neutral	p__Firmicutes.1142	p__Firmicutes	k__Bacteria; p__Firmicutes
Neutral	p__Proteobacteria.6604	p__Proteobacteria	k__Bacteria; p__Proteobacteria
Neutral	g__Gardnerella.6513	p__Actinobacteria	k__Bacteria; p__Actinobacteria; c__Actinobacteria; o__Bifidobacteriales; f__Bifidobacteriaceae; g__Gardnerella; s__
Neutral	k__Bacteria.2402	k__Bacteria	k__Bacteria
Neutral	g__Chitinophaga.689	p__Bacteroidetes	k__Bacteria; p__Bacteroidetes; c__[Saprospirae]; o__[Saprospirales]; f__Chitinophagaceae; g__Chitinophaga; s__
Neutral	k__Bacteria.2044	k__Bacteria	k__Bacteria
Neutral	g__Methylobacillus.443	p__Proteobacteria	k__Bacteria; p__Proteobacteria; c__Betaproteobacteria; o__Methylophilales; f__Methylophilaceae; g__Methylobacillus; s__
Neutral	s__luteciae.3823	p__Firmicutes	k__Bacteria; p__Firmicutes; c__Bacilli; o__Lactobacillales; f__Streptococcaceae; g__Streptococcus; s__luteciae
Neutral	s__agalactiae.3910	p__Firmicutes	k__Bacteria; p__Firmicutes; c__Bacilli; o__Lactobacillales; f__Streptococcaceae; g__Streptococcus; s__agalactiae
Neutral	g__Cloacibacterium.5455	p__Bacteroidetes	k__Bacteria; p__Bacteroidetes; c__Flavobacteriia; o__Flavobacteriales; f__[Weeksellaceae]; g__Cloacibacterium; s__
Neutral	f__Rhizobiaceae.798	p__Proteobacteria	k__Bacteria; p__Proteobacteria; c__Alphaproteobacteria; o__Rhizobiales; f__Rhizobiaceae
Neutral	k__Bacteria.1794	k__Bacteria	k__Bacteria
Neutral	o__Burkholderiales.5497	p__Proteobacteria	k__Bacteria; p__Proteobacteria; c__Betaproteobacteria; o__Burkholderiales
Neutral	s__haemominutum.2766	p__Tenericutes	k__Bacteria; p__Tenericutes; c__Mollicutes; o__Mycoplasmatales; f__Mycoplasmataceae; g__Mycoplasma; s__haemominutum
Neutral	o__MIZ46.2412	p__Proteobacteria	k__Bacteria; p__Proteobacteria; c__Deltaproteobacteria; o__MIZ46; f__; g__; s__
Neutral	g__Helcococcus.2299	p__Firmicutes	k__Bacteria; p__Firmicutes; c__Clostridia; o__Clostridiales; f__[Tissierellaceae]; g__Helcococcus; s__
Neutral	o__Rhizobiales.1698	p__Proteobacteria	k__Bacteria; p__Proteobacteria; c__Alphaproteobacteria; o__Rhizobiales
Neutral	f__Paenibacillaceae.3507	p__Firmicutes	k__Bacteria; p__Firmicutes; c__Bacilli; o__Bacillales; f__Paenibacillaceae
Neutral	g__Megasphaera.6358	p__Firmicutes	k__Bacteria; p__Firmicutes; c__Clostridia; o__Clostridiales; f__Veillonellaceae; g__Megasphaera; s__
Neutral	f__Caulobacteraceae.4216	p__Proteobacteria	k__Bacteria; p__Proteobacteria; c__Alphaproteobacteria; o__Caulobacterales; f__Caulobacteraceae
Neutral	k__Bacteria.4015	k__Bacteria	k__Bacteria
Neutral	g__Peptoniphilus.141	p__Firmicutes	k__Bacteria; p__Firmicutes; c__Clostridia; o__Clostridiales; f__[Tissierellaceae]; g__Peptoniphilus; s__
Neutral	p__Firmicutes.2117	p__Firmicutes	k__Bacteria; p__Firmicutes
Neutral	g__Parabacteroides.2149	p__Bacteroidetes	k__Bacteria; p__Bacteroidetes; c__Bacteroidia; o__Bacteroidales; f__Porphyromonadaceae; g__Parabacteroides; s__
Neutral	o__Acidimicrobiales.1351	p__Actinobacteria	k__Bacteria; p__Actinobacteria; c__Acidimicrobiia; o__Acidimicrobiales
Neutral	o__Cryptophyta.345	p__Cyanobacteria	k__Bacteria; p__Cyanobacteria; c__Chloroplast; o__Cryptophyta; f__; g__; s__
Neutral	o__Bacteroidales.1629	p__Bacteroidetes	k__Bacteria; p__Bacteroidetes; c__Bacteroidia; o__Bacteroidales
Neutral	f__Ruminococcaceae.4496	p__Firmicutes	k__Bacteria; p__Firmicutes; c__Clostridia; o__Clostridiales; f__Ruminococcaceae
Neutral	k__Bacteria.2708	k__Bacteria	k__Bacteria
Neutral	o__Clostridiales.3698	p__Firmicutes	k__Bacteria; p__Firmicutes; c__Clostridia; o__Clostridiales
Neutral	s__durum.5596	p__Actinobacteria	k__Bacteria; p__Actinobacteria; c__Actinobacteria; o__Actinomycetales; f__Corynebacteriaceae; g__Corynebacterium; s__durum
Neutral	o__Actinomycetales.560	p__Actinobacteria	k__Bacteria; p__Actinobacteria; c__Actinobacteria; o__Actinomycetales
Neutral	c__Betaproteobacteria.4465	p__Proteobacteria	k__Bacteria; p__Proteobacteria; c__Betaproteobacteria
Neutral	f__Comamonadaceae.1387	p__Proteobacteria	k__Bacteria; p__Proteobacteria; c__Betaproteobacteria; o__Burkholderiales; f__Comamonadaceae
Neutral	k__Bacteria.1610	k__Bacteria	k__Bacteria
Neutral	s__agilis.2060	p__Actinobacteria	k__Bacteria; p__Actinobacteria; c__Actinobacteria; o__Actinomycetales; f__Micrococcaceae; g__Arthrobacter; s__agilis
Neutral	g__Exiguobacterium.4	p__Firmicutes	k__Bacteria; p__Firmicutes; c__Bacilli; o__Bacillales; f__[Exiguobacteraceae]; g__Exiguobacterium; s__
Neutral	o__Sphingobacteriales.2066	p__Bacteroidetes	k__Bacteria; p__Bacteroidetes; c__Sphingobacteriia; o__Sphingobacteriales
Neutral	k__Bacteria.4497	k__Bacteria	k__Bacteria
Neutral	g__Peptoniphilus.681	p__Firmicutes	k__Bacteria; p__Firmicutes; c__Clostridia; o__Clostridiales; f__[Tissierellaceae]; g__Peptoniphilus; s__
Neutral	g__Lactobacillus.4897	p__Firmicutes	k__Bacteria; p__Firmicutes; c__Bacilli; o__Lactobacillales; f__Lactobacillaceae; g__Lactobacillus; s__
Neutral	k__Bacteria.5684	k__Bacteria	k__Bacteria
Neutral	o__Bacillales.1335	p__Firmicutes	k__Bacteria; p__Firmicutes; c__Bacilli; o__Bacillales
Neutral	g__Trueperella.3960	p__Actinobacteria	k__Bacteria; p__Actinobacteria; c__Actinobacteria; o__Actinomycetales; f__Actinomycetaceae; g__Trueperella; s__
Neutral	p__Bacteroidetes.4837	p__Bacteroidetes	k__Bacteria; p__Bacteroidetes
Neutral	s__bifida.1841	p__Actinobacteria	k__Bacteria; p__Actinobacteria; c__Actinobacteria; o__Actinomycetales; f__Microbacteriaceae; g__Pseudoclavibacter; s__bifida
Neutral	s__oscillarioides.5167	p__Cyanobacteria	k__Bacteria; p__Cyanobacteria; c__Nostocophycideae; o__Nostocales; f__Nostocaceae; g__Anabaena; s__oscillarioides
Neutral	p__Firmicutes.2959	p__Firmicutes	k__Bacteria; p__Firmicutes
Neutral	s__barnesiae.60	p__Bacteroidetes	k__Bacteria; p__Bacteroidetes; c__Bacteroidia; o__Bacteroidales; f__Bacteroidaceae; g__Bacteroides; s__barnesiae
Neutral	o__Actinomycetales.4739	p__Actinobacteria	k__Bacteria; p__Actinobacteria; c__Actinobacteria; o__Actinomycetales
Neutral	f__Rikenellaceae.3683	p__Bacteroidetes	k__Bacteria; p__Bacteroidetes; c__Bacteroidia; o__Bacteroidales; f__Rikenellaceae
Neutral	f__Enterobacteriaceae.377	p__Proteobacteria	k__Bacteria; p__Proteobacteria; c__Gammaproteobacteria; o__Enterobacteriales; f__Enterobacteriaceae
Neutral	g__Anaerococcus.3231	p__Firmicutes	k__Bacteria; p__Firmicutes; c__Clostridia; o__Clostridiales; f__[Tissierellaceae]; g__Anaerococcus; s__
Neutral	k__Bacteria.6263	k__Bacteria	k__Bacteria
Neutral	o__Clostridiales.4574	p__Firmicutes	k__Bacteria; p__Firmicutes; c__Clostridia; o__Clostridiales
Neutral	k__Bacteria.4511	k__Bacteria	k__Bacteria
Neutral	k__Bacteria.1822	k__Bacteria	k__Bacteria
Neutral	k__Bacteria.6154	k__Bacteria	k__Bacteria
Neutral	f__Oxalobacteraceae.6498	p__Proteobacteria	k__Bacteria; p__Proteobacteria; c__Betaproteobacteria; o__Burkholderiales; f__Oxalobacteraceae
Neutral	k__Bacteria.4639	k__Bacteria	k__Bacteria
Neutral	p__Proteobacteria.1569	p__Proteobacteria	k__Bacteria; p__Proteobacteria
Neutral	p__Firmicutes.1366	p__Firmicutes	k__Bacteria; p__Firmicutes
Neutral	f__Sanguibacteraceae.3979	p__Actinobacteria	k__Bacteria; p__Actinobacteria; c__Actinobacteria; o__Actinomycetales; f__Sanguibacteraceae
Neutral	g__Oscillospira.2558	p__Firmicutes	k__Bacteria; p__Firmicutes; c__Clostridia; o__Clostridiales; f__Ruminococcaceae; g__Oscillospira; s__
Neutral	k__Bacteria.5305	k__Bacteria	k__Bacteria
Neutral	f__.Weeksellaceae..4206	p__Bacteroidetes	k__Bacteria; p__Bacteroidetes; c__Flavobacteriia; o__Flavobacteriales; f__[Weeksellaceae]; g__; s__
Neutral	p__Proteobacteria.6186	p__Proteobacteria	k__Bacteria; p__Proteobacteria
Neutral	g__Helcococcus.5791	p__Firmicutes	k__Bacteria; p__Firmicutes; c__Clostridia; o__Clostridiales; f__[Tissierellaceae]; g__Helcococcus; s__
Neutral	p__TM7.321	p__TM7	k__Bacteria; p__TM7
Neutral	g__Weissella.1430	p__Firmicutes	k__Bacteria; p__Firmicutes; c__Bacilli; o__Lactobacillales; f__Leuconostocaceae; g__Weissella
Neutral	f__Ruminococcaceae.2328	p__Firmicutes	k__Bacteria; p__Firmicutes; c__Clostridia; o__Clostridiales; f__Ruminococcaceae
Neutral	s__rimae.871	p__Actinobacteria	k__Bacteria; p__Actinobacteria; c__Coriobacteriia; o__Coriobacteriales; f__Coriobacteriaceae; g__Atopobium; s__rimae
Neutral	f__Lachnospiraceae.5437	p__Firmicutes	k__Bacteria; p__Firmicutes; c__Clostridia; o__Clostridiales; f__Lachnospiraceae
Neutral	g__Pedobacter.4418	p__Bacteroidetes	k__Bacteria; p__Bacteroidetes; c__Sphingobacteriia; o__Sphingobacteriales; f__Sphingobacteriaceae; g__Pedobacter
Neutral	f__Flavobacteriaceae.3465	p__Bacteroidetes	k__Bacteria; p__Bacteroidetes; c__Flavobacteriia; o__Flavobacteriales; f__Flavobacteriaceae
Neutral	g__Mucilaginibacter.494	p__Bacteroidetes	k__Bacteria; p__Bacteroidetes; c__Sphingobacteriia; o__Sphingobacteriales; f__Sphingobacteriaceae; g__Mucilaginibacter
Neutral	k__Bacteria.5982	k__Bacteria	k__Bacteria
Neutral	s__autotrophicum.5871	p__Proteobacteria	k__Bacteria; p__Proteobacteria; c__Betaproteobacteria; o__Burkholderiales; f__Oxalobacteraceae; g__Herbaspirillum; s__autotrophicum
Neutral	o__Sphingobacteriales.5195	p__Bacteroidetes	k__Bacteria; p__Bacteroidetes; c__Sphingobacteriia; o__Sphingobacteriales
Neutral	o__PK29.1671	p__Acidobacteria	k__Bacteria; p__Acidobacteria; c__[Chloracidobacteria]; o__PK29; f__; g__; s__
Neutral	k__Bacteria.1434	k__Bacteria	k__Bacteria
Neutral	g__Methylobacterium.6342	p__Proteobacteria	k__Bacteria; p__Proteobacteria; c__Alphaproteobacteria; o__Rhizobiales; f__Methylobacteriaceae; g__Methylobacterium
Neutral	f__Peptostreptococcaceae.3982	p__Firmicutes	k__Bacteria; p__Firmicutes; c__Clostridia; o__Clostridiales; f__Peptostreptococcaceae
Neutral	c__Ktedonobacteria.1641	p__Chloroflexi	k__Bacteria; p__Chloroflexi; c__Ktedonobacteria; o__; f__; g__; s__
Neutral	g__Legionella.3350	p__Proteobacteria	k__Bacteria; p__Proteobacteria; c__Gammaproteobacteria; o__Legionellales; f__Legionellaceae; g__Legionella
Neutral	g__Faecalibacterium.1965	p__Firmicutes	k__Bacteria; p__Firmicutes; c__Clostridia; o__Clostridiales; f__Ruminococcaceae; g__Faecalibacterium
Neutral	s__cecorum.4961	p__Firmicutes	k__Bacteria; p__Firmicutes; c__Bacilli; o__Lactobacillales; f__Enterococcaceae; g__Enterococcus; s__cecorum
Neutral	k__Bacteria.2128	k__Bacteria	k__Bacteria
Neutral	o__Burkholderiales.3772	p__Proteobacteria	k__Bacteria; p__Proteobacteria; c__Betaproteobacteria; o__Burkholderiales
Neutral	f__Carnobacteriaceae.3618	p__Firmicutes	k__Bacteria; p__Firmicutes; c__Bacilli; o__Lactobacillales; f__Carnobacteriaceae
Neutral	k__Bacteria.2482	k__Bacteria	k__Bacteria
Neutral	s__salivarius.3723	p__Firmicutes	k__Bacteria; p__Firmicutes; c__Bacilli; o__Lactobacillales; f__Lactobacillaceae; g__Lactobacillus; s__salivarius
Neutral	s__cryptus.3842	p__Proteobacteria	k__Bacteria; p__Proteobacteria; c__Alphaproteobacteria; o__Sphingomonadales; f__Erythrobacteraceae; g__Porphyrobacter; s__cryptus
Neutral	o__MIZ46.1458	p__Proteobacteria	k__Bacteria; p__Proteobacteria; c__Deltaproteobacteria; o__MIZ46; f__; g__; s__
Neutral	s__bacteriovorus.5476	p__Proteobacteria	k__Bacteria; p__Proteobacteria; c__Deltaproteobacteria; o__Bdellovibrionales; f__Bdellovibrionaceae; g__Bdellovibrio; s__bacteriovorus
Neutral	s__ferax.875	p__Proteobacteria	k__Bacteria; p__Proteobacteria; c__Alphaproteobacteria; o__Rickettsiales; f__mitochondria; g__Saprolegnia; s__ferax
Neutral	g__Facklamia.4372	p__Firmicutes	k__Bacteria; p__Firmicutes; c__Bacilli; o__Lactobacillales; f__Aerococcaceae; g__Facklamia; s__
Neutral	c__Actinobacteria.4569	p__Actinobacteria	k__Bacteria; p__Actinobacteria; c__Actinobacteria
Neutral	c__Gammaproteobacteria.5018	p__Proteobacteria	k__Bacteria; p__Proteobacteria; c__Gammaproteobacteria
Neutral	f__Enterobacteriaceae.6344	p__Proteobacteria	k__Bacteria; p__Proteobacteria; c__Gammaproteobacteria; o__Enterobacteriales; f__Enterobacteriaceae
Neutral	g__Phascolarctobacterium.2120	p__Firmicutes	k__Bacteria; p__Firmicutes; c__Clostridia; o__Clostridiales; f__Veillonellaceae; g__Phascolarctobacterium; s__
Neutral	c__Betaproteobacteria.2180	p__Proteobacteria	k__Bacteria; p__Proteobacteria; c__Betaproteobacteria
Neutral	o__Clostridiales.2847	p__Firmicutes	k__Bacteria; p__Firmicutes; c__Clostridia; o__Clostridiales
Neutral	p__Firmicutes.3352	p__Firmicutes	k__Bacteria; p__Firmicutes
Neutral	g__Prosthecobacter.1124	p__Verrucomicrobia	k__Bacteria; p__Verrucomicrobia; c__Verrucomicrobiae; o__Verrucomicrobiales; f__Verrucomicrobiaceae; g__Prosthecobacter; s__
Neutral	k__Bacteria.91	k__Bacteria	k__Bacteria
Neutral	o__Burkholderiales.224	p__Proteobacteria	k__Bacteria; p__Proteobacteria; c__Betaproteobacteria; o__Burkholderiales
Neutral	c__Betaproteobacteria.385	p__Proteobacteria	k__Bacteria; p__Proteobacteria; c__Betaproteobacteria
Neutral	k__Bacteria.3232	k__Bacteria	k__Bacteria
Neutral	g__Geobacillus.6031	p__Firmicutes	k__Bacteria; p__Firmicutes; c__Bacilli; o__Bacillales; f__Bacillaceae; g__Geobacillus
Neutral	g__Thermus.989	p__[Thermi]	k__Bacteria; p__[Thermi]; c__Deinococci; o__Thermales; f__Thermaceae; g__Thermus; s__
Neutral	g__Methylobacterium.6576	p__Proteobacteria	k__Bacteria; p__Proteobacteria; c__Alphaproteobacteria; o__Rhizobiales; f__Methylobacteriaceae; g__Methylobacterium; s__
Neutral	o__Bacteroidales.5693	p__Bacteroidetes	k__Bacteria; p__Bacteroidetes; c__Bacteroidia; o__Bacteroidales
Neutral	s__aurimucosum.6382	p__Actinobacteria	k__Bacteria; p__Actinobacteria; c__Actinobacteria; o__Actinomycetales; f__Corynebacteriaceae; g__Corynebacterium; s__aurimucosum
Neutral	g__Pediococcus.387	p__Firmicutes	k__Bacteria; p__Firmicutes; c__Bacilli; o__Lactobacillales; f__Lactobacillaceae; g__Pediococcus
Neutral	s__asaccharolytica.1393	p__Proteobacteria	k__Bacteria; p__Proteobacteria; c__Alphaproteobacteria; o__Sphingomonadales; f__Sphingomonadaceae; g__Sphingomonas; s__asaccharolytica
Neutral	s__vaginae.861	p__Actinobacteria	k__Bacteria; p__Actinobacteria; c__Coriobacteriia; o__Coriobacteriales; f__Coriobacteriaceae; g__Atopobium; s__vaginae
Neutral	o__Flavobacteriales.593	p__Bacteroidetes	k__Bacteria; p__Bacteroidetes; c__Flavobacteriia; o__Flavobacteriales
Neutral	g__Sphingomonas.3571	p__Proteobacteria	k__Bacteria; p__Proteobacteria; c__Alphaproteobacteria; o__Sphingomonadales; f__Sphingomonadaceae; g__Sphingomonas
Neutral	s__reuteri.5438	p__Firmicutes	k__Bacteria; p__Firmicutes; c__Bacilli; o__Lactobacillales; f__Lactobacillaceae; g__Lactobacillus; s__reuteri
Neutral	s__chocolatum.4127	p__Actinobacteria	k__Bacteria; p__Actinobacteria; c__Actinobacteria; o__Actinomycetales; f__Microbacteriaceae; g__Microbacterium; s__chocolatum
Neutral	g__Meiothermus.3031	p__[Thermi]	k__Bacteria; p__[Thermi]; c__Deinococci; o__Thermales; f__Thermaceae; g__Meiothermus; s__
Neutral	o__Bacillales.672	p__Firmicutes	k__Bacteria; p__Firmicutes; c__Bacilli; o__Bacillales
Neutral	f__Comamonadaceae.3306	p__Proteobacteria	k__Bacteria; p__Proteobacteria; c__Betaproteobacteria; o__Burkholderiales; f__Comamonadaceae
Neutral	f__.Weeksellaceae..1805	p__Bacteroidetes	k__Bacteria; p__Bacteroidetes; c__Flavobacteriia; o__Flavobacteriales; f__[Weeksellaceae]
Neutral	f__Ruminococcaceae.2190	p__Firmicutes	k__Bacteria; p__Firmicutes; c__Clostridia; o__Clostridiales; f__Ruminococcaceae
Neutral	f__Enterobacteriaceae.369	p__Proteobacteria	k__Bacteria; p__Proteobacteria; c__Gammaproteobacteria; o__Enterobacteriales; f__Enterobacteriaceae
Neutral	s__aerosaccus.6172	p__Proteobacteria	k__Bacteria; p__Proteobacteria; c__Gammaproteobacteria; o__Pseudomonadales; f__Moraxellaceae; g__Enhydrobacter; s__aerosaccus
Neutral	o__Bacillales.3194	p__Firmicutes	k__Bacteria; p__Firmicutes; c__Bacilli; o__Bacillales
Neutral	g__Parvimonas.627	p__Firmicutes	k__Bacteria; p__Firmicutes; c__Clostridia; o__Clostridiales; f__[Tissierellaceae]; g__Parvimonas; s__
Neutral	o__Flavobacteriales.6010	p__Bacteroidetes	k__Bacteria; p__Bacteroidetes; c__Flavobacteriia; o__Flavobacteriales
Neutral	g__Sphingomonas.5546	p__Proteobacteria	k__Bacteria; p__Proteobacteria; c__Alphaproteobacteria; o__Sphingomonadales; f__Sphingomonadaceae; g__Sphingomonas
Neutral	g__Flavobacterium.3150	p__Bacteroidetes	k__Bacteria; p__Bacteroidetes; c__Flavobacteriia; o__Flavobacteriales; f__Flavobacteriaceae; g__Flavobacterium
Neutral	f__Pasteurellaceae.2605	p__Proteobacteria	k__Bacteria; p__Proteobacteria; c__Gammaproteobacteria; o__Pasteurellales; f__Pasteurellaceae
Neutral	g__Oligella.6356	p__Proteobacteria	k__Bacteria; p__Proteobacteria; c__Betaproteobacteria; o__Burkholderiales; f__Alcaligenaceae; g__Oligella; s__
Neutral	g__Tannerella.2365	p__Bacteroidetes	k__Bacteria; p__Bacteroidetes; c__Bacteroidia; o__Bacteroidales; f__Porphyromonadaceae; g__Tannerella; s__
Neutral	s__onderdonkii.5392	p__Bacteroidetes	k__Bacteria; p__Bacteroidetes; c__Bacteroidia; o__Bacteroidales; f__Rikenellaceae; g__Alistipes; s__onderdonkii
Neutral	g__Clavibacter.2773	p__Actinobacteria	k__Bacteria; p__Actinobacteria; c__Actinobacteria; o__Actinomycetales; f__Microbacteriaceae; g__Clavibacter; s__
Neutral	g__Capnocytophaga.2502	p__Bacteroidetes	k__Bacteria; p__Bacteroidetes; c__Flavobacteriia; o__Flavobacteriales; f__Flavobacteriaceae; g__Capnocytophaga
Neutral	g__rc4.4.3368	p__Firmicutes	k__Bacteria; p__Firmicutes; c__Clostridia; o__Clostridiales; f__Peptococcaceae; g__rc4-4; s__
Neutral	p__Proteobacteria.4146	p__Proteobacteria	k__Bacteria; p__Proteobacteria
Neutral	g__Sphingopyxis.5197	p__Proteobacteria	k__Bacteria; p__Proteobacteria; c__Alphaproteobacteria; o__Sphingomonadales; f__Sphingomonadaceae; g__Sphingopyxis
Neutral	g__Microcystis.1695	p__Cyanobacteria	k__Bacteria; p__Cyanobacteria; c__Oscillatoriophycideae; o__Chroococcales; f__Microcystaceae; g__Microcystis; s__
Neutral	p__TM7.1247	p__TM7	k__Bacteria; p__TM7; c__; o__; f__; g__; s__
Neutral	f__Alcaligenaceae.2653	p__Proteobacteria	k__Bacteria; p__Proteobacteria; c__Betaproteobacteria; o__Burkholderiales; f__Alcaligenaceae
Neutral	o__Clostridiales.5454	p__Firmicutes	k__Bacteria; p__Firmicutes; c__Clostridia; o__Clostridiales
Neutral	k__Bacteria.3952	k__Bacteria	k__Bacteria
Neutral	s__capsulatum.1488	p__Proteobacteria	k__Bacteria; p__Proteobacteria; c__Alphaproteobacteria; o__Sphingomonadales; f__Sphingomonadaceae; g__Novosphingobium; s__capsulatum
Neutral	s__helveticus.530	p__Firmicutes	k__Bacteria; p__Firmicutes; c__Bacilli; o__Lactobacillales; f__Lactobacillaceae; g__Lactobacillus; s__helveticus
Neutral	g__Jeotgalicoccus.2143	p__Firmicutes	k__Bacteria; p__Firmicutes; c__Bacilli; o__Bacillales; f__Staphylococcaceae; g__Jeotgalicoccus; s__
Neutral	p__Firmicutes.993	p__Firmicutes	k__Bacteria; p__Firmicutes
Neutral	g__Leptotrichia.1487	p__Fusobacteria	k__Bacteria; p__Fusobacteria; c__Fusobacteriia; o__Fusobacteriales; f__Leptotrichiaceae; g__Leptotrichia; s__
Neutral	c__Gammaproteobacteria.1396	p__Proteobacteria	k__Bacteria; p__Proteobacteria; c__Gammaproteobacteria
Neutral	k__Bacteria.686	k__Bacteria	k__Bacteria
Neutral	s__saccharolyticus.5933	p__Firmicutes	k__Bacteria; p__Firmicutes; c__Clostridia; o__Thermoanaerobacterales; f__Caldicellulosiruptoraceae; g__Caldicellulosiruptor; s__saccharolyticus
Neutral	s__odoratimimus.2166	p__Bacteroidetes	k__Bacteria; p__Bacteroidetes; c__Flavobacteriia; o__Flavobacteriales; f__Flavobacteriaceae; g__Myroides; s__odoratimimus
Neutral	o__Bacillales.6499	p__Firmicutes	k__Bacteria; p__Firmicutes; c__Bacilli; o__Bacillales
Neutral	f__Microbacteriaceae.5265	p__Actinobacteria	k__Bacteria; p__Actinobacteria; c__Actinobacteria; o__Actinomycetales; f__Microbacteriaceae
Neutral	f__S24.7.6575	p__Bacteroidetes	k__Bacteria; p__Bacteroidetes; c__Bacteroidia; o__Bacteroidales; f__S24-7; g__; s__
Neutral	s__acnes.4835	p__Actinobacteria	k__Bacteria; p__Actinobacteria; c__Actinobacteria; o__Actinomycetales; f__Propionibacteriaceae; g__Propionibacterium; s__acnes
Neutral	g__Burkholderia.3318	p__Proteobacteria	k__Bacteria; p__Proteobacteria; c__Betaproteobacteria; o__Burkholderiales; f__Burkholderiaceae; g__Burkholderia; s__
Neutral	f__Ruminococcaceae.3486	p__Firmicutes	k__Bacteria; p__Firmicutes; c__Clostridia; o__Clostridiales; f__Ruminococcaceae
Neutral	g__Capnocytophaga.2080	p__Bacteroidetes	k__Bacteria; p__Bacteroidetes; c__Flavobacteriia; o__Flavobacteriales; f__Flavobacteriaceae; g__Capnocytophaga; s__
Neutral	g__Pedobacter.5664	p__Bacteroidetes	k__Bacteria; p__Bacteroidetes; c__Sphingobacteriia; o__Sphingobacteriales; f__Sphingobacteriaceae; g__Pedobacter; s__
Neutral	k__Bacteria.828	k__Bacteria	k__Bacteria
Neutral	s__nanceiensis.5402	p__Bacteroidetes	k__Bacteria; p__Bacteroidetes; c__Bacteroidia; o__Bacteroidales; f__Prevotellaceae; g__Prevotella; s__nanceiensis
Neutral	g__Thermoanaerobacterium.3876	p__Firmicutes	k__Bacteria; p__Firmicutes; c__Clostridia; o__Clostridiales; f__Clostridiaceae; g__Thermoanaerobacterium; s__
Neutral	g__Anaerococcus.4751	p__Firmicutes	k__Bacteria; p__Firmicutes; c__Clostridia; o__Clostridiales; f__[Tissierellaceae]; g__Anaerococcus; s__
Neutral	c__Gammaproteobacteria.6435	p__Proteobacteria	k__Bacteria; p__Proteobacteria; c__Gammaproteobacteria
Neutral	c__Gammaproteobacteria.6446	p__Proteobacteria	k__Bacteria; p__Proteobacteria; c__Gammaproteobacteria
Neutral	f__Comamonadaceae.3570	p__Proteobacteria	k__Bacteria; p__Proteobacteria; c__Betaproteobacteria; o__Burkholderiales; f__Comamonadaceae
Neutral	o__Sphingomonadales.4290	p__Proteobacteria	k__Bacteria; p__Proteobacteria; c__Alphaproteobacteria; o__Sphingomonadales
Neutral	s__faecis.6009	p__Firmicutes	k__Bacteria; p__Firmicutes; c__Clostridia; o__Clostridiales; f__Lachnospiraceae; g__Roseburia; s__faecis
Neutral	g__Prevotella.1680	p__Bacteroidetes	k__Bacteria; p__Bacteroidetes; c__Bacteroidia; o__Bacteroidales; f__Prevotellaceae; g__Prevotella
Neutral	f__Neisseriaceae.1481	p__Proteobacteria	k__Bacteria; p__Proteobacteria; c__Betaproteobacteria; o__Neisseriales; f__Neisseriaceae
Neutral	g__Cardiobacterium.5063	p__Proteobacteria	k__Bacteria; p__Proteobacteria; c__Gammaproteobacteria; o__Cardiobacteriales; f__Cardiobacteriaceae; g__Cardiobacterium; s__
Neutral	p__Firmicutes.3399	p__Firmicutes	k__Bacteria; p__Firmicutes
Neutral	g__Peptoniphilus.6586	p__Firmicutes	k__Bacteria; p__Firmicutes; c__Clostridia; o__Clostridiales; f__[Tissierellaceae]; g__Peptoniphilus; s__
Neutral	f__S24.7.2362	p__Bacteroidetes	k__Bacteria; p__Bacteroidetes; c__Bacteroidia; o__Bacteroidales; f__S24-7; g__; s__
Neutral	s__meningoseptica.6627	p__Bacteroidetes	k__Bacteria; p__Bacteroidetes; c__Flavobacteriia; o__Flavobacteriales; f__[Weeksellaceae]; g__Elizabethkingia; s__meningoseptica
Neutral	s__thermautotrophica.2285	p__Firmicutes	k__Bacteria; p__Firmicutes; c__Clostridia; o__Thermoanaerobacterales; f__Carboxydocellaceae; g__Carboxydocella; s__thermautotrophica
Neutral	g__Chryseobacterium.6177	p__Bacteroidetes	k__Bacteria; p__Bacteroidetes; c__Flavobacteriia; o__Flavobacteriales; f__[Weeksellaceae]; g__Chryseobacterium; s__
Neutral	o__Actinomycetales.1187	p__Actinobacteria	k__Bacteria; p__Actinobacteria; c__Actinobacteria; o__Actinomycetales
Neutral	g__Chryseobacterium.5419	p__Bacteroidetes	k__Bacteria; p__Bacteroidetes; c__Flavobacteriia; o__Flavobacteriales; f__[Weeksellaceae]; g__Chryseobacterium; s__
Neutral	g__Renibacterium.5208	p__Actinobacteria	k__Bacteria; p__Actinobacteria; c__Actinobacteria; o__Actinomycetales; f__Micrococcaceae; g__Renibacterium; s__
Neutral	o__.Saprospirales..5214	p__Bacteroidetes	k__Bacteria; p__Bacteroidetes; c__[Saprospirae]; o__[Saprospirales]
Neutral	f__Ruminococcaceae.3729	p__Firmicutes	k__Bacteria; p__Firmicutes; c__Clostridia; o__Clostridiales; f__Ruminococcaceae
Neutral	f__Chitinophagaceae.4761	p__Bacteroidetes	k__Bacteria; p__Bacteroidetes; c__[Saprospirae]; o__[Saprospirales]; f__Chitinophagaceae
Neutral	k__Bacteria.2473	k__Bacteria	k__Bacteria
Neutral	c__Betaproteobacteria.6273	p__Proteobacteria	k__Bacteria; p__Proteobacteria; c__Betaproteobacteria
Neutral	o__Clostridiales.1829	p__Firmicutes	k__Bacteria; p__Firmicutes; c__Clostridia; o__Clostridiales
Neutral	k__Bacteria.3388	k__Bacteria	k__Bacteria
Neutral	f__Caulobacteraceae.5119	p__Proteobacteria	k__Bacteria; p__Proteobacteria; c__Alphaproteobacteria; o__Caulobacterales; f__Caulobacteraceae
Neutral	s__pallidus.675	p__Firmicutes	k__Bacteria; p__Firmicutes; c__Bacilli; o__Bacillales; f__Planococcaceae; g__Aeribacillus; s__pallidus
Neutral	s__yanoikuyae.3040	p__Proteobacteria	k__Bacteria; p__Proteobacteria; c__Alphaproteobacteria; o__Sphingomonadales; f__Sphingomonadaceae; g__Sphingobium; s__yanoikuyae
Neutral	g__.Prevotella..5446	p__Bacteroidetes	k__Bacteria; p__Bacteroidetes; c__Bacteroidia; o__Bacteroidales; f__[Paraprevotellaceae]; g__[Prevotella]; s__
Neutral	g__Brevundimonas.5652	p__Proteobacteria	k__Bacteria; p__Proteobacteria; c__Alphaproteobacteria; o__Caulobacterales; f__Caulobacteraceae; g__Brevundimonas
Neutral	k__Bacteria.1579	k__Bacteria	k__Bacteria
Neutral	g__1.68.4090	p__Firmicutes	k__Bacteria; p__Firmicutes; c__Clostridia; o__Clostridiales; f__[Tissierellaceae]; g__1-68; s__
Neutral	s__ovatus.3356	p__Bacteroidetes	k__Bacteria; p__Bacteroidetes; c__Bacteroidia; o__Bacteroidales; f__Bacteroidaceae; g__Bacteroides; s__ovatus
Neutral	s__lubricantis.4682	p__Actinobacteria	k__Bacteria; p__Actinobacteria; c__Actinobacteria; o__Actinomycetales; f__Corynebacteriaceae; g__Corynebacterium; s__lubricantis
Neutral	c__Gammaproteobacteria.3067	p__Proteobacteria	k__Bacteria; p__Proteobacteria; c__Gammaproteobacteria
Neutral	g__Sphingomonas.2811	p__Proteobacteria	k__Bacteria; p__Proteobacteria; c__Alphaproteobacteria; o__Sphingomonadales; f__Sphingomonadaceae; g__Sphingomonas
Neutral	k__Bacteria.28	k__Bacteria	k__Bacteria
Neutral	g__Fusobacterium.5779	p__Fusobacteria	k__Bacteria; p__Fusobacteria; c__Fusobacteriia; o__Fusobacteriales; f__Fusobacteriaceae; g__Fusobacterium; s__
Neutral	o__Sphingobacteriales.962	p__Bacteroidetes	k__Bacteria; p__Bacteroidetes; c__Sphingobacteriia; o__Sphingobacteriales; f__; g__; s__
Neutral	k__Bacteria.4702	k__Bacteria	k__Bacteria
Neutral	g__Peptoniphilus.2898	p__Firmicutes	k__Bacteria; p__Firmicutes; c__Clostridia; o__Clostridiales; f__[Tissierellaceae]; g__Peptoniphilus; s__
Neutral	g__Varibaculum.6108	p__Actinobacteria	k__Bacteria; p__Actinobacteria; c__Actinobacteria; o__Actinomycetales; f__Actinomycetaceae; g__Varibaculum; s__
Neutral	s__virosa.1515	p__Bacteroidetes	k__Bacteria; p__Bacteroidetes; c__Flavobacteriia; o__Flavobacteriales; f__[Weeksellaceae]; g__Weeksella; s__virosa
Neutral	g__Polynucleobacter.2675	p__Proteobacteria	k__Bacteria; p__Proteobacteria; c__Betaproteobacteria; o__Burkholderiales; f__Oxalobacteraceae; g__Polynucleobacter
Neutral	s__aeria.1860	p__Actinobacteria	k__Bacteria; p__Actinobacteria; c__Actinobacteria; o__Actinomycetales; f__Micrococcaceae; g__Rothia; s__aeria
Neutral	f__Chitinophagaceae.4651	p__Bacteroidetes	k__Bacteria; p__Bacteroidetes; c__[Saprospirae]; o__[Saprospirales]; f__Chitinophagaceae
Neutral	o__Bacteroidales.5072	p__Bacteroidetes	k__Bacteria; p__Bacteroidetes; c__Bacteroidia; o__Bacteroidales
Neutral	o__Actinomycetales.6374	p__Actinobacteria	k__Bacteria; p__Actinobacteria; c__Actinobacteria; o__Actinomycetales
Neutral	s__melaninogenica.5594	p__Bacteroidetes	k__Bacteria; p__Bacteroidetes; c__Bacteroidia; o__Bacteroidales; f__Prevotellaceae; g__Prevotella; s__melaninogenica
Neutral	g__Kaistobacter.5276	p__Proteobacteria	k__Bacteria; p__Proteobacteria; c__Alphaproteobacteria; o__Sphingomonadales; f__Sphingomonadaceae; g__Kaistobacter; s__
Neutral	c__Bacilli.1354	p__Firmicutes	k__Bacteria; p__Firmicutes; c__Bacilli
Neutral	g__Oligella.4664	p__Proteobacteria	k__Bacteria; p__Proteobacteria; c__Betaproteobacteria; o__Burkholderiales; f__Alcaligenaceae; g__Oligella; s__
Neutral	o__Gemellales.1785	p__Firmicutes	k__Bacteria; p__Firmicutes; c__Bacilli; o__Gemellales
Neutral	g__Streptococcus.4532	p__Firmicutes	k__Bacteria; p__Firmicutes; c__Bacilli; o__Lactobacillales; f__Streptococcaceae; g__Streptococcus
Neutral	f__Enterobacteriaceae.731	p__Proteobacteria	k__Bacteria; p__Proteobacteria; c__Gammaproteobacteria; o__Enterobacteriales; f__Enterobacteriaceae
Neutral	f__Prevotellaceae.1570	p__Bacteroidetes	k__Bacteria; p__Bacteroidetes; c__Bacteroidia; o__Bacteroidales; f__Prevotellaceae
Neutral	g__Bacteroides.2786	p__Bacteroidetes	k__Bacteria; p__Bacteroidetes; c__Bacteroidia; o__Bacteroidales; f__Bacteroidaceae; g__Bacteroides
Neutral	g__Actinomyces.5474	p__Actinobacteria	k__Bacteria; p__Actinobacteria; c__Actinobacteria; o__Actinomycetales; f__Actinomycetaceae; g__Actinomyces; s__
Neutral	s__reuteri.1228	p__Firmicutes	k__Bacteria; p__Firmicutes; c__Bacilli; o__Lactobacillales; f__Lactobacillaceae; g__Lactobacillus; s__reuteri
Neutral	k__Bacteria.557	k__Bacteria	k__Bacteria
Neutral	p__Bacteroidetes.3567	p__Bacteroidetes	k__Bacteria; p__Bacteroidetes
Neutral	s__uniformis.164	p__Bacteroidetes	k__Bacteria; p__Bacteroidetes; c__Bacteroidia; o__Bacteroidales; f__Bacteroidaceae; g__Bacteroides; s__uniformis
Neutral	g__Actinomyces.4143	p__Actinobacteria	k__Bacteria; p__Actinobacteria; c__Actinobacteria; o__Actinomycetales; f__Actinomycetaceae; g__Actinomyces; s__
Neutral	k__Bacteria.181	k__Bacteria	k__Bacteria
Neutral	f__ACK.M1.2483	p__Actinobacteria	k__Bacteria; p__Actinobacteria; c__Actinobacteria; o__Actinomycetales; f__ACK-M1; g__; s__
Neutral	g__Acidovorax.1712	p__Proteobacteria	k__Bacteria; p__Proteobacteria; c__Betaproteobacteria; o__Burkholderiales; f__Comamonadaceae; g__Acidovorax
Neutral	s__lugdunensis.4400	p__Firmicutes	k__Bacteria; p__Firmicutes; c__Bacilli; o__Bacillales; f__Staphylococcaceae; g__Staphylococcus; s__lugdunensis
Neutral	s__copri.6372	p__Bacteroidetes	k__Bacteria; p__Bacteroidetes; c__Bacteroidia; o__Bacteroidales; f__Prevotellaceae; g__Prevotella; s__copri
Neutral	o__Actinomycetales.4351	p__Actinobacteria	k__Bacteria; p__Actinobacteria; c__Actinobacteria; o__Actinomycetales
Neutral	o__Lactobacillales.2241	p__Firmicutes	k__Bacteria; p__Firmicutes; c__Bacilli; o__Lactobacillales
Neutral	s__thermoamylovorans.451	p__Firmicutes	k__Bacteria; p__Firmicutes; c__Bacilli; o__Bacillales; f__Bacillaceae; g__Bacillus; s__thermoamylovorans
Neutral	g__Schlegelella.2458	p__Proteobacteria	k__Bacteria; p__Proteobacteria; c__Betaproteobacteria; o__Burkholderiales; f__Comamonadaceae; g__Schlegelella; s__
Neutral	g__Yersinia.157	p__Proteobacteria	k__Bacteria; p__Proteobacteria; c__Gammaproteobacteria; o__Enterobacteriales; f__Enterobacteriaceae; g__Yersinia
Neutral	g__Sphingomonas.4630	p__Proteobacteria	k__Bacteria; p__Proteobacteria; c__Alphaproteobacteria; o__Sphingomonadales; f__Sphingomonadaceae; g__Sphingomonas
Neutral	g__Rothia.4460	p__Actinobacteria	k__Bacteria; p__Actinobacteria; c__Actinobacteria; o__Actinomycetales; f__Micrococcaceae; g__Rothia
Neutral	g__WAL_1855D.727	p__Firmicutes	k__Bacteria; p__Firmicutes; c__Clostridia; o__Clostridiales; f__[Tissierellaceae]; g__WAL_1855D; s__
Neutral	c__Actinobacteria.2258	p__Actinobacteria	k__Bacteria; p__Actinobacteria; c__Actinobacteria; o__; f__; g__; s__
Neutral	g__Dialister.3995	p__Firmicutes	k__Bacteria; p__Firmicutes; c__Clostridia; o__Clostridiales; f__Veillonellaceae; g__Dialister; s__
Neutral	s__intermedia.311	p__Bacteroidetes	k__Bacteria; p__Bacteroidetes; c__Bacteroidia; o__Bacteroidales; f__Prevotellaceae; g__Prevotella; s__intermedia
Neutral	g__Fusobacterium.741	p__Fusobacteria	k__Bacteria; p__Fusobacteria; c__Fusobacteriia; o__Fusobacteriales; f__Fusobacteriaceae; g__Fusobacterium; s__
Neutral	s__pilosum.3701	p__Actinobacteria	k__Bacteria; p__Actinobacteria; c__Actinobacteria; o__Actinomycetales; f__Corynebacteriaceae; g__Corynebacterium; s__pilosum
Neutral	f__Comamonadaceae.4151	p__Proteobacteria	k__Bacteria; p__Proteobacteria; c__Betaproteobacteria; o__Burkholderiales; f__Comamonadaceae
Neutral	c__Gammaproteobacteria.6046	p__Proteobacteria	k__Bacteria; p__Proteobacteria; c__Gammaproteobacteria
Neutral	f__Enterobacteriaceae.5700	p__Proteobacteria	k__Bacteria; p__Proteobacteria; c__Gammaproteobacteria; o__Enterobacteriales; f__Enterobacteriaceae
Neutral	s__lividum.6433	p__Proteobacteria	k__Bacteria; p__Proteobacteria; c__Betaproteobacteria; o__Burkholderiales; f__Oxalobacteraceae; g__Janthinobacterium; s__lividum
Neutral	g__Yersinia.3454	p__Proteobacteria	k__Bacteria; p__Proteobacteria; c__Gammaproteobacteria; o__Enterobacteriales; f__Enterobacteriaceae; g__Yersinia
Neutral	g__Lactobacillus.6092	p__Firmicutes	k__Bacteria; p__Firmicutes; c__Bacilli; o__Lactobacillales; f__Lactobacillaceae; g__Lactobacillus
Neutral	f__Comamonadaceae.295	p__Proteobacteria	k__Bacteria; p__Proteobacteria; c__Betaproteobacteria; o__Burkholderiales; f__Comamonadaceae
Neutral	g__Curvibacter.6308	p__Proteobacteria	k__Bacteria; p__Proteobacteria; c__Betaproteobacteria; o__Burkholderiales; f__Comamonadaceae; g__Curvibacter
Neutral	g__Streptococcus.2830	p__Firmicutes	k__Bacteria; p__Firmicutes; c__Bacilli; o__Lactobacillales; f__Streptococcaceae; g__Streptococcus
Neutral	f__Flavobacteriaceae.6395	p__Bacteroidetes	k__Bacteria; p__Bacteroidetes; c__Flavobacteriia; o__Flavobacteriales; f__Flavobacteriaceae
Neutral	o__Cytophagales.3401	p__Bacteroidetes	k__Bacteria; p__Bacteroidetes; c__Cytophagia; o__Cytophagales
Neutral	s__zeae.3050	p__Firmicutes	k__Bacteria; p__Firmicutes; c__Bacilli; o__Lactobacillales; f__Lactobacillaceae; g__Lactobacillus; s__zeae
Neutral	f__Flavobacteriaceae.4670	p__Bacteroidetes	k__Bacteria; p__Bacteroidetes; c__Flavobacteriia; o__Flavobacteriales; f__Flavobacteriaceae
Neutral	g__Geobacillus.3783	p__Firmicutes	k__Bacteria; p__Firmicutes; c__Bacilli; o__Bacillales; f__Bacillaceae; g__Geobacillus
Neutral	g__Candidatus.Rhodoluna.5061	p__Actinobacteria	k__Bacteria; p__Actinobacteria; c__Actinobacteria; o__Actinomycetales; f__Microbacteriaceae; g__Candidatus Rhodoluna; s__
Neutral	g__Acidovorax.3760	p__Proteobacteria	k__Bacteria; p__Proteobacteria; c__Betaproteobacteria; o__Burkholderiales; f__Comamonadaceae; g__Acidovorax
Neutral	g__Delftia.1299	p__Proteobacteria	k__Bacteria; p__Proteobacteria; c__Betaproteobacteria; o__Burkholderiales; f__Comamonadaceae; g__Delftia; s__
Neutral	f__Enterobacteriaceae.3510	p__Proteobacteria	k__Bacteria; p__Proteobacteria; c__Gammaproteobacteria; o__Enterobacteriales; f__Enterobacteriaceae
Neutral	c__Gammaproteobacteria.2774	p__Proteobacteria	k__Bacteria; p__Proteobacteria; c__Gammaproteobacteria
Neutral	f__Enterobacteriaceae.5666	p__Proteobacteria	k__Bacteria; p__Proteobacteria; c__Gammaproteobacteria; o__Enterobacteriales; f__Enterobacteriaceae
Neutral	s__veronii.6542	p__Proteobacteria	k__Bacteria; p__Proteobacteria; c__Gammaproteobacteria; o__Pseudomonadales; f__Pseudomonadaceae; g__Pseudomonas; s__veronii
Neutral	g__Micrococcus.4198	p__Actinobacteria	k__Bacteria; p__Actinobacteria; c__Actinobacteria; o__Actinomycetales; f__Micrococcaceae; g__Micrococcus
Above Neutral	g__Bacteroides.5239	p__Bacteroidetes	k__Bacteria; p__Bacteroidetes; c__Bacteroidia; o__Bacteroidales; f__Bacteroidaceae; g__Bacteroides; s__
Above Neutral	p__Proteobacteria.4466	p__Proteobacteria	k__Bacteria; p__Proteobacteria
Above Neutral	g__Filifactor.5487	p__Firmicutes	k__Bacteria; p__Firmicutes; c__Clostridia; o__Clostridiales; f__Peptostreptococcaceae; g__Filifactor; s__
Above Neutral	o__Sphingomonadales.3793	p__Proteobacteria	k__Bacteria; p__Proteobacteria; c__Alphaproteobacteria; o__Sphingomonadales
Above Neutral	k__Bacteria.5764	k__Bacteria	k__Bacteria
Above Neutral	k__Bacteria.188	k__Bacteria	k__Bacteria
Above Neutral	p__Firmicutes.1293	p__Firmicutes	k__Bacteria; p__Firmicutes
Above Neutral	g__Tannerella.1933	p__Bacteroidetes	k__Bacteria; p__Bacteroidetes; c__Bacteroidia; o__Bacteroidales; f__Porphyromonadaceae; g__Tannerella; s__
Above Neutral	s__noxia.3041	p__Firmicutes	k__Bacteria; p__Firmicutes; c__Clostridia; o__Clostridiales; f__Veillonellaceae; g__Selenomonas; s__noxia
Above Neutral	f__Caulobacteraceae.6001	p__Proteobacteria	k__Bacteria; p__Proteobacteria; c__Alphaproteobacteria; o__Caulobacterales; f__Caulobacteraceae
Above Neutral	s__geothermalis.769	p__[Thermi]	k__Bacteria; p__[Thermi]; c__Deinococci; o__Deinococcales; f__Deinococcaceae; g__Deinococcus; s__geothermalis
Above Neutral	s__bryophila.537	p__Proteobacteria	k__Bacteria; p__Proteobacteria; c__Betaproteobacteria; o__Burkholderiales; f__Burkholderiaceae; g__Burkholderia; s__bryophila
Above Neutral	s__cryaerophilus.1722	p__Proteobacteria	k__Bacteria; p__Proteobacteria; c__Epsilonproteobacteria; o__Campylobacterales; f__Campylobacteraceae; g__Arcobacter; s__cryaerophilus
Above Neutral	c__Ellin6529.2925	p__Chloroflexi	k__Bacteria; p__Chloroflexi; c__Ellin6529; o__; f__; g__; s__
Above Neutral	o__Oceanospirillales.1386	p__Proteobacteria	k__Bacteria; p__Proteobacteria; c__Gammaproteobacteria; o__Oceanospirillales
Above Neutral	k__Bacteria.4487	k__Bacteria	k__Bacteria
Above Neutral	g__Veillonella.5623	p__Firmicutes	k__Bacteria; p__Firmicutes; c__Clostridia; o__Clostridiales; f__Veillonellaceae; g__Veillonella
Above Neutral	g__Catenibacterium.854	p__Firmicutes	k__Bacteria; p__Firmicutes; c__Erysipelotrichi; o__Erysipelotrichales; f__Erysipelotrichaceae; g__Catenibacterium
Above Neutral	s__endodontalis.4681	p__Bacteroidetes	k__Bacteria; p__Bacteroidetes; c__Bacteroidia; o__Bacteroidales; f__Porphyromonadaceae; g__Porphyromonas; s__endodontalis
Above Neutral	s__moorei.4795	p__Firmicutes	k__Bacteria; p__Firmicutes; c__Erysipelotrichi; o__Erysipelotrichales; f__Erysipelotrichaceae; g__Bulleidia; s__moorei
Above Neutral	g__Atopobium.3950	p__Actinobacteria	k__Bacteria; p__Actinobacteria; c__Coriobacteriia; o__Coriobacteriales; f__Coriobacteriaceae; g__Atopobium; s__
Above Neutral	g__Acinetobacter.3664	p__Proteobacteria	k__Bacteria; p__Proteobacteria; c__Gammaproteobacteria; o__Pseudomonadales; f__Moraxellaceae; g__Acinetobacter; s__
Above Neutral	g__Dialister.6219	p__Firmicutes	k__Bacteria; p__Firmicutes; c__Clostridia; o__Clostridiales; f__Veillonellaceae; g__Dialister; s__
Above Neutral	s__elkanii.729	p__Proteobacteria	k__Bacteria; p__Proteobacteria; c__Alphaproteobacteria; o__Rhizobiales; f__Bradyrhizobiaceae; g__Bradyrhizobium; s__elkanii
Above Neutral	c__TM7.3.1709	p__TM7	k__Bacteria; p__TM7; c__TM7-3; o__; f__; g__; s__
Above Neutral	k__Bacteria.4480	k__Bacteria	k__Bacteria
Above Neutral	o__Actinomycetales.249	p__Actinobacteria	k__Bacteria; p__Actinobacteria; c__Actinobacteria; o__Actinomycetales
Above Neutral	k__Bacteria.1800	k__Bacteria	k__Bacteria
Above Neutral	s__inkyongensis.2950	p__Proteobacteria	k__Bacteria; p__Proteobacteria; c__Betaproteobacteria; o__Burkholderiales; f__Comamonadaceae; g__Inhella; s__inkyongensis
Above Neutral	f__Comamonadaceae.2863	p__Proteobacteria	k__Bacteria; p__Proteobacteria; c__Betaproteobacteria; o__Burkholderiales; f__Comamonadaceae
Above Neutral	k__Bacteria.131	k__Bacteria	k__Bacteria
Above Neutral	s__woluwensis.6448	p__Actinobacteria	k__Bacteria; p__Actinobacteria; c__Actinobacteria; o__Actinomycetales; f__Micrococcaceae; g__Arthrobacter; s__woluwensis
Above Neutral	p__OD1.2118	p__OD1	k__Bacteria; p__OD1
Above Neutral	c__Betaproteobacteria.1381	p__Proteobacteria	k__Bacteria; p__Proteobacteria; c__Betaproteobacteria
Above Neutral	s__thermautotrophica.3915	p__Firmicutes	k__Bacteria; p__Firmicutes; c__Clostridia; o__Thermoanaerobacterales; f__Carboxydocellaceae; g__Carboxydocella; s__thermautotrophica
Above Neutral	o__Clostridiales.2607	p__Firmicutes	k__Bacteria; p__Firmicutes; c__Clostridia; o__Clostridiales
Above Neutral	p__Bacteroidetes.6505	p__Bacteroidetes	k__Bacteria; p__Bacteroidetes
Above Neutral	k__Bacteria.5744	k__Bacteria	k__Bacteria
Above Neutral	s__anthropi.1849	p__Synergistetes	k__Bacteria; p__Synergistetes; c__Synergistia; o__Synergistales; f__Dethiosulfovibrionaceae; g__Jonquetella; s__anthropi
Above Neutral	f__Pasteurellaceae.2389	p__Proteobacteria	k__Bacteria; p__Proteobacteria; c__Gammaproteobacteria; o__Pasteurellales; f__Pasteurellaceae
Above Neutral	s__otitis.202	p__Firmicutes	k__Bacteria; p__Firmicutes; c__Bacilli; o__Lactobacillales; f__Aerococcaceae; g__Alloiococcus; s__otitis
Above Neutral	p__OD1.5418	p__OD1	k__Bacteria; p__OD1
Above Neutral	g__Burkholderia.3733	p__Proteobacteria	k__Bacteria; p__Proteobacteria; c__Betaproteobacteria; o__Burkholderiales; f__Burkholderiaceae; g__Burkholderia; s__
Above Neutral	g__Megasphaera.4771	p__Firmicutes	k__Bacteria; p__Firmicutes; c__Clostridia; o__Clostridiales; f__Veillonellaceae; g__Megasphaera; s__
Above Neutral	s__nigrescens.2838	p__Bacteroidetes	k__Bacteria; p__Bacteroidetes; c__Bacteroidia; o__Bacteroidales; f__Prevotellaceae; g__Prevotella; s__nigrescens
Above Neutral	f__Rhizobiaceae.4620	p__Proteobacteria	k__Bacteria; p__Proteobacteria; c__Alphaproteobacteria; o__Rhizobiales; f__Rhizobiaceae
Above Neutral	k__Bacteria.1736	k__Bacteria	k__Bacteria
Above Neutral	s__aerofaciens.219	p__Actinobacteria	k__Bacteria; p__Actinobacteria; c__Coriobacteriia; o__Coriobacteriales; f__Coriobacteriaceae; g__Collinsella; s__aerofaciens
Above Neutral	f__Bacillaceae.1782	p__Firmicutes	k__Bacteria; p__Firmicutes; c__Bacilli; o__Bacillales; f__Bacillaceae
Above Neutral	g__Lautropia.974	p__Proteobacteria	k__Bacteria; p__Proteobacteria; c__Betaproteobacteria; o__Burkholderiales; f__Burkholderiaceae; g__Lautropia; s__
Above Neutral	k__Bacteria.1256	k__Bacteria	k__Bacteria
Above Neutral	s__thermautotrophica.137	p__Firmicutes	k__Bacteria; p__Firmicutes; c__Clostridia; o__Thermoanaerobacterales; f__Carboxydocellaceae; g__Carboxydocella; s__thermautotrophica
Above Neutral	s__jinjuensis.5026	p__Bacteroidetes	k__Bacteria; p__Bacteroidetes; c__Sphingobacteriia; o__Sphingobacteriales; f__Sphingobacteriaceae; g__Mucilaginibacter; s__jinjuensis
Above Neutral	g__Actinomyces.4223	p__Actinobacteria	k__Bacteria; p__Actinobacteria; c__Actinobacteria; o__Actinomycetales; f__Actinomycetaceae; g__Actinomyces; s__
Above Neutral	f__Peptostreptococcaceae.3303	p__Firmicutes	k__Bacteria; p__Firmicutes; c__Clostridia; o__Clostridiales; f__Peptostreptococcaceae
Above Neutral	k__Bacteria.6234	k__Bacteria	k__Bacteria
Above Neutral	k__Bacteria.5568	k__Bacteria	k__Bacteria
Above Neutral	g__Rhodobacter.3853	p__Proteobacteria	k__Bacteria; p__Proteobacteria; c__Alphaproteobacteria; o__Rhodobacterales; f__Rhodobacteraceae; g__Rhodobacter; s__
Above Neutral	s__tannerae.5457	p__Bacteroidetes	k__Bacteria; p__Bacteroidetes; c__Bacteroidia; o__Bacteroidales; f__[Paraprevotellaceae]; g__[Prevotella]; s__tannerae
Above Neutral	f__Microbacteriaceae.6077	p__Actinobacteria	k__Bacteria; p__Actinobacteria; c__Actinobacteria; o__Actinomycetales; f__Microbacteriaceae
Above Neutral	s__crossotus.5020	p__Firmicutes	k__Bacteria; p__Firmicutes; c__Clostridia; o__Clostridiales; f__Lachnospiraceae; g__Butyrivibrio; s__crossotus
Above Neutral	o__Rhizobiales.1540	p__Proteobacteria	k__Bacteria; p__Proteobacteria; c__Alphaproteobacteria; o__Rhizobiales
Above Neutral	s__depolymerans.527	p__Proteobacteria	k__Bacteria; p__Proteobacteria; c__Betaproteobacteria; o__Burkholderiales; f__Comamonadaceae; g__Roseateles; s__depolymerans
Above Neutral	k__Bacteria.3603	k__Bacteria	k__Bacteria
Above Neutral	s__succinicans.160	p__Bacteroidetes	k__Bacteria; p__Bacteroidetes; c__Flavobacteriia; o__Flavobacteriales; f__Flavobacteriaceae; g__Flavobacterium; s__succinicans
Above Neutral	o__Actinomycetales.1421	p__Actinobacteria	k__Bacteria; p__Actinobacteria; c__Actinobacteria; o__Actinomycetales
Above Neutral	g__Lachnospira.3089	p__Firmicutes	k__Bacteria; p__Firmicutes; c__Clostridia; o__Clostridiales; f__Lachnospiraceae; g__Lachnospira; s__
Above Neutral	f__Microbacteriaceae.3633	p__Actinobacteria	k__Bacteria; p__Actinobacteria; c__Actinobacteria; o__Actinomycetales; f__Microbacteriaceae
Above Neutral	s__noxia.5845	p__Firmicutes	k__Bacteria; p__Firmicutes; c__Clostridia; o__Clostridiales; f__Veillonellaceae; g__Selenomonas; s__noxia
Above Neutral	s__prausnitzii.1954	p__Firmicutes	k__Bacteria; p__Firmicutes; c__Clostridia; o__Clostridiales; f__Ruminococcaceae; g__Faecalibacterium; s__prausnitzii
Above Neutral	k__Bacteria.449	k__Bacteria	k__Bacteria
Above Neutral	g__Ruminobacter.5616	p__Proteobacteria	k__Bacteria; p__Proteobacteria; c__Gammaproteobacteria; o__Aeromonadales; f__Succinivibrionaceae; g__Ruminobacter; s__
Above Neutral	g__Bacteroides.2332	p__Bacteroidetes	k__Bacteria; p__Bacteroidetes; c__Bacteroidia; o__Bacteroidales; f__Bacteroidaceae; g__Bacteroides; s__
Above Neutral	g__Campylobacter.31	p__Proteobacteria	k__Bacteria; p__Proteobacteria; c__Epsilonproteobacteria; o__Campylobacterales; f__Campylobacteraceae; g__Campylobacter; s__
Above Neutral	g__Methylobacterium.4359	p__Proteobacteria	k__Bacteria; p__Proteobacteria; c__Alphaproteobacteria; o__Rhizobiales; f__Methylobacteriaceae; g__Methylobacterium; s__
Above Neutral	k__Bacteria.5131	k__Bacteria	k__Bacteria
Above Neutral	f__Cryomorphaceae.1332	p__Bacteroidetes	k__Bacteria; p__Bacteroidetes; c__Flavobacteriia; o__Flavobacteriales; f__Cryomorphaceae
Above Neutral	o__Burkholderiales.5527	p__Proteobacteria	k__Bacteria; p__Proteobacteria; c__Betaproteobacteria; o__Burkholderiales
Above Neutral	s__dentocariosa.1762	p__Actinobacteria	k__Bacteria; p__Actinobacteria; c__Actinobacteria; o__Actinomycetales; f__Micrococcaceae; g__Rothia; s__dentocariosa
Above Neutral	g__Polyangium.4011	p__Proteobacteria	k__Bacteria; p__Proteobacteria; c__Deltaproteobacteria; o__Myxococcales; f__Polyangiaceae; g__Polyangium
Above Neutral	g__Staphylococcus.4503	p__Firmicutes	k__Bacteria; p__Firmicutes; c__Bacilli; o__Bacillales; f__Staphylococcaceae; g__Staphylococcus; s__
Above Neutral	g__Paludibacter.242	p__Bacteroidetes	k__Bacteria; p__Bacteroidetes; c__Bacteroidia; o__Bacteroidales; f__Porphyromonadaceae; g__Paludibacter; s__
Above Neutral	s__stercorea.5140	p__Bacteroidetes	k__Bacteria; p__Bacteroidetes; c__Bacteroidia; o__Bacteroidales; f__Prevotellaceae; g__Prevotella; s__stercorea
Above Neutral	g__Arthrobacter.2705	p__Actinobacteria	k__Bacteria; p__Actinobacteria; c__Actinobacteria; o__Actinomycetales; f__Micrococcaceae; g__Arthrobacter
Above Neutral	s__saccharolyticus.5777	p__Firmicutes	k__Bacteria; p__Firmicutes; c__Clostridia; o__Thermoanaerobacterales; f__Caldicellulosiruptoraceae; g__Caldicellulosiruptor; s__saccharolyticus
Above Neutral	s__lividum.3354	p__Proteobacteria	k__Bacteria; p__Proteobacteria; c__Betaproteobacteria; o__Burkholderiales; f__Oxalobacteraceae; g__Janthinobacterium; s__lividum
Above Neutral	s__adhaesivum.545	p__Proteobacteria	k__Bacteria; p__Proteobacteria; c__Alphaproteobacteria; o__Rhizobiales; f__Methylobacteriaceae; g__Methylobacterium; s__adhaesivum
Above Neutral	f__Ruminococcaceae.2183	p__Firmicutes	k__Bacteria; p__Firmicutes; c__Clostridia; o__Clostridiales; f__Ruminococcaceae
Above Neutral	g__Thermoanaerobacterium.2387	p__Firmicutes	k__Bacteria; p__Firmicutes; c__Clostridia; o__Clostridiales; f__Clostridiaceae; g__Thermoanaerobacterium; s__
Above Neutral	k__Bacteria.4200	k__Bacteria	k__Bacteria
Above Neutral	k__Bacteria.5445	k__Bacteria	k__Bacteria
Above Neutral	o__Clostridiales.3431	p__Firmicutes	k__Bacteria; p__Firmicutes; c__Clostridia; o__Clostridiales
Above Neutral	f__Microbacteriaceae.772	p__Actinobacteria	k__Bacteria; p__Actinobacteria; c__Actinobacteria; o__Actinomycetales; f__Microbacteriaceae
Above Neutral	s__mesenteroides.2762	p__Firmicutes	k__Bacteria; p__Firmicutes; c__Bacilli; o__Lactobacillales; f__Leuconostocaceae; g__Leuconostoc; s__mesenteroides
Above Neutral	g__Candidatus.Rhodoluna.489	p__Actinobacteria	k__Bacteria; p__Actinobacteria; c__Actinobacteria; o__Actinomycetales; f__Microbacteriaceae; g__Candidatus Rhodoluna; s__
Above Neutral	s__succinatimandens.6587	p__Proteobacteria	k__Bacteria; p__Proteobacteria; c__Betaproteobacteria; o__Rhodocyclales; f__Rhodocyclaceae; g__Petrobacter; s__succinatimandens
Above Neutral	s__rectus.5259	p__Proteobacteria	k__Bacteria; p__Proteobacteria; c__Epsilonproteobacteria; o__Campylobacterales; f__Campylobacteraceae; g__Campylobacter; s__rectus
Above Neutral	g__Succinivibrio.112	p__Proteobacteria	k__Bacteria; p__Proteobacteria; c__Gammaproteobacteria; o__Aeromonadales; f__Succinivibrionaceae; g__Succinivibrio; s__
Above Neutral	s__antarctica.577	p__Actinobacteria	k__Bacteria; p__Actinobacteria; c__Actinobacteria; o__Actinomycetales; f__Microbacteriaceae; g__Leifsonia; s__antarctica
Above Neutral	k__Bacteria.3692	k__Bacteria	k__Bacteria
Above Neutral	g__Facklamia.5266	p__Firmicutes	k__Bacteria; p__Firmicutes; c__Bacilli; o__Lactobacillales; f__Aerococcaceae; g__Facklamia; s__
Above Neutral	g__Porphyromonas.2405	p__Bacteroidetes	k__Bacteria; p__Bacteroidetes; c__Bacteroidia; o__Bacteroidales; f__Porphyromonadaceae; g__Porphyromonas; s__
Above Neutral	o__Flavobacteriales.1309	p__Bacteroidetes	k__Bacteria; p__Bacteroidetes; c__Flavobacteriia; o__Flavobacteriales
Above Neutral	s__kluyveri.1672	p__Firmicutes	k__Bacteria; p__Firmicutes; c__Clostridia; o__Clostridiales; f__Clostridiaceae; g__Clostridium; s__kluyveri
Above Neutral	o__Stramenopiles.3939	p__Cyanobacteria	k__Bacteria; p__Cyanobacteria; c__Chloroplast; o__Stramenopiles; f__; g__; s__
Above Neutral	g__Finegoldia.3289	p__Firmicutes	k__Bacteria; p__Firmicutes; c__Clostridia; o__Clostridiales; f__[Tissierellaceae]; g__Finegoldia; s__
Above Neutral	o__Actinomycetales.5570	p__Actinobacteria	k__Bacteria; p__Actinobacteria; c__Actinobacteria; o__Actinomycetales
Above Neutral	f__ACK.M1.4380	p__Actinobacteria	k__Bacteria; p__Actinobacteria; c__Actinobacteria; o__Actinomycetales; f__ACK-M1; g__; s__
Above Neutral	k__Bacteria.328	k__Bacteria	k__Bacteria
Above Neutral	g__Cloacibacterium.4838	p__Bacteroidetes	k__Bacteria; p__Bacteroidetes; c__Flavobacteriia; o__Flavobacteriales; f__[Weeksellaceae]; g__Cloacibacterium; s__
Above Neutral	g__Veillonella.5420	p__Firmicutes	k__Bacteria; p__Firmicutes; c__Clostridia; o__Clostridiales; f__Veillonellaceae; g__Veillonella
Above Neutral	s__copri.5041	p__Bacteroidetes	k__Bacteria; p__Bacteroidetes; c__Bacteroidia; o__Bacteroidales; f__Prevotellaceae; g__Prevotella; s__copri
Above Neutral	k__Bacteria.2498	k__Bacteria	k__Bacteria
Above Neutral	g__Thermus.2732	p__[Thermi]	k__Bacteria; p__[Thermi]; c__Deinococci; o__Thermales; f__Thermaceae; g__Thermus; s__
Above Neutral	f__Microbacteriaceae.2431	p__Actinobacteria	k__Bacteria; p__Actinobacteria; c__Actinobacteria; o__Actinomycetales; f__Microbacteriaceae
Above Neutral	s__iners.1907	p__Firmicutes	k__Bacteria; p__Firmicutes; c__Bacilli; o__Lactobacillales; f__Lactobacillaceae; g__Lactobacillus; s__iners
Above Neutral	p__Firmicutes.2359	p__Firmicutes	k__Bacteria; p__Firmicutes
Above Neutral	g__Ralstonia.5347	p__Proteobacteria	k__Bacteria; p__Proteobacteria; c__Betaproteobacteria; o__Burkholderiales; f__Oxalobacteraceae; g__Ralstonia; s__
Above Neutral	g__Lactococcus.6415	p__Firmicutes	k__Bacteria; p__Firmicutes; c__Bacilli; o__Lactobacillales; f__Streptococcaceae; g__Lactococcus; s__
Above Neutral	s__saccharolyticus.2933	p__Firmicutes	k__Bacteria; p__Firmicutes; c__Clostridia; o__Thermoanaerobacterales; f__Caldicellulosiruptoraceae; g__Caldicellulosiruptor; s__saccharolyticus
Above Neutral	s__coagulans.161	p__Firmicutes	k__Bacteria; p__Firmicutes; c__Bacilli; o__Bacillales; f__Bacillaceae; g__Bacillus; s__coagulans
Above Neutral	f__Sporolactobacillaceae.4729	p__Firmicutes	k__Bacteria; p__Firmicutes; c__Bacilli; o__Bacillales; f__Sporolactobacillaceae
Above Neutral	g__Acinetobacter.1440	p__Proteobacteria	k__Bacteria; p__Proteobacteria; c__Gammaproteobacteria; o__Pseudomonadales; f__Moraxellaceae; g__Acinetobacter
Above Neutral	s__denitrificans.6215	p__Proteobacteria	k__Bacteria; p__Proteobacteria; c__Alphaproteobacteria; o__Rhizobiales; f__Bradyrhizobiaceae; g__Blastobacter; s__denitrificans
Above Neutral	o__Streptophyta.1192	p__Cyanobacteria	k__Bacteria; p__Cyanobacteria; c__Chloroplast; o__Streptophyta; f__; g__; s__
Above Neutral	g__Thermoanaerobacterium.899	p__Firmicutes	k__Bacteria; p__Firmicutes; c__Clostridia; o__Clostridiales; f__Clostridiaceae; g__Thermoanaerobacterium; s__
Above Neutral	f__Enterobacteriaceae.4611	p__Proteobacteria	k__Bacteria; p__Proteobacteria; c__Gammaproteobacteria; o__Enterobacteriales; f__Enterobacteriaceae
Above Neutral	g__Stenotrophomonas.2110	p__Proteobacteria	k__Bacteria; p__Proteobacteria; c__Gammaproteobacteria; o__Xanthomonadales; f__Xanthomonadaceae; g__Stenotrophomonas
Above Neutral	f__Chitinophagaceae.234	p__Bacteroidetes	k__Bacteria; p__Bacteroidetes; c__[Saprospirae]; o__[Saprospirales]; f__Chitinophagaceae
Above Neutral	s__kestanbolensis.6236	p__Firmicutes	k__Bacteria; p__Firmicutes; c__Bacilli; o__Bacillales; f__Bacillaceae; g__Anoxybacillus; s__kestanbolensis
Above Neutral	s__acnes.299	p__Actinobacteria	k__Bacteria; p__Actinobacteria; c__Actinobacteria; o__Actinomycetales; f__Propionibacteriaceae; g__Propionibacterium; s__acnes

## Sheet: Normal vs. Malignant
Table S5B. The species list of Sloan's model with normal group as source community and malignant group as destination community (Separated as Below Neutral, Neutral and Above Neutral)
Groups	Species ID	Phylums	Taxonomy
Below Neutral	s__reuteri.319	p__Firmicutes	k__Bacteria; p__Firmicutes; c__Bacilli; o__Lactobacillales; f__Lactobacillaceae; g__Lactobacillus; s__reuteri
Below Neutral	g__Staphylococcus.5482	p__Firmicutes	k__Bacteria; p__Firmicutes; c__Bacilli; o__Bacillales; f__Staphylococcaceae; g__Staphylococcus
Below Neutral	g__Gardnerella.6513	p__Actinobacteria	k__Bacteria; p__Actinobacteria; c__Actinobacteria; o__Bifidobacteriales; f__Bifidobacteriaceae; g__Gardnerella; s__
Below Neutral	k__Bacteria.959	k__Bacteria	k__Bacteria
Below Neutral	p__TM7.1247	p__TM7	k__Bacteria; p__TM7; c__; o__; f__; g__; s__
Below Neutral	k__Bacteria.2044	k__Bacteria	k__Bacteria
Below Neutral	g__Hydrogenophilus.2799	p__Proteobacteria	k__Bacteria; p__Proteobacteria; c__Betaproteobacteria; o__Rhodocyclales; f__Rhodocyclaceae; g__Hydrogenophilus; s__
Below Neutral	k__Bacteria.3952	k__Bacteria	k__Bacteria
Below Neutral	s__brunensis.3797	p__Firmicutes	k__Bacteria; p__Firmicutes; c__Bacilli; o__Bacillales; f__Staphylococcaceae; g__Macrococcus; s__brunensis
Below Neutral	f__Comamonadaceae.3306	p__Proteobacteria	k__Bacteria; p__Proteobacteria; c__Betaproteobacteria; o__Burkholderiales; f__Comamonadaceae
Below Neutral	o__PK29.5229	p__Acidobacteria	k__Bacteria; p__Acidobacteria; c__[Chloracidobacteria]; o__PK29; f__; g__; s__
Below Neutral	g__Corynebacterium.3397	p__Actinobacteria	k__Bacteria; p__Actinobacteria; c__Actinobacteria; o__Actinomycetales; f__Corynebacteriaceae; g__Corynebacterium; s__
Below Neutral	k__Bacteria.2402	k__Bacteria	k__Bacteria
Below Neutral	g__Diaphorobacter.2377	p__Proteobacteria	k__Bacteria; p__Proteobacteria; c__Betaproteobacteria; o__Burkholderiales; f__Comamonadaceae; g__Diaphorobacter
Below Neutral	g__Flavobacterium.4301	p__Bacteroidetes	k__Bacteria; p__Bacteroidetes; c__Flavobacteriia; o__Flavobacteriales; f__Flavobacteriaceae; g__Flavobacterium
Below Neutral	g__Chryseobacterium.4940	p__Bacteroidetes	k__Bacteria; p__Bacteroidetes; c__Flavobacteriia; o__Flavobacteriales; f__[Weeksellaceae]; g__Chryseobacterium; s__
Below Neutral	o__Stramenopiles.3109	p__Cyanobacteria	k__Bacteria; p__Cyanobacteria; c__Chloroplast; o__Stramenopiles; f__; g__; s__
Below Neutral	k__Bacteria.5983	k__Bacteria	k__Bacteria
Below Neutral	g__Prevotella.1680	p__Bacteroidetes	k__Bacteria; p__Bacteroidetes; c__Bacteroidia; o__Bacteroidales; f__Prevotellaceae; g__Prevotella
Below Neutral	s__delbrueckii.2867	p__Firmicutes	k__Bacteria; p__Firmicutes; c__Bacilli; o__Lactobacillales; f__Lactobacillaceae; g__Lactobacillus; s__delbrueckii
Below Neutral	f__Caulobacteraceae.3703	p__Proteobacteria	k__Bacteria; p__Proteobacteria; c__Alphaproteobacteria; o__Caulobacterales; f__Caulobacteraceae
Below Neutral	k__Bacteria.1506	k__Bacteria	k__Bacteria
Below Neutral	f__Erythrobacteraceae.3834	p__Proteobacteria	k__Bacteria; p__Proteobacteria; c__Alphaproteobacteria; o__Sphingomonadales; f__Erythrobacteraceae
Below Neutral	g__Jeotgalicoccus.2143	p__Firmicutes	k__Bacteria; p__Firmicutes; c__Bacilli; o__Bacillales; f__Staphylococcaceae; g__Jeotgalicoccus; s__
Below Neutral	g__Sneathia.1147	p__Fusobacteria	k__Bacteria; p__Fusobacteria; c__Fusobacteriia; o__Fusobacteriales; f__Leptotrichiaceae; g__Sneathia; s__
Below Neutral	g__Corynebacterium.5315	p__Actinobacteria	k__Bacteria; p__Actinobacteria; c__Actinobacteria; o__Actinomycetales; f__Corynebacteriaceae; g__Corynebacterium; s__
Below Neutral	f__Xanthomonadaceae.1942	p__Proteobacteria	k__Bacteria; p__Proteobacteria; c__Gammaproteobacteria; o__Xanthomonadales; f__Xanthomonadaceae
Below Neutral	f__Comamonadaceae.5207	p__Proteobacteria	k__Bacteria; p__Proteobacteria; c__Betaproteobacteria; o__Burkholderiales; f__Comamonadaceae
Below Neutral	f__Enterobacteriaceae.369	p__Proteobacteria	k__Bacteria; p__Proteobacteria; c__Gammaproteobacteria; o__Enterobacteriales; f__Enterobacteriaceae
Below Neutral	k__Bacteria.3388	k__Bacteria	k__Bacteria
Below Neutral	f__Veillonellaceae.983	p__Firmicutes	k__Bacteria; p__Firmicutes; c__Clostridia; o__Clostridiales; f__Veillonellaceae
Below Neutral	f__Enterobacteriaceae.4740	p__Proteobacteria	k__Bacteria; p__Proteobacteria; c__Gammaproteobacteria; o__Enterobacteriales; f__Enterobacteriaceae
Below Neutral	g__Aeromonas.1447	p__Proteobacteria	k__Bacteria; p__Proteobacteria; c__Gammaproteobacteria; o__Aeromonadales; f__Aeromonadaceae; g__Aeromonas
Below Neutral	o__Lactobacillales.2045	p__Firmicutes	k__Bacteria; p__Firmicutes; c__Bacilli; o__Lactobacillales
Below Neutral	o__Stramenopiles.6428	p__Cyanobacteria	k__Bacteria; p__Cyanobacteria; c__Chloroplast; o__Stramenopiles; f__; g__; s__
Below Neutral	s__bromii.3153	p__Firmicutes	k__Bacteria; p__Firmicutes; c__Clostridia; o__Clostridiales; f__Ruminococcaceae; g__Ruminococcus; s__bromii
Below Neutral	f__Lachnospiraceae.3831	p__Firmicutes	k__Bacteria; p__Firmicutes; c__Clostridia; o__Clostridiales; f__Lachnospiraceae
Below Neutral	s__meningoseptica.6193	p__Bacteroidetes	k__Bacteria; p__Bacteroidetes; c__Flavobacteriia; o__Flavobacteriales; f__[Weeksellaceae]; g__Elizabethkingia; s__meningoseptica
Below Neutral	g__Gardnerella.6574	p__Actinobacteria	k__Bacteria; p__Actinobacteria; c__Actinobacteria; o__Bifidobacteriales; f__Bifidobacteriaceae; g__Gardnerella; s__
Below Neutral	k__Bacteria.205	k__Bacteria	k__Bacteria
Below Neutral	k__Bacteria.463	k__Bacteria	k__Bacteria
Below Neutral	s__granulosum.2644	p__Actinobacteria	k__Bacteria; p__Actinobacteria; c__Actinobacteria; o__Actinomycetales; f__Propionibacteriaceae; g__Propionibacterium; s__granulosum
Below Neutral	s__kroppenstedtii.6337	p__Actinobacteria	k__Bacteria; p__Actinobacteria; c__Actinobacteria; o__Actinomycetales; f__Corynebacteriaceae; g__Corynebacterium; s__kroppenstedtii
Below Neutral	g__Lactobacillus.599	p__Firmicutes	k__Bacteria; p__Firmicutes; c__Bacilli; o__Lactobacillales; f__Lactobacillaceae; g__Lactobacillus; s__
Below Neutral	g__Staphylococcus.6126	p__Firmicutes	k__Bacteria; p__Firmicutes; c__Bacilli; o__Bacillales; f__Staphylococcaceae; g__Staphylococcus
Below Neutral	g__Sphingomonas.5546	p__Proteobacteria	k__Bacteria; p__Proteobacteria; c__Alphaproteobacteria; o__Sphingomonadales; f__Sphingomonadaceae; g__Sphingomonas
Below Neutral	s__magnetotacticum.1640	p__Proteobacteria	k__Bacteria; p__Proteobacteria; c__Alphaproteobacteria; o__Rhizobiales; f__Methylobacteriaceae; g__Magnetospirillum; s__magnetotacticum
Below Neutral	g__Schlegelella.2458	p__Proteobacteria	k__Bacteria; p__Proteobacteria; c__Betaproteobacteria; o__Burkholderiales; f__Comamonadaceae; g__Schlegelella; s__
Below Neutral	s__reuteri.1228	p__Firmicutes	k__Bacteria; p__Firmicutes; c__Bacilli; o__Lactobacillales; f__Lactobacillaceae; g__Lactobacillus; s__reuteri
Below Neutral	g__Acinetobacter.12	p__Proteobacteria	k__Bacteria; p__Proteobacteria; c__Gammaproteobacteria; o__Pseudomonadales; f__Moraxellaceae; g__Acinetobacter
Below Neutral	s__vaginae.861	p__Actinobacteria	k__Bacteria; p__Actinobacteria; c__Coriobacteriia; o__Coriobacteriales; f__Coriobacteriaceae; g__Atopobium; s__vaginae
Below Neutral	f__Comamonadaceae.3283	p__Proteobacteria	k__Bacteria; p__Proteobacteria; c__Betaproteobacteria; o__Burkholderiales; f__Comamonadaceae
Below Neutral	s__muciniphila.4566	p__Verrucomicrobia	k__Bacteria; p__Verrucomicrobia; c__Verrucomicrobiae; o__Verrucomicrobiales; f__Verrucomicrobiaceae; g__Akkermansia; s__muciniphila
Below Neutral	s__lugdunensis.4400	p__Firmicutes	k__Bacteria; p__Firmicutes; c__Bacilli; o__Bacillales; f__Staphylococcaceae; g__Staphylococcus; s__lugdunensis
Below Neutral	f__Pseudomonadaceae.3580	p__Proteobacteria	k__Bacteria; p__Proteobacteria; c__Gammaproteobacteria; o__Pseudomonadales; f__Pseudomonadaceae
Below Neutral	s__succinicans.6220	p__Bacteroidetes	k__Bacteria; p__Bacteroidetes; c__Flavobacteriia; o__Flavobacteriales; f__Flavobacteriaceae; g__Flavobacterium; s__succinicans
Below Neutral	o__Bacillales.672	p__Firmicutes	k__Bacteria; p__Firmicutes; c__Bacilli; o__Bacillales
Below Neutral	k__Bacteria.5971	k__Bacteria	k__Bacteria
Below Neutral	g__Yersinia.3454	p__Proteobacteria	k__Bacteria; p__Proteobacteria; c__Gammaproteobacteria; o__Enterobacteriales; f__Enterobacteriaceae; g__Yersinia
Below Neutral	g__Lactobacillus.6092	p__Firmicutes	k__Bacteria; p__Firmicutes; c__Bacilli; o__Lactobacillales; f__Lactobacillaceae; g__Lactobacillus
Below Neutral	g__Gardnerella.3482	p__Actinobacteria	k__Bacteria; p__Actinobacteria; c__Actinobacteria; o__Bifidobacteriales; f__Bifidobacteriaceae; g__Gardnerella; s__
Below Neutral	f__Flavobacteriaceae.6395	p__Bacteroidetes	k__Bacteria; p__Bacteroidetes; c__Flavobacteriia; o__Flavobacteriales; f__Flavobacteriaceae
Below Neutral	s__iners.1907	p__Firmicutes	k__Bacteria; p__Firmicutes; c__Bacilli; o__Lactobacillales; f__Lactobacillaceae; g__Lactobacillus; s__iners
Below Neutral	g__Acidovorax.3760	p__Proteobacteria	k__Bacteria; p__Proteobacteria; c__Betaproteobacteria; o__Burkholderiales; f__Comamonadaceae; g__Acidovorax
Below Neutral	c__Gammaproteobacteria.2460	p__Proteobacteria	k__Bacteria; p__Proteobacteria; c__Gammaproteobacteria
Below Neutral	g__Streptococcus.3562	p__Firmicutes	k__Bacteria; p__Firmicutes; c__Bacilli; o__Lactobacillales; f__Streptococcaceae; g__Streptococcus
Below Neutral	g__Staphylococcus.4502	p__Firmicutes	k__Bacteria; p__Firmicutes; c__Bacilli; o__Bacillales; f__Staphylococcaceae; g__Staphylococcus
Below Neutral	s__venetianus.931	p__Proteobacteria	k__Bacteria; p__Proteobacteria; c__Gammaproteobacteria; o__Pseudomonadales; f__Moraxellaceae; g__Acinetobacter; s__venetianus
Below Neutral	g__Bacillus.280	p__Firmicutes	k__Bacteria; p__Firmicutes; c__Bacilli; o__Bacillales; f__Bacillaceae; g__Bacillus
Below Neutral	g__Staphylococcus.5634	p__Firmicutes	k__Bacteria; p__Firmicutes; c__Bacilli; o__Bacillales; f__Staphylococcaceae; g__Staphylococcus
Below Neutral	g__Bacillus.2860	p__Firmicutes	k__Bacteria; p__Firmicutes; c__Bacilli; o__Bacillales; f__Bacillaceae; g__Bacillus
Neutral	o__MIZ46.2412	p__Proteobacteria	k__Bacteria; p__Proteobacteria; c__Deltaproteobacteria; o__MIZ46; f__; g__; s__
Neutral	p__Bacteroidetes.5398	p__Bacteroidetes	k__Bacteria; p__Bacteroidetes
Neutral	f__Clostridiaceae.5432	p__Firmicutes	k__Bacteria; p__Firmicutes; c__Clostridia; o__Clostridiales; f__Clostridiaceae
Neutral	k__Bacteria.4693	k__Bacteria	k__Bacteria
Neutral	p__Bacteroidetes.730	p__Bacteroidetes	k__Bacteria; p__Bacteroidetes
Neutral	f__Gemellaceae.5597	p__Firmicutes	k__Bacteria; p__Firmicutes; c__Bacilli; o__Gemellales; f__Gemellaceae
Neutral	f__RB40.3582	p__Acidobacteria	k__Bacteria; p__Acidobacteria; c__Acidobacteria-6; o__iii1-15; f__RB40; g__; s__
Neutral	k__Bacteria.3447	k__Bacteria	k__Bacteria
Neutral	p__Proteobacteria.2307	p__Proteobacteria	k__Bacteria; p__Proteobacteria
Neutral	c__Gammaproteobacteria.1379	p__Proteobacteria	k__Bacteria; p__Proteobacteria; c__Gammaproteobacteria
Neutral	k__Bacteria.4378	k__Bacteria	k__Bacteria
Neutral	s__durum.5596	p__Actinobacteria	k__Bacteria; p__Actinobacteria; c__Actinobacteria; o__Actinomycetales; f__Corynebacteriaceae; g__Corynebacterium; s__durum
Neutral	o__Flavobacteriales.2676	p__Bacteroidetes	k__Bacteria; p__Bacteroidetes; c__Flavobacteriia; o__Flavobacteriales
Neutral	g__Mucilaginibacter.1096	p__Bacteroidetes	k__Bacteria; p__Bacteroidetes; c__Sphingobacteriia; o__Sphingobacteriales; f__Sphingobacteriaceae; g__Mucilaginibacter
Neutral	k__Bacteria.3641	k__Bacteria	k__Bacteria
Neutral	g__Dialister.6413	p__Firmicutes	k__Bacteria; p__Firmicutes; c__Clostridia; o__Clostridiales; f__Veillonellaceae; g__Dialister; s__
Neutral	f__p.2534.18B5.3957	p__Bacteroidetes	k__Bacteria; p__Bacteroidetes; c__Bacteroidia; o__Bacteroidales; f__p-2534-18B5; g__; s__
Neutral	g__Gluconobacter.4594	p__Proteobacteria	k__Bacteria; p__Proteobacteria; c__Alphaproteobacteria; o__Rhodospirillales; f__Acetobacteraceae; g__Gluconobacter; s__
Neutral	k__Bacteria.2394	k__Bacteria	k__Bacteria
Neutral	Unassigned.4719	Unassigned	Unassigned
Neutral	k__Bacteria.5452	k__Bacteria	k__Bacteria
Neutral	p__Proteobacteria.1114	p__Proteobacteria	k__Bacteria; p__Proteobacteria
Neutral	p__Proteobacteria.2604	p__Proteobacteria	k__Bacteria; p__Proteobacteria
Neutral	k__Bacteria.3434	k__Bacteria	k__Bacteria
Neutral	k__Bacteria.3152	k__Bacteria	k__Bacteria
Neutral	k__Bacteria.1465	k__Bacteria	k__Bacteria
Neutral	k__Bacteria.5776	k__Bacteria	k__Bacteria
Neutral	p__OD1.2671	p__OD1	k__Bacteria; p__OD1
Neutral	k__Bacteria.2884	k__Bacteria	k__Bacteria
Neutral	p__Firmicutes.3136	p__Firmicutes	k__Bacteria; p__Firmicutes
Neutral	g__Mucilaginibacter.494	p__Bacteroidetes	k__Bacteria; p__Bacteroidetes; c__Sphingobacteriia; o__Sphingobacteriales; f__Sphingobacteriaceae; g__Mucilaginibacter
Neutral	o__Bacteroidales.1811	p__Bacteroidetes	k__Bacteria; p__Bacteroidetes; c__Bacteroidia; o__Bacteroidales
Neutral	g__.Ruminococcus..2647	p__Firmicutes	k__Bacteria; p__Firmicutes; c__Clostridia; o__Clostridiales; f__Lachnospiraceae; g__[Ruminococcus]; s__
Neutral	g__Oribacterium.2276	p__Firmicutes	k__Bacteria; p__Firmicutes; c__Clostridia; o__Clostridiales; f__Lachnospiraceae; g__Oribacterium; s__
Neutral	o__Sphingobacteriales.2270	p__Bacteroidetes	k__Bacteria; p__Bacteroidetes; c__Sphingobacteriia; o__Sphingobacteriales
Neutral	g__Meiothermus.3031	p__[Thermi]	k__Bacteria; p__[Thermi]; c__Deinococci; o__Thermales; f__Thermaceae; g__Meiothermus; s__
Neutral	c__Gammaproteobacteria.2873	p__Proteobacteria	k__Bacteria; p__Proteobacteria; c__Gammaproteobacteria
Neutral	p__Proteobacteria.6186	p__Proteobacteria	k__Bacteria; p__Proteobacteria
Neutral	p__Proteobacteria.1569	p__Proteobacteria	k__Bacteria; p__Proteobacteria
Neutral	s__kujiense.3852	p__Proteobacteria	k__Bacteria; p__Proteobacteria; c__Epsilonproteobacteria; o__Campylobacterales; f__Helicobacteraceae; g__Sulfuricurvum; s__kujiense
Neutral	k__Bacteria.3367	k__Bacteria	k__Bacteria
Neutral	k__Bacteria.5690	k__Bacteria	k__Bacteria
Neutral	f__Rhodobacteraceae.5565	p__Proteobacteria	k__Bacteria; p__Proteobacteria; c__Alphaproteobacteria; o__Rhodobacterales; f__Rhodobacteraceae
Neutral	p__TM7.321	p__TM7	k__Bacteria; p__TM7
Neutral	c__Betaproteobacteria.2797	p__Proteobacteria	k__Bacteria; p__Proteobacteria; c__Betaproteobacteria
Neutral	k__Bacteria.745	k__Bacteria	k__Bacteria
Neutral	o__Sphingobacteriales.2924	p__Bacteroidetes	k__Bacteria; p__Bacteroidetes; c__Sphingobacteriia; o__Sphingobacteriales; f__; g__; s__
Neutral	o__Sphingobacteriales.40	p__Bacteroidetes	k__Bacteria; p__Bacteroidetes; c__Sphingobacteriia; o__Sphingobacteriales
Neutral	p__Bacteroidetes.5833	p__Bacteroidetes	k__Bacteria; p__Bacteroidetes
Neutral	k__Bacteria.486	k__Bacteria	k__Bacteria
Neutral	o__Clostridiales.5462	p__Firmicutes	k__Bacteria; p__Firmicutes; c__Clostridia; o__Clostridiales
Neutral	k__Bacteria.2706	k__Bacteria	k__Bacteria
Neutral	k__Bacteria.5826	k__Bacteria	k__Bacteria
Neutral	k__Bacteria.1475	k__Bacteria	k__Bacteria
Neutral	f__Porphyromonadaceae.362	p__Bacteroidetes	k__Bacteria; p__Bacteroidetes; c__Bacteroidia; o__Bacteroidales; f__Porphyromonadaceae
Neutral	k__Bacteria.6087	k__Bacteria	k__Bacteria
Neutral	g__Paulinella.3861	p__Cyanobacteria	k__Bacteria; p__Cyanobacteria; c__Synechococcophycideae; o__Synechococcales; f__Synechococcaceae; g__Paulinella; s__
Neutral	k__Bacteria.1467	k__Bacteria	k__Bacteria
Neutral	k__Bacteria.4551	k__Bacteria	k__Bacteria
Neutral	s__starrii.3638	p__Proteobacteria	k__Bacteria; p__Proteobacteria; c__Deltaproteobacteria; o__Bdellovibrionales; f__Bacteriovoracaceae; g__Peredibacter; s__starrii
Neutral	f__Intrasporangiaceae.4266	p__Actinobacteria	k__Bacteria; p__Actinobacteria; c__Actinobacteria; o__Actinomycetales; f__Intrasporangiaceae
Neutral	f__Propionibacteriaceae.986	p__Actinobacteria	k__Bacteria; p__Actinobacteria; c__Actinobacteria; o__Actinomycetales; f__Propionibacteriaceae; g__; s__
Neutral	f__Hyphomicrobiaceae.2433	p__Proteobacteria	k__Bacteria; p__Proteobacteria; c__Alphaproteobacteria; o__Rhizobiales; f__Hyphomicrobiaceae
Neutral	f__mb2424.2265	p__Acidobacteria	k__Bacteria; p__Acidobacteria; c__Acidobacteria-6; o__iii1-15; f__mb2424; g__; s__
Neutral	p__Proteobacteria.5607	p__Proteobacteria	k__Bacteria; p__Proteobacteria
Neutral	g__Desulfovibrio.4419	p__Proteobacteria	k__Bacteria; p__Proteobacteria; c__Deltaproteobacteria; o__Desulfovibrionales; f__Desulfovibrionaceae; g__Desulfovibrio; s__
Neutral	f__Chlamydomonadaceae.3617	p__Cyanobacteria	k__Bacteria; p__Cyanobacteria; c__Chloroplast; o__Chlorophyta; f__Chlamydomonadaceae
Neutral	f__.Weeksellaceae..1805	p__Bacteroidetes	k__Bacteria; p__Bacteroidetes; c__Flavobacteriia; o__Flavobacteriales; f__[Weeksellaceae]
Neutral	g__Phascolarctobacterium.403	p__Firmicutes	k__Bacteria; p__Firmicutes; c__Clostridia; o__Clostridiales; f__Veillonellaceae; g__Phascolarctobacterium; s__
Neutral	g__Sphingopyxis.5197	p__Proteobacteria	k__Bacteria; p__Proteobacteria; c__Alphaproteobacteria; o__Sphingomonadales; f__Sphingomonadaceae; g__Sphingopyxis
Neutral	k__Bacteria.1154	k__Bacteria	k__Bacteria
Neutral	o__Clostridiales.2784	p__Firmicutes	k__Bacteria; p__Firmicutes; c__Clostridia; o__Clostridiales
Neutral	g__Thermus.989	p__[Thermi]	k__Bacteria; p__[Thermi]; c__Deinococci; o__Thermales; f__Thermaceae; g__Thermus; s__
Neutral	k__Bacteria.5684	k__Bacteria	k__Bacteria
Neutral	f__Bacillaceae.5114	p__Firmicutes	k__Bacteria; p__Firmicutes; c__Bacilli; o__Bacillales; f__Bacillaceae
Neutral	g__Microlunatus.4615	p__Actinobacteria	k__Bacteria; p__Actinobacteria; c__Actinobacteria; o__Actinomycetales; f__Propionibacteriaceae; g__Microlunatus
Neutral	g__Aquicella.578	p__Proteobacteria	k__Bacteria; p__Proteobacteria; c__Gammaproteobacteria; o__Legionellales; f__Coxiellaceae; g__Aquicella; s__
Neutral	g__Helcococcus.5791	p__Firmicutes	k__Bacteria; p__Firmicutes; c__Clostridia; o__Clostridiales; f__[Tissierellaceae]; g__Helcococcus; s__
Neutral	k__Bacteria.6064	k__Bacteria	k__Bacteria
Neutral	p__Proteobacteria.2661	p__Proteobacteria	k__Bacteria; p__Proteobacteria
Neutral	k__Bacteria.1870	k__Bacteria	k__Bacteria
Neutral	k__Bacteria.281	k__Bacteria	k__Bacteria
Neutral	k__Bacteria.2052	k__Bacteria	k__Bacteria
Neutral	p__Proteobacteria.6021	p__Proteobacteria	k__Bacteria; p__Proteobacteria
Neutral	k__Bacteria.4542	k__Bacteria	k__Bacteria
Neutral	k__Bacteria.2912	k__Bacteria	k__Bacteria
Neutral	c__Betaproteobacteria.1148	p__Proteobacteria	k__Bacteria; p__Proteobacteria; c__Betaproteobacteria
Neutral	k__Bacteria.1653	k__Bacteria	k__Bacteria
Neutral	f__mb2424.5249	p__Acidobacteria	k__Bacteria; p__Acidobacteria; c__Acidobacteria-6; o__iii1-15; f__mb2424; g__; s__
Neutral	c__Gammaproteobacteria.2079	p__Proteobacteria	k__Bacteria; p__Proteobacteria; c__Gammaproteobacteria
Neutral	k__Bacteria.4495	k__Bacteria	k__Bacteria
Neutral	s__elkanii.4849	p__Proteobacteria	k__Bacteria; p__Proteobacteria; c__Alphaproteobacteria; o__Rhizobiales; f__Bradyrhizobiaceae; g__Bradyrhizobium; s__elkanii
Neutral	k__Bacteria.2459	k__Bacteria	k__Bacteria
Neutral	f__Clostridiaceae.2947	p__Firmicutes	k__Bacteria; p__Firmicutes; c__Clostridia; o__Clostridiales; f__Clostridiaceae
Neutral	f__Moraxellaceae.3722	p__Proteobacteria	k__Bacteria; p__Proteobacteria; c__Gammaproteobacteria; o__Pseudomonadales; f__Moraxellaceae
Neutral	g__Streptomyces.4937	p__Actinobacteria	k__Bacteria; p__Actinobacteria; c__Actinobacteria; o__Actinomycetales; f__Streptomycetaceae; g__Streptomyces
Neutral	k__Bacteria.562	k__Bacteria	k__Bacteria
Neutral	k__Bacteria.4267	k__Bacteria	k__Bacteria
Neutral	f__Ruminococcaceae.2111	p__Firmicutes	k__Bacteria; p__Firmicutes; c__Clostridia; o__Clostridiales; f__Ruminococcaceae
Neutral	k__Bacteria.4782	k__Bacteria	k__Bacteria
Neutral	k__Bacteria.3390	k__Bacteria	k__Bacteria
Neutral	k__Bacteria.5894	k__Bacteria	k__Bacteria
Neutral	s__vaccae.1645	p__Actinobacteria	k__Bacteria; p__Actinobacteria; c__Actinobacteria; o__Actinomycetales; f__Mycobacteriaceae; g__Mycobacterium; s__vaccae
Neutral	g__Pimelobacter.254	p__Actinobacteria	k__Bacteria; p__Actinobacteria; c__Actinobacteria; o__Actinomycetales; f__Nocardioidaceae; g__Pimelobacter; s__
Neutral	o__Chlamydiales.1318	p__Chlamydiae	k__Bacteria; p__Chlamydiae; c__Chlamydiia; o__Chlamydiales; f__; g__; s__
Neutral	k__Bacteria.3387	k__Bacteria	k__Bacteria
Neutral	f__Rickettsiaceae.491	p__Proteobacteria	k__Bacteria; p__Proteobacteria; c__Alphaproteobacteria; o__Rickettsiales; f__Rickettsiaceae
Neutral	c__PBS.25.3799	p__OP3	k__Bacteria; p__OP3; c__PBS-25; o__; f__; g__; s__
Neutral	k__Bacteria.2545	k__Bacteria	k__Bacteria
Neutral	k__Bacteria.2688	k__Bacteria	k__Bacteria
Neutral	f__Cytophagaceae.4006	p__Bacteroidetes	k__Bacteria; p__Bacteroidetes; c__Cytophagia; o__Cytophagales; f__Cytophagaceae; g__; s__
Neutral	k__Bacteria.4747	k__Bacteria	k__Bacteria
Neutral	k__Bacteria.2361	k__Bacteria	k__Bacteria
Neutral	c__Alphaproteobacteria.6178	p__Proteobacteria	k__Bacteria; p__Proteobacteria; c__Alphaproteobacteria
Neutral	f__Microbacteriaceae.5216	p__Actinobacteria	k__Bacteria; p__Actinobacteria; c__Actinobacteria; o__Actinomycetales; f__Microbacteriaceae
Neutral	f__Lachnospiraceae.3859	p__Firmicutes	k__Bacteria; p__Firmicutes; c__Clostridia; o__Clostridiales; f__Lachnospiraceae
Neutral	g__Pedobacter.852	p__Bacteroidetes	k__Bacteria; p__Bacteroidetes; c__Sphingobacteriia; o__Sphingobacteriales; f__Sphingobacteriaceae; g__Pedobacter
Neutral	f__Hyphomicrobiaceae.1411	p__Proteobacteria	k__Bacteria; p__Proteobacteria; c__Alphaproteobacteria; o__Rhizobiales; f__Hyphomicrobiaceae
Neutral	k__Bacteria.2474	k__Bacteria	k__Bacteria
Neutral	s__vaginalis.6348	p__Firmicutes	k__Bacteria; p__Firmicutes; c__Bacilli; o__Lactobacillales; f__Lactobacillaceae; g__Lactobacillus; s__vaginalis
Neutral	s__taiwanensis.6486	p__Proteobacteria	k__Bacteria; p__Proteobacteria; c__Gammaproteobacteria; o__Xanthomonadales; f__Xanthomonadaceae; g__Pseudoxanthomonas; s__taiwanensis
Neutral	c__ZB2.2438	p__OD1	k__Bacteria; p__OD1; c__ZB2; o__; f__; g__; s__
Neutral	p__Firmicutes.1254	p__Firmicutes	k__Bacteria; p__Firmicutes
Neutral	g__Facklamia.4372	p__Firmicutes	k__Bacteria; p__Firmicutes; c__Bacilli; o__Lactobacillales; f__Aerococcaceae; g__Facklamia; s__
Neutral	k__Bacteria.1122	k__Bacteria	k__Bacteria
Neutral	s__ureolyticus.445	p__Proteobacteria	k__Bacteria; p__Proteobacteria; c__Epsilonproteobacteria; o__Campylobacterales; f__Campylobacteraceae; g__Campylobacter; s__ureolyticus
Neutral	p__Firmicutes.3998	p__Firmicutes	k__Bacteria; p__Firmicutes
Neutral	o__Actinomycetales.2667	p__Actinobacteria	k__Bacteria; p__Actinobacteria; c__Actinobacteria; o__Actinomycetales
Neutral	k__Bacteria.4639	k__Bacteria	k__Bacteria
Neutral	c__Alphaproteobacteria.1123	p__Proteobacteria	k__Bacteria; p__Proteobacteria; c__Alphaproteobacteria
Neutral	k__Bacteria.4929	k__Bacteria	k__Bacteria
Neutral	s__aurantia.2522	p__Spirochaetes	k__Bacteria; p__Spirochaetes; c__Spirochaetes; o__Spirochaetales; f__Spirochaetaceae; g__Spirochaeta; s__aurantia
Neutral	s__mesophilicum.2589	p__Proteobacteria	k__Bacteria; p__Proteobacteria; c__Alphaproteobacteria; o__Rhizobiales; f__Methylobacteriaceae; g__Methylobacterium; s__mesophilicum
Neutral	f__Opitutaceae.210	p__Verrucomicrobia	k__Bacteria; p__Verrucomicrobia; c__Opitutae; o__Opitutales; f__Opitutaceae; g__; s__
Neutral	g__.Prevotella..206	p__Bacteroidetes	k__Bacteria; p__Bacteroidetes; c__Bacteroidia; o__Bacteroidales; f__[Paraprevotellaceae]; g__[Prevotella]; s__
Neutral	g__.Prevotella..4383	p__Bacteroidetes	k__Bacteria; p__Bacteroidetes; c__Bacteroidia; o__Bacteroidales; f__[Paraprevotellaceae]; g__[Prevotella]; s__
Neutral	k__Bacteria.1752	k__Bacteria	k__Bacteria
Neutral	s__columnare.340	p__Bacteroidetes	k__Bacteria; p__Bacteroidetes; c__Flavobacteriia; o__Flavobacteriales; f__Flavobacteriaceae; g__Flavobacterium; s__columnare
Neutral	k__Bacteria.437	k__Bacteria	k__Bacteria
Neutral	p__Firmicutes.1003	p__Firmicutes	k__Bacteria; p__Firmicutes
Neutral	k__Bacteria.2948	k__Bacteria	k__Bacteria
Neutral	k__Bacteria.5163	k__Bacteria	k__Bacteria
Neutral	g__Hydrogenophilus.2318	p__Proteobacteria	k__Bacteria; p__Proteobacteria; c__Betaproteobacteria; o__Rhodocyclales; f__Rhodocyclaceae; g__Hydrogenophilus; s__
Neutral	k__Bacteria.4236	k__Bacteria	k__Bacteria
Neutral	f__Cytophagaceae.596	p__Bacteroidetes	k__Bacteria; p__Bacteroidetes; c__Cytophagia; o__Cytophagales; f__Cytophagaceae; g__; s__
Neutral	k__Bacteria.4648	k__Bacteria	k__Bacteria
Neutral	k__Bacteria.4582	k__Bacteria	k__Bacteria
Neutral	g__Alicyclobacillus.2256	p__Firmicutes	k__Bacteria; p__Firmicutes; c__Bacilli; o__Bacillales; f__Alicyclobacillaceae; g__Alicyclobacillus; s__
Neutral	o__Stramenopiles.2650	p__Cyanobacteria	k__Bacteria; p__Cyanobacteria; c__Chloroplast; o__Stramenopiles; f__; g__; s__
Neutral	c__ZB2.2200	p__OD1	k__Bacteria; p__OD1; c__ZB2; o__; f__; g__; s__
Neutral	f__mitochondria.4860	p__Proteobacteria	k__Bacteria; p__Proteobacteria; c__Alphaproteobacteria; o__Rickettsiales; f__mitochondria
Neutral	o__Sphingomonadales.5292	p__Proteobacteria	k__Bacteria; p__Proteobacteria; c__Alphaproteobacteria; o__Sphingomonadales
Neutral	k__Bacteria.1621	k__Bacteria	k__Bacteria
Neutral	g__Patulibacter.5313	p__Actinobacteria	k__Bacteria; p__Actinobacteria; c__Thermoleophilia; o__Solirubrobacterales; f__Patulibacteraceae; g__Patulibacter; s__
Neutral	f__Sphingomonadaceae.6350	p__Proteobacteria	k__Bacteria; p__Proteobacteria; c__Alphaproteobacteria; o__Sphingomonadales; f__Sphingomonadaceae
Neutral	k__Bacteria.1966	k__Bacteria	k__Bacteria
Neutral	g__Nocardioides.2291	p__Actinobacteria	k__Bacteria; p__Actinobacteria; c__Actinobacteria; o__Actinomycetales; f__Nocardioidaceae; g__Nocardioides
Neutral	p__Proteobacteria.2740	p__Proteobacteria	k__Bacteria; p__Proteobacteria
Neutral	p__Firmicutes.767	p__Firmicutes	k__Bacteria; p__Firmicutes
Neutral	k__Bacteria.625	k__Bacteria	k__Bacteria
Neutral	f__Rikenellaceae.3683	p__Bacteroidetes	k__Bacteria; p__Bacteroidetes; c__Bacteroidia; o__Bacteroidales; f__Rikenellaceae
Neutral	o__Sphingobacteriales.4583	p__Bacteroidetes	k__Bacteria; p__Bacteroidetes; c__Sphingobacteriia; o__Sphingobacteriales; f__; g__; s__
Neutral	p__Firmicutes.4492	p__Firmicutes	k__Bacteria; p__Firmicutes
Neutral	f__Cellulomonadaceae.2957	p__Actinobacteria	k__Bacteria; p__Actinobacteria; c__Actinobacteria; o__Actinomycetales; f__Cellulomonadaceae
Neutral	f__mitochondria.585	p__Proteobacteria	k__Bacteria; p__Proteobacteria; c__Alphaproteobacteria; o__Rickettsiales; f__mitochondria
Neutral	s__ignavus.6521	p__Actinobacteria	k__Bacteria; p__Actinobacteria; c__Actinobacteria; o__Actinomycetales; f__Yaniellaceae; g__Auritibacter; s__ignavus
Neutral	s__multivorum.4844	p__Bacteroidetes	k__Bacteria; p__Bacteroidetes; c__Sphingobacteriia; o__Sphingobacteriales; f__Sphingobacteriaceae; g__Sphingobacterium; s__multivorum
Neutral	s__adolescentis.2992	p__Actinobacteria	k__Bacteria; p__Actinobacteria; c__Actinobacteria; o__Bifidobacteriales; f__Bifidobacteriaceae; g__Bifidobacterium; s__adolescentis
Neutral	f__.Weeksellaceae..4206	p__Bacteroidetes	k__Bacteria; p__Bacteroidetes; c__Flavobacteriia; o__Flavobacteriales; f__[Weeksellaceae]; g__; s__
Neutral	g__Trueperella.3960	p__Actinobacteria	k__Bacteria; p__Actinobacteria; c__Actinobacteria; o__Actinomycetales; f__Actinomycetaceae; g__Trueperella; s__
Neutral	k__Bacteria.4402	k__Bacteria	k__Bacteria
Neutral	g__Clostridium.2687	p__Firmicutes	k__Bacteria; p__Firmicutes; c__Clostridia; o__Clostridiales; f__Clostridiaceae; g__Clostridium
Neutral	f__Chitinophagaceae.872	p__Bacteroidetes	k__Bacteria; p__Bacteroidetes; c__[Saprospirae]; o__[Saprospirales]; f__Chitinophagaceae
Neutral	p__Proteobacteria.2319	p__Proteobacteria	k__Bacteria; p__Proteobacteria
Neutral	p__Proteobacteria.3342	p__Proteobacteria	k__Bacteria; p__Proteobacteria
Neutral	g__Paludibacter.1631	p__Bacteroidetes	k__Bacteria; p__Bacteroidetes; c__Bacteroidia; o__Bacteroidales; f__Porphyromonadaceae; g__Paludibacter; s__
Neutral	c__ZB2.6623	p__OD1	k__Bacteria; p__OD1; c__ZB2; o__; f__; g__; s__
Neutral	f__Rhodocyclaceae.3766	p__Proteobacteria	k__Bacteria; p__Proteobacteria; c__Betaproteobacteria; o__Rhodocyclales; f__Rhodocyclaceae
Neutral	k__Bacteria.3625	k__Bacteria	k__Bacteria
Neutral	k__Bacteria.5339	k__Bacteria	k__Bacteria
Neutral	p__Firmicutes.3777	p__Firmicutes	k__Bacteria; p__Firmicutes
Neutral	o__Bacteroidales.2858	p__Bacteroidetes	k__Bacteria; p__Bacteroidetes; c__Bacteroidia; o__Bacteroidales
Neutral	p__Proteobacteria.3056	p__Proteobacteria	k__Bacteria; p__Proteobacteria
Neutral	o__Cryptophyta.4016	p__Cyanobacteria	k__Bacteria; p__Cyanobacteria; c__Chloroplast; o__Cryptophyta; f__; g__; s__
Neutral	f__ACK.M1.4041	p__Actinobacteria	k__Bacteria; p__Actinobacteria; c__Actinobacteria; o__Actinomycetales; f__ACK-M1; g__; s__
Neutral	f__Bacteriovoracaceae.2050	p__Proteobacteria	k__Bacteria; p__Proteobacteria; c__Deltaproteobacteria; o__Bdellovibrionales; f__Bacteriovoracaceae; g__; s__
Neutral	o__Bacteroidales.287	p__Bacteroidetes	k__Bacteria; p__Bacteroidetes; c__Bacteroidia; o__Bacteroidales
Neutral	g__Spirosoma.1693	p__Bacteroidetes	k__Bacteria; p__Bacteroidetes; c__Cytophagia; o__Cytophagales; f__Cytophagaceae; g__Spirosoma; s__
Neutral	s__obeum.4250	p__Firmicutes	k__Bacteria; p__Firmicutes; c__Clostridia; o__Clostridiales; f__Lachnospiraceae; g__Blautia; s__obeum
Neutral	g__1.68.3854	p__Firmicutes	k__Bacteria; p__Firmicutes; c__Clostridia; o__Clostridiales; f__[Tissierellaceae]; g__1-68; s__
Neutral	k__Bacteria.752	k__Bacteria	k__Bacteria
Neutral	k__Bacteria.6158	k__Bacteria	k__Bacteria
Neutral	k__Bacteria.6008	k__Bacteria	k__Bacteria
Neutral	s__aminovorans.54	p__Proteobacteria	k__Bacteria; p__Proteobacteria; c__Alphaproteobacteria; o__Rhodobacterales; f__Rhodobacteraceae; g__Paracoccus; s__aminovorans
Neutral	k__Bacteria.4051	k__Bacteria	k__Bacteria
Neutral	k__Bacteria.688	k__Bacteria	k__Bacteria
Neutral	k__Bacteria.4342	k__Bacteria	k__Bacteria
Neutral	k__Bacteria.3437	k__Bacteria	k__Bacteria
Neutral	p__Proteobacteria.2844	p__Proteobacteria	k__Bacteria; p__Proteobacteria
Neutral	s__magnetotacticum.6170	p__Proteobacteria	k__Bacteria; p__Proteobacteria; c__Alphaproteobacteria; o__Rhizobiales; f__Methylobacteriaceae; g__Magnetospirillum; s__magnetotacticum
Neutral	f__Neisseriaceae.657	p__Proteobacteria	k__Bacteria; p__Proteobacteria; c__Betaproteobacteria; o__Neisseriales; f__Neisseriaceae
Neutral	k__Bacteria.4228	k__Bacteria	k__Bacteria
Neutral	k__Bacteria.3135	k__Bacteria	k__Bacteria
Neutral	k__Bacteria.2730	k__Bacteria	k__Bacteria
Neutral	g__Peptoniphilus.681	p__Firmicutes	k__Bacteria; p__Firmicutes; c__Clostridia; o__Clostridiales; f__[Tissierellaceae]; g__Peptoniphilus; s__
Neutral	g__Methylobacterium.6342	p__Proteobacteria	k__Bacteria; p__Proteobacteria; c__Alphaproteobacteria; o__Rhizobiales; f__Methylobacteriaceae; g__Methylobacterium
Neutral	g__Amycolatopsis.644	p__Actinobacteria	k__Bacteria; p__Actinobacteria; c__Actinobacteria; o__Actinomycetales; f__Pseudonocardiaceae; g__Amycolatopsis; s__
Neutral	k__Bacteria.2249	k__Bacteria	k__Bacteria
Neutral	g__Phascolarctobacterium.656	p__Firmicutes	k__Bacteria; p__Firmicutes; c__Clostridia; o__Clostridiales; f__Veillonellaceae; g__Phascolarctobacterium; s__
Neutral	g__N09.1042	p__Actinobacteria	k__Bacteria; p__Actinobacteria; c__Actinobacteria; o__Actinomycetales; f__Actinomycetaceae; g__N09; s__
Neutral	c__Betaproteobacteria.385	p__Proteobacteria	k__Bacteria; p__Proteobacteria; c__Betaproteobacteria
Neutral	g__Anaerococcus.3072	p__Firmicutes	k__Bacteria; p__Firmicutes; c__Clostridia; o__Clostridiales; f__[Tissierellaceae]; g__Anaerococcus; s__
Neutral	f__Haliangiaceae.3491	p__Proteobacteria	k__Bacteria; p__Proteobacteria; c__Deltaproteobacteria; o__Myxococcales; f__Haliangiaceae; g__; s__
Neutral	f__Rhodobacteraceae.3048	p__Proteobacteria	k__Bacteria; p__Proteobacteria; c__Alphaproteobacteria; o__Rhodobacterales; f__Rhodobacteraceae
Neutral	g__Dietzia.4913	p__Actinobacteria	k__Bacteria; p__Actinobacteria; c__Actinobacteria; o__Actinomycetales; f__Dietziaceae; g__Dietzia; s__
Neutral	s__garvieae.2067	p__Firmicutes	k__Bacteria; p__Firmicutes; c__Bacilli; o__Lactobacillales; f__Streptococcaceae; g__Lactococcus; s__garvieae
Neutral	p__Bacteroidetes.4247	p__Bacteroidetes	k__Bacteria; p__Bacteroidetes
Neutral	s__succinicans.4428	p__Bacteroidetes	k__Bacteria; p__Bacteroidetes; c__Flavobacteriia; o__Flavobacteriales; f__Flavobacteriaceae; g__Flavobacterium; s__succinicans
Neutral	g__Acidovorax.4134	p__Proteobacteria	k__Bacteria; p__Proteobacteria; c__Betaproteobacteria; o__Burkholderiales; f__Comamonadaceae; g__Acidovorax
Neutral	f__Bacillaceae.2692	p__Firmicutes	k__Bacteria; p__Firmicutes; c__Bacilli; o__Bacillales; f__Bacillaceae
Neutral	p__Firmicutes.2439	p__Firmicutes	k__Bacteria; p__Firmicutes
Neutral	p__OD1.1226	p__OD1	k__Bacteria; p__OD1
Neutral	p__Proteobacteria.99	p__Proteobacteria	k__Bacteria; p__Proteobacteria
Neutral	g__Peptoniphilus.2745	p__Firmicutes	k__Bacteria; p__Firmicutes; c__Clostridia; o__Clostridiales; f__[Tissierellaceae]; g__Peptoniphilus; s__
Neutral	o__Chlamydiales.3521	p__Chlamydiae	k__Bacteria; p__Chlamydiae; c__Chlamydiia; o__Chlamydiales; f__; g__; s__
Neutral	o__Bacillales.233	p__Firmicutes	k__Bacteria; p__Firmicutes; c__Bacilli; o__Bacillales
Neutral	k__Bacteria.3653	k__Bacteria	k__Bacteria
Neutral	s__thermacidophilum.3083	p__Actinobacteria	k__Bacteria; p__Actinobacteria; c__Actinobacteria; o__Bifidobacteriales; f__Bifidobacteriaceae; g__Bifidobacterium; s__thermacidophilum
Neutral	c__Anaerolineae.857	p__Chloroflexi	k__Bacteria; p__Chloroflexi; c__Anaerolineae
Neutral	o__Bacillales.1316	p__Firmicutes	k__Bacteria; p__Firmicutes; c__Bacilli; o__Bacillales
Neutral	o__Xanthomonadales.1840	p__Proteobacteria	k__Bacteria; p__Proteobacteria; c__Gammaproteobacteria; o__Xanthomonadales
Neutral	f__Chitinophagaceae.1880	p__Bacteroidetes	k__Bacteria; p__Bacteroidetes; c__[Saprospirae]; o__[Saprospirales]; f__Chitinophagaceae
Neutral	f__Cytophagaceae.6609	p__Bacteroidetes	k__Bacteria; p__Bacteroidetes; c__Cytophagia; o__Cytophagales; f__Cytophagaceae
Neutral	c__SM2F11.5956	p__OD1	k__Bacteria; p__OD1; c__SM2F11; o__; f__; g__; s__
Neutral	g__Prosthecobacter.2595	p__Verrucomicrobia	k__Bacteria; p__Verrucomicrobia; c__Verrucomicrobiae; o__Verrucomicrobiales; f__Verrucomicrobiaceae; g__Prosthecobacter; s__
Neutral	f__Ruminococcaceae.1855	p__Firmicutes	k__Bacteria; p__Firmicutes; c__Clostridia; o__Clostridiales; f__Ruminococcaceae
Neutral	k__Bacteria.4985	k__Bacteria	k__Bacteria
Neutral	k__Bacteria.4993	k__Bacteria	k__Bacteria
Neutral	f__Porphyromonadaceae.6653	p__Bacteroidetes	k__Bacteria; p__Bacteroidetes; c__Bacteroidia; o__Bacteroidales; f__Porphyromonadaceae
Neutral	k__Bacteria.2931	k__Bacteria	k__Bacteria
Neutral	k__Bacteria.2594	k__Bacteria	k__Bacteria
Neutral	k__Bacteria.1740	k__Bacteria	k__Bacteria
Neutral	f__Chitinophagaceae.4726	p__Bacteroidetes	k__Bacteria; p__Bacteroidetes; c__[Saprospirae]; o__[Saprospirales]; f__Chitinophagaceae
Neutral	p__Bacteroidetes.787	p__Bacteroidetes	k__Bacteria; p__Bacteroidetes
Neutral	o__Cytophagales.336	p__Bacteroidetes	k__Bacteria; p__Bacteroidetes; c__Cytophagia; o__Cytophagales
Neutral	c__ZB2.3699	p__OD1	k__Bacteria; p__OD1; c__ZB2; o__; f__; g__; s__
Neutral	p__Firmicutes.3299	p__Firmicutes	k__Bacteria; p__Firmicutes
Neutral	k__Bacteria.4877	k__Bacteria	k__Bacteria
Neutral	f__Ruminococcaceae.1311	p__Firmicutes	k__Bacteria; p__Firmicutes; c__Clostridia; o__Clostridiales; f__Ruminococcaceae
Neutral	f__Clostridiaceae.6328	p__Firmicutes	k__Bacteria; p__Firmicutes; c__Clostridia; o__Clostridiales; f__Clostridiaceae; g__; s__
Neutral	g__Parabacteroides.2663	p__Bacteroidetes	k__Bacteria; p__Bacteroidetes; c__Bacteroidia; o__Bacteroidales; f__Porphyromonadaceae; g__Parabacteroides; s__
Neutral	k__Bacteria.223	k__Bacteria	k__Bacteria
Neutral	g__Lactobacillus.4897	p__Firmicutes	k__Bacteria; p__Firmicutes; c__Bacilli; o__Lactobacillales; f__Lactobacillaceae; g__Lactobacillus; s__
Neutral	s__marcusii.2140	p__Proteobacteria	k__Bacteria; p__Proteobacteria; c__Alphaproteobacteria; o__Rhodobacterales; f__Rhodobacteraceae; g__Paracoccus; s__marcusii
Neutral	s__durum.4202	p__Actinobacteria	k__Bacteria; p__Actinobacteria; c__Actinobacteria; o__Actinomycetales; f__Corynebacteriaceae; g__Corynebacterium; s__durum
Neutral	k__Bacteria.2763	k__Bacteria	k__Bacteria
Neutral	k__Bacteria.1547	k__Bacteria	k__Bacteria
Neutral	p__Proteobacteria.3004	p__Proteobacteria	k__Bacteria; p__Proteobacteria
Neutral	s__insigne.5399	p__Proteobacteria	k__Bacteria; p__Proteobacteria; c__Alphaproteobacteria; o__Rhizobiales; f__Hyphomicrobiaceae; g__Filomicrobium; s__insigne
Neutral	p__Firmicutes.1772	p__Firmicutes	k__Bacteria; p__Firmicutes
Neutral	f__Veillonellaceae.5891	p__Firmicutes	k__Bacteria; p__Firmicutes; c__Clostridia; o__Clostridiales; f__Veillonellaceae
Neutral	g__Paludibacter.3132	p__Bacteroidetes	k__Bacteria; p__Bacteroidetes; c__Bacteroidia; o__Bacteroidales; f__Porphyromonadaceae; g__Paludibacter; s__
Neutral	k__Bacteria.3478	k__Bacteria	k__Bacteria
Neutral	g__C39.6485	p__Proteobacteria	k__Bacteria; p__Proteobacteria; c__Betaproteobacteria; o__Rhodocyclales; f__Rhodocyclaceae; g__C39; s__
Neutral	f__Bacteriovoracaceae.2062	p__Proteobacteria	k__Bacteria; p__Proteobacteria; c__Deltaproteobacteria; o__Bdellovibrionales; f__Bacteriovoracaceae; g__; s__
Neutral	k__Bacteria.2736	k__Bacteria	k__Bacteria
Neutral	k__Bacteria.2639	k__Bacteria	k__Bacteria
Neutral	k__Bacteria.613	k__Bacteria	k__Bacteria
Neutral	s__flavefaciens.5653	p__Firmicutes	k__Bacteria; p__Firmicutes; c__Clostridia; o__Clostridiales; f__Ruminococcaceae; g__Ruminococcus; s__flavefaciens
Neutral	Unassigned.5578	Unassigned	Unassigned
Neutral	c__Anaerolineae.3934	p__Chloroflexi	k__Bacteria; p__Chloroflexi; c__Anaerolineae
Neutral	k__Bacteria.4717	k__Bacteria	k__Bacteria
Neutral	k__Bacteria.4007	k__Bacteria	k__Bacteria
Neutral	p__Firmicutes.2959	p__Firmicutes	k__Bacteria; p__Firmicutes
Neutral	s__soli.110	p__Proteobacteria	k__Bacteria; p__Proteobacteria; c__Betaproteobacteria; o__Burkholderiales; f__Comamonadaceae; g__Pseudorhodoferax; s__soli
Neutral	k__Bacteria.5705	k__Bacteria	k__Bacteria
Neutral	k__Bacteria.188	k__Bacteria	k__Bacteria
Neutral	k__Bacteria.1561	k__Bacteria	k__Bacteria
Neutral	k__Bacteria.3223	k__Bacteria	k__Bacteria
Neutral	g__Sutterella.1648	p__Proteobacteria	k__Bacteria; p__Proteobacteria; c__Betaproteobacteria; o__Burkholderiales; f__Alcaligenaceae; g__Sutterella; s__
Neutral	s__magnusonii.2968	p__Proteobacteria	k__Bacteria; p__Proteobacteria; c__Betaproteobacteria; o__Neisseriales; f__Neisseriaceae; g__Aquitalea; s__magnusonii
Neutral	f__Ellin6075.4208	p__Acidobacteria	k__Bacteria; p__Acidobacteria; c__[Chloracidobacteria]; o__RB41; f__Ellin6075; g__; s__
Neutral	k__Bacteria.2971	k__Bacteria	k__Bacteria
Neutral	k__Bacteria.462	k__Bacteria	k__Bacteria
Neutral	k__Bacteria.3762	k__Bacteria	k__Bacteria
Neutral	o__Actinomycetales.5964	p__Actinobacteria	k__Bacteria; p__Actinobacteria; c__Actinobacteria; o__Actinomycetales
Neutral	s__flavefaciens.5435	p__Firmicutes	k__Bacteria; p__Firmicutes; c__Clostridia; o__Clostridiales; f__Ruminococcaceae; g__Ruminococcus; s__flavefaciens
Neutral	g__Enhydrobacter.3036	p__Proteobacteria	k__Bacteria; p__Proteobacteria; c__Gammaproteobacteria; o__Pseudomonadales; f__Moraxellaceae; g__Enhydrobacter; s__
Neutral	k__Bacteria.2330	k__Bacteria	k__Bacteria
Neutral	o__Actinomycetales.4435	p__Actinobacteria	k__Bacteria; p__Actinobacteria; c__Actinobacteria; o__Actinomycetales
Neutral	k__Bacteria.5012	k__Bacteria	k__Bacteria
Neutral	c__Gammaproteobacteria.3639	p__Proteobacteria	k__Bacteria; p__Proteobacteria; c__Gammaproteobacteria
Neutral	o__Flavobacteriales.3609	p__Bacteroidetes	k__Bacteria; p__Bacteroidetes; c__Flavobacteriia; o__Flavobacteriales
Neutral	f__Microbacteriaceae.1011	p__Actinobacteria	k__Bacteria; p__Actinobacteria; c__Actinobacteria; o__Actinomycetales; f__Microbacteriaceae
Neutral	s__aurantia.101	p__Spirochaetes	k__Bacteria; p__Spirochaetes; c__Spirochaetes; o__Spirochaetales; f__Spirochaetaceae; g__Spirochaeta; s__aurantia
Neutral	p__Proteobacteria.3175	p__Proteobacteria	k__Bacteria; p__Proteobacteria
Neutral	k__Bacteria.3976	k__Bacteria	k__Bacteria
Neutral	g__Pirellula.2165	p__Planctomycetes	k__Bacteria; p__Planctomycetes; c__Planctomycetia; o__Pirellulales; f__Pirellulaceae; g__Pirellula; s__
Neutral	f__Pasteurellaceae.2605	p__Proteobacteria	k__Bacteria; p__Proteobacteria; c__Gammaproteobacteria; o__Pasteurellales; f__Pasteurellaceae
Neutral	g__Anaerotruncus.5630	p__Firmicutes	k__Bacteria; p__Firmicutes; c__Clostridia; o__Clostridiales; f__Ruminococcaceae; g__Anaerotruncus; s__
Neutral	s__agalactiae.3910	p__Firmicutes	k__Bacteria; p__Firmicutes; c__Bacilli; o__Lactobacillales; f__Streptococcaceae; g__Streptococcus; s__agalactiae
Neutral	o__Sphingobacteriales.5195	p__Bacteroidetes	k__Bacteria; p__Bacteroidetes; c__Sphingobacteriia; o__Sphingobacteriales
Neutral	f__Carnobacteriaceae.3618	p__Firmicutes	k__Bacteria; p__Firmicutes; c__Bacilli; o__Lactobacillales; f__Carnobacteriaceae
Neutral	k__Bacteria.2217	k__Bacteria	k__Bacteria
Neutral	f__Rhizobiaceae.798	p__Proteobacteria	k__Bacteria; p__Proteobacteria; c__Alphaproteobacteria; o__Rhizobiales; f__Rhizobiaceae
Neutral	g__Corynebacterium.3778	p__Actinobacteria	k__Bacteria; p__Actinobacteria; c__Actinobacteria; o__Actinomycetales; f__Corynebacteriaceae; g__Corynebacterium; s__
Neutral	p__Proteobacteria.1509	p__Proteobacteria	k__Bacteria; p__Proteobacteria
Neutral	s__indica.653	p__Proteobacteria	k__Bacteria; p__Proteobacteria; c__Betaproteobacteria; o__Burkholderiales; f__Oxalobacteraceae; g__Naxibacter; s__indica
Neutral	c__ZB2.5567	p__OD1	k__Bacteria; p__OD1; c__ZB2; o__; f__; g__; s__
Neutral	s__catus.1021	p__Firmicutes	k__Bacteria; p__Firmicutes; c__Clostridia; o__Clostridiales; f__Lachnospiraceae; g__Coprococcus; s__catus
Neutral	s__hodogayensis.6250	p__Firmicutes	k__Bacteria; p__Firmicutes; c__Bacilli; o__Bacillales; f__Paenibacillaceae; g__Paenibacillus; s__hodogayensis
Neutral	k__Bacteria.1429	k__Bacteria	k__Bacteria
Neutral	k__Bacteria.1331	k__Bacteria	k__Bacteria
Neutral	g__Prosthecobacter.879	p__Verrucomicrobia	k__Bacteria; p__Verrucomicrobia; c__Verrucomicrobiae; o__Verrucomicrobiales; f__Verrucomicrobiaceae; g__Prosthecobacter; s__
Neutral	o__RF39.1710	p__Tenericutes	k__Bacteria; p__Tenericutes; c__Mollicutes; o__RF39; f__; g__; s__
Neutral	g__Chthoniobacter.3753	p__Verrucomicrobia	k__Bacteria; p__Verrucomicrobia; c__[Spartobacteria]; o__[Chthoniobacterales]; f__[Chthoniobacteraceae]; g__Chthoniobacter; s__
Neutral	k__Bacteria.999	k__Bacteria	k__Bacteria
Neutral	f__auto67_4W.6424	p__Verrucomicrobia	k__Bacteria; p__Verrucomicrobia; c__[Pedosphaerae]; o__[Pedosphaerales]; f__auto67_4W; g__; s__
Neutral	f__0319.6G20.4983	p__Proteobacteria	k__Bacteria; p__Proteobacteria; c__Deltaproteobacteria; o__Myxococcales; f__0319-6G20; g__; s__
Neutral	p__Firmicutes.3435	p__Firmicutes	k__Bacteria; p__Firmicutes
Neutral	k__Bacteria.1986	k__Bacteria	k__Bacteria
Neutral	k__Bacteria.6285	k__Bacteria	k__Bacteria
Neutral	k__Bacteria.894	k__Bacteria	k__Bacteria
Neutral	g__Dechloromonas.5889	p__Proteobacteria	k__Bacteria; p__Proteobacteria; c__Betaproteobacteria; o__Rhodocyclales; f__Rhodocyclaceae; g__Dechloromonas; s__
Neutral	p__Firmicutes.3362	p__Firmicutes	k__Bacteria; p__Firmicutes
Neutral	k__Bacteria.1066	k__Bacteria	k__Bacteria
Neutral	k__Bacteria.3308	k__Bacteria	k__Bacteria
Neutral	g__Sulfurospirillum.3275	p__Proteobacteria	k__Bacteria; p__Proteobacteria; c__Epsilonproteobacteria; o__Campylobacterales; f__Campylobacteraceae; g__Sulfurospirillum; s__
Neutral	p__Planctomycetes.6500	p__Planctomycetes	k__Bacteria; p__Planctomycetes
Neutral	s__faecis.4232	p__Firmicutes	k__Bacteria; p__Firmicutes; c__Clostridia; o__Clostridiales; f__Lachnospiraceae; g__Roseburia; s__faecis
Neutral	p__Firmicutes.196	p__Firmicutes	k__Bacteria; p__Firmicutes
Neutral	g__Capnocytophaga.2502	p__Bacteroidetes	k__Bacteria; p__Bacteroidetes; c__Flavobacteriia; o__Flavobacteriales; f__Flavobacteriaceae; g__Capnocytophaga
Neutral	f__Caulobacteraceae.4216	p__Proteobacteria	k__Bacteria; p__Proteobacteria; c__Alphaproteobacteria; o__Caulobacterales; f__Caulobacteraceae
Neutral	s__bacteriovorus.4508	p__Proteobacteria	k__Bacteria; p__Proteobacteria; c__Deltaproteobacteria; o__Bdellovibrionales; f__Bdellovibrionaceae; g__Bdellovibrio; s__bacteriovorus
Neutral	g__Leptotrichia.4482	p__Fusobacteria	k__Bacteria; p__Fusobacteria; c__Fusobacteriia; o__Fusobacteriales; f__Leptotrichiaceae; g__Leptotrichia; s__
Neutral	o__Sphingobacteriales.2066	p__Bacteroidetes	k__Bacteria; p__Bacteroidetes; c__Sphingobacteriia; o__Sphingobacteriales
Neutral	c__Betaproteobacteria.5943	p__Proteobacteria	k__Bacteria; p__Proteobacteria; c__Betaproteobacteria
Neutral	s__cryaerophilus.1722	p__Proteobacteria	k__Bacteria; p__Proteobacteria; c__Epsilonproteobacteria; o__Campylobacterales; f__Campylobacteraceae; g__Arcobacter; s__cryaerophilus
Neutral	c__Bacilli.4431	p__Firmicutes	k__Bacteria; p__Firmicutes; c__Bacilli
Neutral	k__Bacteria.5332	k__Bacteria	k__Bacteria
Neutral	s__haemominutum.2766	p__Tenericutes	k__Bacteria; p__Tenericutes; c__Mollicutes; o__Mycoplasmatales; f__Mycoplasmataceae; g__Mycoplasma; s__haemominutum
Neutral	s__longum.1068	p__Actinobacteria	k__Bacteria; p__Actinobacteria; c__Actinobacteria; o__Bifidobacteriales; f__Bifidobacteriaceae; g__Bifidobacterium; s__longum
Neutral	c__Bacilli.97	p__Firmicutes	k__Bacteria; p__Firmicutes; c__Bacilli
Neutral	s__islandicum.4759	p__Firmicutes	k__Bacteria; p__Firmicutes; c__Clostridia; o__Clostridiales; f__Ruminococcaceae; g__Clostridium; s__islandicum
Neutral	p__Firmicutes.3767	p__Firmicutes	k__Bacteria; p__Firmicutes
Neutral	g__Phenylobacterium.4470	p__Proteobacteria	k__Bacteria; p__Proteobacteria; c__Alphaproteobacteria; o__Caulobacterales; f__Caulobacteraceae; g__Phenylobacterium; s__
Neutral	k__Bacteria.2113	k__Bacteria	k__Bacteria
Neutral	s__aestuarii.3358	p__Actinobacteria	k__Bacteria; p__Actinobacteria; c__Actinobacteria; o__Actinomycetales; f__Nocardioidaceae; g__Nocardioides; s__aestuarii
Neutral	g__Alicyclobacillus.751	p__Firmicutes	k__Bacteria; p__Firmicutes; c__Bacilli; o__Bacillales; f__Alicyclobacillaceae; g__Alicyclobacillus
Neutral	k__Bacteria.3002	k__Bacteria	k__Bacteria
Neutral	p__Proteobacteria.4949	p__Proteobacteria	k__Bacteria; p__Proteobacteria
Neutral	g__Turicibacter.1243	p__Firmicutes	k__Bacteria; p__Firmicutes; c__Bacilli; o__Turicibacterales; f__Turicibacteraceae; g__Turicibacter; s__
Neutral	g__Algoriphagus.3304	p__Bacteroidetes	k__Bacteria; p__Bacteroidetes; c__Cytophagia; o__Cytophagales; f__Cyclobacteriaceae; g__Algoriphagus
Neutral	k__Bacteria.2891	k__Bacteria	k__Bacteria
Neutral	g__Uliginosibacterium.5769	p__Proteobacteria	k__Bacteria; p__Proteobacteria; c__Betaproteobacteria; o__Rhodocyclales; f__Rhodocyclaceae; g__Uliginosibacterium; s__
Neutral	k__Bacteria.459	k__Bacteria	k__Bacteria
Neutral	k__Bacteria.2660	k__Bacteria	k__Bacteria
Neutral	c__ZB2.3984	p__OD1	k__Bacteria; p__OD1; c__ZB2; o__; f__; g__; s__
Neutral	o__Sphingomonadales.5231	p__Proteobacteria	k__Bacteria; p__Proteobacteria; c__Alphaproteobacteria; o__Sphingomonadales
Neutral	c__Gammaproteobacteria.6435	p__Proteobacteria	k__Bacteria; p__Proteobacteria; c__Gammaproteobacteria
Neutral	s__aurimucosum.2750	p__Actinobacteria	k__Bacteria; p__Actinobacteria; c__Actinobacteria; o__Actinomycetales; f__Corynebacteriaceae; g__Corynebacterium; s__aurimucosum
Neutral	s__agilis.2060	p__Actinobacteria	k__Bacteria; p__Actinobacteria; c__Actinobacteria; o__Actinomycetales; f__Micrococcaceae; g__Arthrobacter; s__agilis
Neutral	g__.Prevotella..2923	p__Bacteroidetes	k__Bacteria; p__Bacteroidetes; c__Bacteroidia; o__Bacteroidales; f__[Paraprevotellaceae]; g__[Prevotella]; s__
Neutral	c__Betaproteobacteria.487	p__Proteobacteria	k__Bacteria; p__Proteobacteria; c__Betaproteobacteria
Neutral	g__Bacillus.1922	p__Firmicutes	k__Bacteria; p__Firmicutes; c__Bacilli; o__Bacillales; f__Bacillaceae; g__Bacillus
Neutral	k__Bacteria.1596	k__Bacteria	k__Bacteria
Neutral	k__Bacteria.3912	k__Bacteria	k__Bacteria
Neutral	f__Methylophilaceae.3422	p__Proteobacteria	k__Bacteria; p__Proteobacteria; c__Betaproteobacteria; o__Methylophilales; f__Methylophilaceae
Neutral	p__Bacteroidetes.2509	p__Bacteroidetes	k__Bacteria; p__Bacteroidetes
Neutral	o__Bacillales.1232	p__Firmicutes	k__Bacteria; p__Firmicutes; c__Bacilli; o__Bacillales
Neutral	p__Firmicutes.5515	p__Firmicutes	k__Bacteria; p__Firmicutes
Neutral	g__Thiovirga.2063	p__Proteobacteria	k__Bacteria; p__Proteobacteria; c__Gammaproteobacteria; o__Chromatiales; f__Halothiobacillaceae; g__Thiovirga; s__
Neutral	p__Bacteroidetes.2531	p__Bacteroidetes	k__Bacteria; p__Bacteroidetes
Neutral	p__Bacteroidetes.2796	p__Bacteroidetes	k__Bacteria; p__Bacteroidetes
Neutral	p__Proteobacteria.4678	p__Proteobacteria	k__Bacteria; p__Proteobacteria
Neutral	s__aquatilis.2499	p__Proteobacteria	k__Bacteria; p__Proteobacteria; c__Gammaproteobacteria; o__Enterobacteriales; f__Enterobacteriaceae; g__Rahnella; s__aquatilis
Neutral	o__Rhizobiales.6436	p__Proteobacteria	k__Bacteria; p__Proteobacteria; c__Alphaproteobacteria; o__Rhizobiales
Neutral	p__Firmicutes.3626	p__Firmicutes	k__Bacteria; p__Firmicutes
Neutral	g__Parvimonas.1704	p__Firmicutes	k__Bacteria; p__Firmicutes; c__Clostridia; o__Clostridiales; f__[Tissierellaceae]; g__Parvimonas; s__
Neutral	g__Chryseobacterium.5419	p__Bacteroidetes	k__Bacteria; p__Bacteroidetes; c__Flavobacteriia; o__Flavobacteriales; f__[Weeksellaceae]; g__Chryseobacterium; s__
Neutral	f__Bradyrhizobiaceae.3049	p__Proteobacteria	k__Bacteria; p__Proteobacteria; c__Alphaproteobacteria; o__Rhizobiales; f__Bradyrhizobiaceae
Neutral	o__Burkholderiales.224	p__Proteobacteria	k__Bacteria; p__Proteobacteria; c__Betaproteobacteria; o__Burkholderiales
Neutral	p__Firmicutes.4708	p__Firmicutes	k__Bacteria; p__Firmicutes
Neutral	p__Proteobacteria.1520	p__Proteobacteria	k__Bacteria; p__Proteobacteria
Neutral	p__Proteobacteria.4376	p__Proteobacteria	k__Bacteria; p__Proteobacteria
Neutral	c__Alphaproteobacteria.799	p__Proteobacteria	k__Bacteria; p__Proteobacteria; c__Alphaproteobacteria
Neutral	k__Bacteria.6268	k__Bacteria	k__Bacteria
Neutral	p__Proteobacteria.995	p__Proteobacteria	k__Bacteria; p__Proteobacteria
Neutral	g__Bacteroides.6310	p__Bacteroidetes	k__Bacteria; p__Bacteroidetes; c__Bacteroidia; o__Bacteroidales; f__Bacteroidaceae; g__Bacteroides
Neutral	g__Lentzea.3427	p__Actinobacteria	k__Bacteria; p__Actinobacteria; c__Actinobacteria; o__Actinomycetales; f__Actinosynnemataceae; g__Lentzea
Neutral	s__mucosa.5361	p__Proteobacteria	k__Bacteria; p__Proteobacteria; c__Alphaproteobacteria; o__Rhodospirillales; f__Acetobacteraceae; g__Roseomonas; s__mucosa
Neutral	g__Rheinheimera.6518	p__Proteobacteria	k__Bacteria; p__Proteobacteria; c__Gammaproteobacteria; o__Alteromonadales; f__[Chromatiaceae]; g__Rheinheimera; s__
Neutral	p__Proteobacteria.1863	p__Proteobacteria	k__Bacteria; p__Proteobacteria
Neutral	f__Methylophilaceae.5868	p__Proteobacteria	k__Bacteria; p__Proteobacteria; c__Betaproteobacteria; o__Methylophilales; f__Methylophilaceae; g__; s__
Neutral	g__C39.1425	p__Proteobacteria	k__Bacteria; p__Proteobacteria; c__Betaproteobacteria; o__Rhodocyclales; f__Rhodocyclaceae; g__C39; s__
Neutral	o__Sphingobacteriales.4704	p__Bacteroidetes	k__Bacteria; p__Bacteroidetes; c__Sphingobacteriia; o__Sphingobacteriales
Neutral	s__cuprina.6309	p__Proteobacteria	k__Bacteria; p__Proteobacteria; c__Betaproteobacteria; o__Burkholderiales; f__Comamonadaceae; g__Thiomonas; s__cuprina
Neutral	k__Bacteria.477	k__Bacteria	k__Bacteria
Neutral	k__Bacteria.4088	k__Bacteria	k__Bacteria
Neutral	k__Bacteria.782	k__Bacteria	k__Bacteria
Neutral	g__Giesbergeria.5736	p__Proteobacteria	k__Bacteria; p__Proteobacteria; c__Betaproteobacteria; o__Burkholderiales; f__Comamonadaceae; g__Giesbergeria; s__
Neutral	k__Bacteria.5864	k__Bacteria	k__Bacteria
Neutral	k__Bacteria.2310	k__Bacteria	k__Bacteria
Neutral	g__Anaerococcus.3231	p__Firmicutes	k__Bacteria; p__Firmicutes; c__Clostridia; o__Clostridiales; f__[Tissierellaceae]; g__Anaerococcus; s__
Neutral	f__Sanguibacteraceae.2127	p__Actinobacteria	k__Bacteria; p__Actinobacteria; c__Actinobacteria; o__Actinomycetales; f__Sanguibacteraceae
Neutral	k__Bacteria.58	k__Bacteria	k__Bacteria
Neutral	g__Legionella.1603	p__Proteobacteria	k__Bacteria; p__Proteobacteria; c__Gammaproteobacteria; o__Legionellales; f__Legionellaceae; g__Legionella
Neutral	s__faecis.863	p__Firmicutes	k__Bacteria; p__Firmicutes; c__Clostridia; o__Clostridiales; f__Lachnospiraceae; g__Roseburia; s__faecis
Neutral	p__Firmicutes.2117	p__Firmicutes	k__Bacteria; p__Firmicutes
Neutral	k__Bacteria.6260	k__Bacteria	k__Bacteria
Neutral	f__Oxalobacteraceae.6498	p__Proteobacteria	k__Bacteria; p__Proteobacteria; c__Betaproteobacteria; o__Burkholderiales; f__Oxalobacteraceae
Neutral	s__chondroitinus.4494	p__Firmicutes	k__Bacteria; p__Firmicutes; c__Bacilli; o__Bacillales; f__Paenibacillaceae; g__Paenibacillus; s__chondroitinus
Neutral	o__Clostridiales.2534	p__Firmicutes	k__Bacteria; p__Firmicutes; c__Clostridia; o__Clostridiales
Neutral	k__Bacteria.6651	k__Bacteria	k__Bacteria
Neutral	k__Bacteria.1908	k__Bacteria	k__Bacteria
Neutral	o__Rhizobiales.1698	p__Proteobacteria	k__Bacteria; p__Proteobacteria; c__Alphaproteobacteria; o__Rhizobiales
Neutral	s__schindleri.4846	p__Proteobacteria	k__Bacteria; p__Proteobacteria; c__Gammaproteobacteria; o__Pseudomonadales; f__Moraxellaceae; g__Acinetobacter; s__schindleri
Neutral	o__Thermomicrobiales.5531	p__Chloroflexi	k__Bacteria; p__Chloroflexi; c__Thermomicrobia; o__Thermomicrobiales; f__; g__; s__
Neutral	c__Clostridia.624	p__Firmicutes	k__Bacteria; p__Firmicutes; c__Clostridia
Neutral	k__Bacteria.1842	k__Bacteria	k__Bacteria
Neutral	f__Flavobacteriaceae.1443	p__Bacteroidetes	k__Bacteria; p__Bacteroidetes; c__Flavobacteriia; o__Flavobacteriales; f__Flavobacteriaceae
Neutral	o__Sphingomonadales.1866	p__Proteobacteria	k__Bacteria; p__Proteobacteria; c__Alphaproteobacteria; o__Sphingomonadales
Neutral	p__Firmicutes.5243	p__Firmicutes	k__Bacteria; p__Firmicutes
Neutral	o__Clostridiales.3698	p__Firmicutes	k__Bacteria; p__Firmicutes; c__Clostridia; o__Clostridiales
Neutral	p__Firmicutes.3399	p__Firmicutes	k__Bacteria; p__Firmicutes
Neutral	s__salivarius.3723	p__Firmicutes	k__Bacteria; p__Firmicutes; c__Bacilli; o__Lactobacillales; f__Lactobacillaceae; g__Lactobacillus; s__salivarius
Neutral	k__Bacteria.3459	k__Bacteria	k__Bacteria
Neutral	k__Bacteria.2326	k__Bacteria	k__Bacteria
Neutral	f__Xanthomonadaceae.1766	p__Proteobacteria	k__Bacteria; p__Proteobacteria; c__Gammaproteobacteria; o__Xanthomonadales; f__Xanthomonadaceae
Neutral	o__Bacillales.1138	p__Firmicutes	k__Bacteria; p__Firmicutes; c__Bacilli; o__Bacillales
Neutral	o__Clostridiales.102	p__Firmicutes	k__Bacteria; p__Firmicutes; c__Clostridia; o__Clostridiales
Neutral	k__Bacteria.2086	k__Bacteria	k__Bacteria
Neutral	k__Bacteria.4904	k__Bacteria	k__Bacteria
Neutral	o__envOPS12.6577	p__Chloroflexi	k__Bacteria; p__Chloroflexi; c__Anaerolineae; o__envOPS12; f__; g__; s__
Neutral	f__Xanthomonadaceae.3790	p__Proteobacteria	k__Bacteria; p__Proteobacteria; c__Gammaproteobacteria; o__Xanthomonadales; f__Xanthomonadaceae
Neutral	f__Oxalobacteraceae.6228	p__Proteobacteria	k__Bacteria; p__Proteobacteria; c__Betaproteobacteria; o__Burkholderiales; f__Oxalobacteraceae
Neutral	k__Bacteria.732	k__Bacteria	k__Bacteria
Neutral	o__Flavobacteriales.1308	p__Bacteroidetes	k__Bacteria; p__Bacteroidetes; c__Flavobacteriia; o__Flavobacteriales
Neutral	o__Cryptophyta.1188	p__Cyanobacteria	k__Bacteria; p__Cyanobacteria; c__Chloroplast; o__Cryptophyta; f__; g__; s__
Neutral	k__Bacteria.572	k__Bacteria	k__Bacteria
Neutral	c__Alphaproteobacteria.6426	p__Proteobacteria	k__Bacteria; p__Proteobacteria; c__Alphaproteobacteria
Neutral	f__Ellin6075.1915	p__Acidobacteria	k__Bacteria; p__Acidobacteria; c__[Chloracidobacteria]; o__RB41; f__Ellin6075; g__; s__
Neutral	k__Bacteria.4386	k__Bacteria	k__Bacteria
Neutral	k__Bacteria.6600	k__Bacteria	k__Bacteria
Neutral	o__Burkholderiales.6206	p__Proteobacteria	k__Bacteria; p__Proteobacteria; c__Betaproteobacteria; o__Burkholderiales
Neutral	k__Bacteria.6053	k__Bacteria	k__Bacteria
Neutral	k__Bacteria.3944	k__Bacteria	k__Bacteria
Neutral	s__ferax.3835	p__Proteobacteria	k__Bacteria; p__Proteobacteria; c__Alphaproteobacteria; o__Rickettsiales; f__mitochondria; g__Saprolegnia; s__ferax
Neutral	g__Prevotella.4185	p__Bacteroidetes	k__Bacteria; p__Bacteroidetes; c__Bacteroidia; o__Bacteroidales; f__Prevotellaceae; g__Prevotella
Neutral	s__yanoikuyae.3040	p__Proteobacteria	k__Bacteria; p__Proteobacteria; c__Alphaproteobacteria; o__Sphingomonadales; f__Sphingomonadaceae; g__Sphingobium; s__yanoikuyae
Neutral	k__Bacteria.5537	k__Bacteria	k__Bacteria
Neutral	g__Nocardioides.3453	p__Actinobacteria	k__Bacteria; p__Actinobacteria; c__Actinobacteria; o__Actinomycetales; f__Nocardioidaceae; g__Nocardioides
Neutral	s__spinosum.4825	p__Verrucomicrobia	k__Bacteria; p__Verrucomicrobia; c__Verrucomicrobiae; o__Verrucomicrobiales; f__Verrucomicrobiaceae; g__Verrucomicrobium; s__spinosum
Neutral	k__Bacteria.1822	k__Bacteria	k__Bacteria
Neutral	k__Bacteria.6154	k__Bacteria	k__Bacteria
Neutral	g__Sphingobacterium.851	p__Bacteroidetes	k__Bacteria; p__Bacteroidetes; c__Sphingobacteriia; o__Sphingobacteriales; f__Sphingobacteriaceae; g__Sphingobacterium; s__
Neutral	c__OPB56.1222	p__Chlorobi	k__Bacteria; p__Chlorobi; c__OPB56; o__; f__; g__; s__
Neutral	k__Bacteria.587	k__Bacteria	k__Bacteria
Neutral	k__Bacteria.3456	k__Bacteria	k__Bacteria
Neutral	s__multihospitium.167	p__Proteobacteria	k__Bacteria; p__Proteobacteria; c__Alphaproteobacteria; o__Rhizobiales; f__Rhizobiaceae; g__Rhizobium; s__multihospitium
Neutral	g__Weissella.1430	p__Firmicutes	k__Bacteria; p__Firmicutes; c__Bacilli; o__Lactobacillales; f__Leuconostocaceae; g__Weissella
Neutral	p__Firmicutes.2041	p__Firmicutes	k__Bacteria; p__Firmicutes
Neutral	g__Pediococcus.387	p__Firmicutes	k__Bacteria; p__Firmicutes; c__Bacilli; o__Lactobacillales; f__Lactobacillaceae; g__Pediococcus
Neutral	g__Microcystis.1695	p__Cyanobacteria	k__Bacteria; p__Cyanobacteria; c__Oscillatoriophycideae; o__Chroococcales; f__Microcystaceae; g__Microcystis; s__
Neutral	f__Chitinophagaceae.2122	p__Bacteroidetes	k__Bacteria; p__Bacteroidetes; c__[Saprospirae]; o__[Saprospirales]; f__Chitinophagaceae
Neutral	p__Firmicutes.1725	p__Firmicutes	k__Bacteria; p__Firmicutes
Neutral	s__cryptus.3842	p__Proteobacteria	k__Bacteria; p__Proteobacteria; c__Alphaproteobacteria; o__Sphingomonadales; f__Erythrobacteraceae; g__Porphyrobacter; s__cryptus
Neutral	k__Bacteria.1434	k__Bacteria	k__Bacteria
Neutral	f__Cytophagaceae.1422	p__Bacteroidetes	k__Bacteria; p__Bacteroidetes; c__Cytophagia; o__Cytophagales; f__Cytophagaceae; g__; s__
Neutral	c__Actinobacteria.4569	p__Actinobacteria	k__Bacteria; p__Actinobacteria; c__Actinobacteria
Neutral	f__Cytophagaceae.3039	p__Bacteroidetes	k__Bacteria; p__Bacteroidetes; c__Cytophagia; o__Cytophagales; f__Cytophagaceae; g__; s__
Neutral	s__mucosae.4157	p__Firmicutes	k__Bacteria; p__Firmicutes; c__Bacilli; o__Lactobacillales; f__Lactobacillaceae; g__Lactobacillus; s__mucosae
Neutral	k__Bacteria.5599	k__Bacteria	k__Bacteria
Neutral	c__Gammaproteobacteria.5563	p__Proteobacteria	k__Bacteria; p__Proteobacteria; c__Gammaproteobacteria
Neutral	g__Devosia.774	p__Proteobacteria	k__Bacteria; p__Proteobacteria; c__Alphaproteobacteria; o__Rhizobiales; f__Hyphomicrobiaceae; g__Devosia; s__
Neutral	p__Firmicutes.5831	p__Firmicutes	k__Bacteria; p__Firmicutes
Neutral	s__durum.525	p__Actinobacteria	k__Bacteria; p__Actinobacteria; c__Actinobacteria; o__Actinomycetales; f__Corynebacteriaceae; g__Corynebacterium; s__durum
Neutral	c__Gammaproteobacteria.3067	p__Proteobacteria	k__Bacteria; p__Proteobacteria; c__Gammaproteobacteria
Neutral	k__Bacteria.2473	k__Bacteria	k__Bacteria
Neutral	p__Firmicutes.325	p__Firmicutes	k__Bacteria; p__Firmicutes
Neutral	g__Acinetobacter.235	p__Proteobacteria	k__Bacteria; p__Proteobacteria; c__Gammaproteobacteria; o__Pseudomonadales; f__Moraxellaceae; g__Acinetobacter
Neutral	k__Bacteria.2943	k__Bacteria	k__Bacteria
Neutral	f__Ruminococcaceae.2461	p__Firmicutes	k__Bacteria; p__Firmicutes; c__Clostridia; o__Clostridiales; f__Ruminococcaceae
Neutral	p__Firmicutes.5387	p__Firmicutes	k__Bacteria; p__Firmicutes
Neutral	o__MIZ46.3105	p__Proteobacteria	k__Bacteria; p__Proteobacteria; c__Deltaproteobacteria; o__MIZ46; f__; g__; s__
Neutral	f__Chitinophagaceae.4325	p__Bacteroidetes	k__Bacteria; p__Bacteroidetes; c__[Saprospirae]; o__[Saprospirales]; f__Chitinophagaceae
Neutral	o__Acidimicrobiales.5215	p__Actinobacteria	k__Bacteria; p__Actinobacteria; c__Acidimicrobiia; o__Acidimicrobiales
Neutral	g__Parabacteroides.2149	p__Bacteroidetes	k__Bacteria; p__Bacteroidetes; c__Bacteroidia; o__Bacteroidales; f__Porphyromonadaceae; g__Parabacteroides; s__
Neutral	s__thermautotrophica.2025	p__Firmicutes	k__Bacteria; p__Firmicutes; c__Clostridia; o__Thermoanaerobacterales; f__Carboxydocellaceae; g__Carboxydocella; s__thermautotrophica
Neutral	g__Gluconacetobacter.4469	p__Proteobacteria	k__Bacteria; p__Proteobacteria; c__Alphaproteobacteria; o__Rhodospirillales; f__Acetobacteraceae; g__Gluconacetobacter
Neutral	g__Bacillus.5001	p__Firmicutes	k__Bacteria; p__Firmicutes; c__Bacilli; o__Bacillales; f__Bacillaceae; g__Bacillus
Neutral	g__Geothrix.4129	p__Acidobacteria	k__Bacteria; p__Acidobacteria; c__Holophagae; o__Holophagales; f__Holophagaceae; g__Geothrix; s__
Neutral	o__Actinomycetales.116	p__Actinobacteria	k__Bacteria; p__Actinobacteria; c__Actinobacteria; o__Actinomycetales
Neutral	f__.Chromatiaceae..5146	p__Proteobacteria	k__Bacteria; p__Proteobacteria; c__Gammaproteobacteria; o__Alteromonadales; f__[Chromatiaceae]
Neutral	o__Clostridiales.6231	p__Firmicutes	k__Bacteria; p__Firmicutes; c__Clostridia; o__Clostridiales
Neutral	g__Anaerococcus.4751	p__Firmicutes	k__Bacteria; p__Firmicutes; c__Clostridia; o__Clostridiales; f__[Tissierellaceae]; g__Anaerococcus; s__
Neutral	k__Bacteria.4015	k__Bacteria	k__Bacteria
Neutral	o__Sphingobacteriales.4085	p__Bacteroidetes	k__Bacteria; p__Bacteroidetes; c__Sphingobacteriia; o__Sphingobacteriales
Neutral	g__rc4.4.3368	p__Firmicutes	k__Bacteria; p__Firmicutes; c__Clostridia; o__Clostridiales; f__Peptococcaceae; g__rc4-4; s__
Neutral	s__migulanus.6445	p__Firmicutes	k__Bacteria; p__Firmicutes; c__Bacilli; o__Bacillales; f__Paenibacillaceae; g__Aneurinibacillus; s__migulanus
Neutral	s__henricii.5609	p__Proteobacteria	k__Bacteria; p__Proteobacteria; c__Alphaproteobacteria; o__Caulobacterales; f__Caulobacteraceae; g__Caulobacter; s__henricii
Neutral	s__toletana.5730	p__Proteobacteria	k__Bacteria; p__Proteobacteria; c__Gammaproteobacteria; o__Enterobacteriales; f__Enterobacteriaceae; g__Erwinia; s__toletana
Neutral	f__Xanthomonadaceae.3663	p__Proteobacteria	k__Bacteria; p__Proteobacteria; c__Gammaproteobacteria; o__Xanthomonadales; f__Xanthomonadaceae
Neutral	k__Bacteria.2853	k__Bacteria	k__Bacteria
Neutral	o__Gaiellales.3006	p__Actinobacteria	k__Bacteria; p__Actinobacteria; c__Thermoleophilia; o__Gaiellales; f__; g__; s__
Neutral	f__Rhodobacteraceae.5672	p__Proteobacteria	k__Bacteria; p__Proteobacteria; c__Alphaproteobacteria; o__Rhodobacterales; f__Rhodobacteraceae
Neutral	k__Bacteria.179	k__Bacteria	k__Bacteria
Neutral	o__iii1.15.756	p__Acidobacteria	k__Bacteria; p__Acidobacteria; c__Acidobacteria-6; o__iii1-15; f__; g__; s__
Neutral	k__Bacteria.4916	k__Bacteria	k__Bacteria
Neutral	s__aerilata.6581	p__Proteobacteria	k__Bacteria; p__Proteobacteria; c__Betaproteobacteria; o__Burkholderiales; f__Oxalobacteraceae; g__Massilia; s__aerilata
Neutral	f__A1.B1.4933	p__Gemmatimonadetes	k__Bacteria; p__Gemmatimonadetes; c__Gemmatimonadetes; o__Gemmatimonadales; f__A1-B1; g__; s__
Neutral	k__Bacteria.1619	k__Bacteria	k__Bacteria
Neutral	k__Bacteria.6442	k__Bacteria	k__Bacteria
Neutral	k__Bacteria.5067	k__Bacteria	k__Bacteria
Neutral	o__Sphingomonadales.5359	p__Proteobacteria	k__Bacteria; p__Proteobacteria; c__Alphaproteobacteria; o__Sphingomonadales; f__; g__; s__
Neutral	k__Bacteria.1397	k__Bacteria	k__Bacteria
Neutral	f__Comamonadaceae.1387	p__Proteobacteria	k__Bacteria; p__Proteobacteria; c__Betaproteobacteria; o__Burkholderiales; f__Comamonadaceae
Neutral	o__Flavobacteriales.6010	p__Bacteroidetes	k__Bacteria; p__Bacteroidetes; c__Flavobacteriia; o__Flavobacteriales
Neutral	g__Methylobacterium.3148	p__Proteobacteria	k__Bacteria; p__Proteobacteria; c__Alphaproteobacteria; o__Rhizobiales; f__Methylobacteriaceae; g__Methylobacterium; s__
Neutral	p__Firmicutes.649	p__Firmicutes	k__Bacteria; p__Firmicutes
Neutral	o__PK29.1671	p__Acidobacteria	k__Bacteria; p__Acidobacteria; c__[Chloracidobacteria]; o__PK29; f__; g__; s__
Neutral	k__Bacteria.371	k__Bacteria	k__Bacteria
Neutral	g__Alloiococcus.6023	p__Firmicutes	k__Bacteria; p__Firmicutes; c__Bacilli; o__Lactobacillales; f__Aerococcaceae; g__Alloiococcus; s__
Neutral	o__Bacillales.1335	p__Firmicutes	k__Bacteria; p__Firmicutes; c__Bacilli; o__Bacillales
Neutral	f__Sphingobacteriaceae.356	p__Bacteroidetes	k__Bacteria; p__Bacteroidetes; c__Sphingobacteriia; o__Sphingobacteriales; f__Sphingobacteriaceae
Neutral	k__Bacteria.4203	k__Bacteria	k__Bacteria
Neutral	c__Alphaproteobacteria.3234	p__Proteobacteria	k__Bacteria; p__Proteobacteria; c__Alphaproteobacteria
Neutral	k__Bacteria.5731	k__Bacteria	k__Bacteria
Neutral	k__Bacteria.4612	k__Bacteria	k__Bacteria
Neutral	f__Polyangiaceae.3293	p__Proteobacteria	k__Bacteria; p__Proteobacteria; c__Deltaproteobacteria; o__Myxococcales; f__Polyangiaceae
Neutral	f__Microbacteriaceae.2806	p__Actinobacteria	k__Bacteria; p__Actinobacteria; c__Actinobacteria; o__Actinomycetales; f__Microbacteriaceae
Neutral	s__barengoltzii.5386	p__Firmicutes	k__Bacteria; p__Firmicutes; c__Bacilli; o__Bacillales; f__Paenibacillaceae; g__Paenibacillus; s__barengoltzii
Neutral	o__PK29.1153	p__Acidobacteria	k__Bacteria; p__Acidobacteria; c__[Chloracidobacteria]; o__PK29; f__; g__; s__
Neutral	k__Bacteria.2087	k__Bacteria	k__Bacteria
Neutral	k__Bacteria.42	k__Bacteria	k__Bacteria
Neutral	s__firmus.1921	p__Firmicutes	k__Bacteria; p__Firmicutes; c__Bacilli; o__Bacillales; f__Bacillaceae; g__Bacillus; s__firmus
Neutral	f__S24.7.5994	p__Bacteroidetes	k__Bacteria; p__Bacteroidetes; c__Bacteroidia; o__Bacteroidales; f__S24-7; g__; s__
Neutral	o__Actinomycetales.3483	p__Actinobacteria	k__Bacteria; p__Actinobacteria; c__Actinobacteria; o__Actinomycetales
Neutral	g__Sneathia.1756	p__Fusobacteria	k__Bacteria; p__Fusobacteria; c__Fusobacteriia; o__Fusobacteriales; f__Leptotrichiaceae; g__Sneathia; s__
Neutral	f__Comamonadaceae.5171	p__Proteobacteria	k__Bacteria; p__Proteobacteria; c__Betaproteobacteria; o__Burkholderiales; f__Comamonadaceae
Neutral	k__Bacteria.1610	k__Bacteria	k__Bacteria
Neutral	g__Pedobacter.6325	p__Bacteroidetes	k__Bacteria; p__Bacteroidetes; c__Sphingobacteriia; o__Sphingobacteriales; f__Sphingobacteriaceae; g__Pedobacter; s__
Neutral	o__Bacillales.4322	p__Firmicutes	k__Bacteria; p__Firmicutes; c__Bacilli; o__Bacillales
Neutral	o__Sphingomonadales.4734	p__Proteobacteria	k__Bacteria; p__Proteobacteria; c__Alphaproteobacteria; o__Sphingomonadales
Neutral	g__Veillonella.185	p__Firmicutes	k__Bacteria; p__Firmicutes; c__Clostridia; o__Clostridiales; f__Veillonellaceae; g__Veillonella; s__
Neutral	p__Planctomycetes.1361	p__Planctomycetes	k__Bacteria; p__Planctomycetes
Neutral	s__bacteriovorus.4525	p__Proteobacteria	k__Bacteria; p__Proteobacteria; c__Deltaproteobacteria; o__Bdellovibrionales; f__Bdellovibrionaceae; g__Bdellovibrio; s__bacteriovorus
Neutral	s__equi.2436	p__Firmicutes	k__Bacteria; p__Firmicutes; c__Bacilli; o__Lactobacillales; f__Streptococcaceae; g__Streptococcus; s__equi
Neutral	p__Proteobacteria.3423	p__Proteobacteria	k__Bacteria; p__Proteobacteria
Neutral	f__Comamonadaceae.5110	p__Proteobacteria	k__Bacteria; p__Proteobacteria; c__Betaproteobacteria; o__Burkholderiales; f__Comamonadaceae
Neutral	f__0319.6G20.1160	p__Proteobacteria	k__Bacteria; p__Proteobacteria; c__Deltaproteobacteria; o__Myxococcales; f__0319-6G20; g__; s__
Neutral	o__Actinomycetales.1562	p__Actinobacteria	k__Bacteria; p__Actinobacteria; c__Actinobacteria; o__Actinomycetales
Neutral	p__Planctomycetes.3448	p__Planctomycetes	k__Bacteria; p__Planctomycetes
Neutral	k__Bacteria.1053	k__Bacteria	k__Bacteria
Neutral	g__Nocardia.4243	p__Actinobacteria	k__Bacteria; p__Actinobacteria; c__Actinobacteria; o__Actinomycetales; f__Nocardiaceae; g__Nocardia; s__
Neutral	c__Clostridia.977	p__Firmicutes	k__Bacteria; p__Firmicutes; c__Clostridia
Neutral	o__Streptophyta.5150	p__Cyanobacteria	k__Bacteria; p__Cyanobacteria; c__Chloroplast; o__Streptophyta; f__; g__; s__
Neutral	s__genosp..5859	p__Proteobacteria	k__Bacteria; p__Proteobacteria; c__Alphaproteobacteria; o__Rhizobiales; f__Bradyrhizobiaceae; g__Bosea; s__genosp.
Neutral	k__Bacteria.4497	k__Bacteria	k__Bacteria
Neutral	k__Bacteria.4750	k__Bacteria	k__Bacteria
Neutral	k__Bacteria.5750	k__Bacteria	k__Bacteria
Neutral	f__Comamonadaceae.2927	p__Proteobacteria	k__Bacteria; p__Proteobacteria; c__Betaproteobacteria; o__Burkholderiales; f__Comamonadaceae
Neutral	f__Ruminococcaceae.2328	p__Firmicutes	k__Bacteria; p__Firmicutes; c__Clostridia; o__Clostridiales; f__Ruminococcaceae
Neutral	o__Actinomycetales.4739	p__Actinobacteria	k__Bacteria; p__Actinobacteria; c__Actinobacteria; o__Actinomycetales
Neutral	f__S24.7.2362	p__Bacteroidetes	k__Bacteria; p__Bacteroidetes; c__Bacteroidia; o__Bacteroidales; f__S24-7; g__; s__
Neutral	s__formicigenerans.507	p__Firmicutes	k__Bacteria; p__Firmicutes; c__Clostridia; o__Clostridiales; f__Lachnospiraceae; g__Dorea; s__formicigenerans
Neutral	s__ferax.875	p__Proteobacteria	k__Bacteria; p__Proteobacteria; c__Alphaproteobacteria; o__Rickettsiales; f__mitochondria; g__Saprolegnia; s__ferax
Neutral	k__Bacteria.1453	k__Bacteria	k__Bacteria
Neutral	g__Parabacteroides.262	p__Bacteroidetes	k__Bacteria; p__Bacteroidetes; c__Bacteroidia; o__Bacteroidales; f__Porphyromonadaceae; g__Parabacteroides; s__
Neutral	o__Burkholderiales.5497	p__Proteobacteria	k__Bacteria; p__Proteobacteria; c__Betaproteobacteria; o__Burkholderiales
Neutral	o__Myxococcales.308	p__Proteobacteria	k__Bacteria; p__Proteobacteria; c__Deltaproteobacteria; o__Myxococcales
Neutral	f__Ruminococcaceae.3572	p__Firmicutes	k__Bacteria; p__Firmicutes; c__Clostridia; o__Clostridiales; f__Ruminococcaceae
Neutral	s__suicloacalis.4356	p__Firmicutes	k__Bacteria; p__Firmicutes; c__Bacilli; o__Lactobacillales; f__Aerococcaceae; g__Atopostipes; s__suicloacalis
Neutral	g__Rhodobacter.1252	p__Proteobacteria	k__Bacteria; p__Proteobacteria; c__Alphaproteobacteria; o__Rhodobacterales; f__Rhodobacteraceae; g__Rhodobacter; s__
Neutral	f__Ruminococcaceae.3729	p__Firmicutes	k__Bacteria; p__Firmicutes; c__Clostridia; o__Clostridiales; f__Ruminococcaceae
Neutral	g__Simplicispira.2486	p__Proteobacteria	k__Bacteria; p__Proteobacteria; c__Betaproteobacteria; o__Burkholderiales; f__Comamonadaceae; g__Simplicispira
Neutral	g__Exiguobacterium.4	p__Firmicutes	k__Bacteria; p__Firmicutes; c__Bacilli; o__Bacillales; f__[Exiguobacteraceae]; g__Exiguobacterium; s__
Neutral	g__Clostridium.1493	p__Firmicutes	k__Bacteria; p__Firmicutes; c__Clostridia; o__Clostridiales; f__Clostridiaceae; g__Clostridium
Neutral	s__metamorpha.1466	p__Proteobacteria	k__Bacteria; p__Proteobacteria; c__Betaproteobacteria; o__Burkholderiales; f__Comamonadaceae; g__Simplicispira; s__metamorpha
Neutral	o__Actinomycetales.6467	p__Actinobacteria	k__Bacteria; p__Actinobacteria; c__Actinobacteria; o__Actinomycetales
Neutral	s__tetani.3565	p__Firmicutes	k__Bacteria; p__Firmicutes; c__Clostridia; o__Clostridiales; f__Clostridiaceae; g__Clostridium; s__tetani
Neutral	f__.Bryobacteraceae..3294	p__Acidobacteria	k__Bacteria; p__Acidobacteria; c__Solibacteres; o__Solibacterales; f__[Bryobacteraceae]; g__; s__
Neutral	k__Bacteria.4702	k__Bacteria	k__Bacteria
Neutral	s__elkanii.729	p__Proteobacteria	k__Bacteria; p__Proteobacteria; c__Alphaproteobacteria; o__Rhizobiales; f__Bradyrhizobiaceae; g__Bradyrhizobium; s__elkanii
Neutral	p__Firmicutes.4946	p__Firmicutes	k__Bacteria; p__Firmicutes
Neutral	p__Bacteroidetes.301	p__Bacteroidetes	k__Bacteria; p__Bacteroidetes
Neutral	s__selenitireducens.4283	p__Proteobacteria	k__Bacteria; p__Proteobacteria; c__Alphaproteobacteria; o__Rhizobiales; f__Rhizobiaceae; g__Rhizobium; s__selenitireducens
Neutral	k__Bacteria.4511	k__Bacteria	k__Bacteria
Neutral	f__Caulobacteraceae.220	p__Proteobacteria	k__Bacteria; p__Proteobacteria; c__Alphaproteobacteria; o__Caulobacterales; f__Caulobacteraceae
Neutral	s__pseudolongum.1156	p__Actinobacteria	k__Bacteria; p__Actinobacteria; c__Actinobacteria; o__Bifidobacteriales; f__Bifidobacteriaceae; g__Bifidobacterium; s__pseudolongum
Neutral	c__Bacilli.4117	p__Firmicutes	k__Bacteria; p__Firmicutes; c__Bacilli
Neutral	o__Burkholderiales.2099	p__Proteobacteria	k__Bacteria; p__Proteobacteria; c__Betaproteobacteria; o__Burkholderiales
Neutral	o__Clostridiales.1120	p__Firmicutes	k__Bacteria; p__Firmicutes; c__Clostridia; o__Clostridiales
Neutral	f__Paenibacillaceae.1590	p__Firmicutes	k__Bacteria; p__Firmicutes; c__Bacilli; o__Bacillales; f__Paenibacillaceae
Neutral	f__Micrococcaceae.5810	p__Actinobacteria	k__Bacteria; p__Actinobacteria; c__Actinobacteria; o__Actinomycetales; f__Micrococcaceae
Neutral	f__Comamonadaceae.1940	p__Proteobacteria	k__Bacteria; p__Proteobacteria; c__Betaproteobacteria; o__Burkholderiales; f__Comamonadaceae
Neutral	f__Comamonadaceae.4716	p__Proteobacteria	k__Bacteria; p__Proteobacteria; c__Betaproteobacteria; o__Burkholderiales; f__Comamonadaceae
Neutral	g__Sphingomonas.5922	p__Proteobacteria	k__Bacteria; p__Proteobacteria; c__Alphaproteobacteria; o__Sphingomonadales; f__Sphingomonadaceae; g__Sphingomonas
Neutral	k__Bacteria.1424	k__Bacteria	k__Bacteria
Neutral	g__Exiguobacterium.3608	p__Firmicutes	k__Bacteria; p__Firmicutes; c__Bacilli; o__Bacillales; f__[Exiguobacteraceae]; g__Exiguobacterium; s__
Neutral	g__Gluconobacter.6270	p__Proteobacteria	k__Bacteria; p__Proteobacteria; c__Alphaproteobacteria; o__Rhodospirillales; f__Acetobacteraceae; g__Gluconobacter; s__
Neutral	g__Azospirillum.2649	p__Proteobacteria	k__Bacteria; p__Proteobacteria; c__Alphaproteobacteria; o__Rhodospirillales; f__Rhodospirillaceae; g__Azospirillum
Neutral	c__ZB2.6613	p__OD1	k__Bacteria; p__OD1; c__ZB2; o__; f__; g__; s__
Neutral	p__Bacteroidetes.512	p__Bacteroidetes	k__Bacteria; p__Bacteroidetes
Neutral	k__Bacteria.843	k__Bacteria	k__Bacteria
Neutral	o__Clostridiales.4690	p__Firmicutes	k__Bacteria; p__Firmicutes; c__Clostridia; o__Clostridiales
Neutral	o__CL500.15.211	p__Planctomycetes	k__Bacteria; p__Planctomycetes; c__OM190; o__CL500-15; f__; g__; s__
Neutral	f__Flavobacteriaceae.1633	p__Bacteroidetes	k__Bacteria; p__Bacteroidetes; c__Flavobacteriia; o__Flavobacteriales; f__Flavobacteriaceae
Neutral	s__flava.221	p__Proteobacteria	k__Bacteria; p__Proteobacteria; c__Deltaproteobacteria; o__Myxococcales; f__Polyangiaceae; g__Phaselicystis; s__flava
Neutral	s__hongkongensis.911	p__Actinobacteria	k__Bacteria; p__Actinobacteria; c__Coriobacteriia; o__Coriobacteriales; f__Coriobacteriaceae; g__Paraeggerthella; s__hongkongensis
Neutral	s__obliquus.6652	p__Cyanobacteria	k__Bacteria; p__Cyanobacteria; c__Chloroplast; o__Chlorophyta; f__Chlamydomonadaceae; g__Acutodesmus; s__obliquus
Neutral	k__Bacteria.6495	k__Bacteria	k__Bacteria
Neutral	f__C111.2408	p__Actinobacteria	k__Bacteria; p__Actinobacteria; c__Acidimicrobiia; o__Acidimicrobiales; f__C111
Neutral	g__Dialister.5899	p__Firmicutes	k__Bacteria; p__Firmicutes; c__Clostridia; o__Clostridiales; f__Veillonellaceae; g__Dialister; s__
Neutral	g__Brevundimonas.498	p__Proteobacteria	k__Bacteria; p__Proteobacteria; c__Alphaproteobacteria; o__Caulobacterales; f__Caulobacteraceae; g__Brevundimonas
Neutral	s__rimae.871	p__Actinobacteria	k__Bacteria; p__Actinobacteria; c__Coriobacteriia; o__Coriobacteriales; f__Coriobacteriaceae; g__Atopobium; s__rimae
Neutral	f__S24.7.3556	p__Bacteroidetes	k__Bacteria; p__Bacteroidetes; c__Bacteroidia; o__Bacteroidales; f__S24-7; g__; s__
Neutral	o__Bacillales.4661	p__Firmicutes	k__Bacteria; p__Firmicutes; c__Bacilli; o__Bacillales
Neutral	k__Bacteria.6349	k__Bacteria	k__Bacteria
Neutral	k__Bacteria.6302	k__Bacteria	k__Bacteria
Neutral	f__ACK.M1.832	p__Actinobacteria	k__Bacteria; p__Actinobacteria; c__Actinobacteria; o__Actinomycetales; f__ACK-M1; g__; s__
Neutral	g__Streptococcus.6353	p__Firmicutes	k__Bacteria; p__Firmicutes; c__Bacilli; o__Lactobacillales; f__Streptococcaceae; g__Streptococcus
Neutral	g__Afipia.5309	p__Proteobacteria	k__Bacteria; p__Proteobacteria; c__Alphaproteobacteria; o__Rhizobiales; f__Bradyrhizobiaceae; g__Afipia
Neutral	f__Rhizobiaceae.4620	p__Proteobacteria	k__Bacteria; p__Proteobacteria; c__Alphaproteobacteria; o__Rhizobiales; f__Rhizobiaceae
Neutral	f__Peptostreptococcaceae.5234	p__Firmicutes	k__Bacteria; p__Firmicutes; c__Clostridia; o__Clostridiales; f__Peptostreptococcaceae
Neutral	s__capsulatum.1488	p__Proteobacteria	k__Bacteria; p__Proteobacteria; c__Alphaproteobacteria; o__Sphingomonadales; f__Sphingomonadaceae; g__Novosphingobium; s__capsulatum
Neutral	k__Bacteria.764	k__Bacteria	k__Bacteria
Neutral	s__graminis.5345	p__Proteobacteria	k__Bacteria; p__Proteobacteria; c__Betaproteobacteria; o__Burkholderiales; f__Burkholderiaceae; g__Burkholderia; s__graminis
Neutral	c__ZB2.548	p__OD1	k__Bacteria; p__OD1; c__ZB2; o__; f__; g__; s__
Neutral	g__Fusobacterium.5779	p__Fusobacteria	k__Bacteria; p__Fusobacteria; c__Fusobacteriia; o__Fusobacteriales; f__Fusobacteriaceae; g__Fusobacterium; s__
Neutral	s__clostridioforme.5841	p__Firmicutes	k__Bacteria; p__Firmicutes; c__Clostridia; o__Clostridiales; f__Lachnospiraceae; g__Clostridium; s__clostridioforme
Neutral	f__Cytophagaceae.2627	p__Bacteroidetes	k__Bacteria; p__Bacteroidetes; c__Cytophagia; o__Cytophagales; f__Cytophagaceae
Neutral	p__Proteobacteria.5621	p__Proteobacteria	k__Bacteria; p__Proteobacteria
Neutral	k__Bacteria.5043	k__Bacteria	k__Bacteria
Neutral	k__Bacteria.5982	k__Bacteria	k__Bacteria
Neutral	k__Bacteria.91	k__Bacteria	k__Bacteria
Neutral	g__Legionella.2472	p__Proteobacteria	k__Bacteria; p__Proteobacteria; c__Gammaproteobacteria; o__Legionellales; f__Legionellaceae; g__Legionella
Neutral	k__Bacteria.789	k__Bacteria	k__Bacteria
Neutral	o__Clostridiales.641	p__Firmicutes	k__Bacteria; p__Firmicutes; c__Clostridia; o__Clostridiales
Neutral	k__Bacteria.3897	k__Bacteria	k__Bacteria
Neutral	f__Alcaligenaceae.2653	p__Proteobacteria	k__Bacteria; p__Proteobacteria; c__Betaproteobacteria; o__Burkholderiales; f__Alcaligenaceae
Neutral	o__Sphingomonadales.3793	p__Proteobacteria	k__Bacteria; p__Proteobacteria; c__Alphaproteobacteria; o__Sphingomonadales
Neutral	f__Phyllobacteriaceae.5857	p__Proteobacteria	k__Bacteria; p__Proteobacteria; c__Alphaproteobacteria; o__Rhizobiales; f__Phyllobacteriaceae
Neutral	f__Ruminococcaceae.5135	p__Firmicutes	k__Bacteria; p__Firmicutes; c__Clostridia; o__Clostridiales; f__Ruminococcaceae
Neutral	g__Oligella.6356	p__Proteobacteria	k__Bacteria; p__Proteobacteria; c__Betaproteobacteria; o__Burkholderiales; f__Alcaligenaceae; g__Oligella; s__
Neutral	p__Proteobacteria.4146	p__Proteobacteria	k__Bacteria; p__Proteobacteria
Neutral	p__Proteobacteria.3182	p__Proteobacteria	k__Bacteria; p__Proteobacteria
Neutral	g__Prosthecobacter.3947	p__Verrucomicrobia	k__Bacteria; p__Verrucomicrobia; c__Verrucomicrobiae; o__Verrucomicrobiales; f__Verrucomicrobiaceae; g__Prosthecobacter; s__
Neutral	f__Comamonadaceae.3570	p__Proteobacteria	k__Bacteria; p__Proteobacteria; c__Betaproteobacteria; o__Burkholderiales; f__Comamonadaceae
Neutral	g__Tepidimonas.2941	p__Proteobacteria	k__Bacteria; p__Proteobacteria; c__Betaproteobacteria; o__Burkholderiales; f__Comamonadaceae; g__Tepidimonas; s__
Neutral	f__Moraxellaceae.74	p__Proteobacteria	k__Bacteria; p__Proteobacteria; c__Gammaproteobacteria; o__Pseudomonadales; f__Moraxellaceae
Neutral	c__Alphaproteobacteria.3857	p__Proteobacteria	k__Bacteria; p__Proteobacteria; c__Alphaproteobacteria
Neutral	o__Acidimicrobiales.2407	p__Actinobacteria	k__Bacteria; p__Actinobacteria; c__Acidimicrobiia; o__Acidimicrobiales
Neutral	o__iii1.15.4025	p__Acidobacteria	k__Bacteria; p__Acidobacteria; c__Acidobacteria-6; o__iii1-15
Neutral	s__lividum.4861	p__Proteobacteria	k__Bacteria; p__Proteobacteria; c__Betaproteobacteria; o__Burkholderiales; f__Oxalobacteraceae; g__Janthinobacterium; s__lividum
Neutral	s__depolymerans.527	p__Proteobacteria	k__Bacteria; p__Proteobacteria; c__Betaproteobacteria; o__Burkholderiales; f__Comamonadaceae; g__Roseateles; s__depolymerans
Neutral	c__Gammaproteobacteria.2508	p__Proteobacteria	k__Bacteria; p__Proteobacteria; c__Gammaproteobacteria
Neutral	f__Prevotellaceae.1570	p__Bacteroidetes	k__Bacteria; p__Bacteroidetes; c__Bacteroidia; o__Bacteroidales; f__Prevotellaceae
Neutral	o__Clostridiales.5454	p__Firmicutes	k__Bacteria; p__Firmicutes; c__Clostridia; o__Clostridiales
Neutral	g__Prosthecobacter.1124	p__Verrucomicrobia	k__Bacteria; p__Verrucomicrobia; c__Verrucomicrobiae; o__Verrucomicrobiales; f__Verrucomicrobiaceae; g__Prosthecobacter; s__
Neutral	g__Prosthecobacter.3398	p__Verrucomicrobia	k__Bacteria; p__Verrucomicrobia; c__Verrucomicrobiae; o__Verrucomicrobiales; f__Verrucomicrobiaceae; g__Prosthecobacter; s__
Neutral	f__Nakamurellaceae.1321	p__Actinobacteria	k__Bacteria; p__Actinobacteria; c__Actinobacteria; o__Actinomycetales; f__Nakamurellaceae
Neutral	g__Acidovorax.4224	p__Proteobacteria	k__Bacteria; p__Proteobacteria; c__Betaproteobacteria; o__Burkholderiales; f__Comamonadaceae; g__Acidovorax
Neutral	s__acnes.6647	p__Actinobacteria	k__Bacteria; p__Actinobacteria; c__Actinobacteria; o__Actinomycetales; f__Propionibacteriaceae; g__Propionibacterium; s__acnes
Neutral	f__Comamonadaceae.2864	p__Proteobacteria	k__Bacteria; p__Proteobacteria; c__Betaproteobacteria; o__Burkholderiales; f__Comamonadaceae
Neutral	g__Methyloversatilis.2701	p__Proteobacteria	k__Bacteria; p__Proteobacteria; c__Betaproteobacteria; o__Rhodocyclales; f__Rhodocyclaceae; g__Methyloversatilis; s__
Neutral	s__reuteri.5438	p__Firmicutes	k__Bacteria; p__Firmicutes; c__Bacilli; o__Lactobacillales; f__Lactobacillaceae; g__Lactobacillus; s__reuteri
Neutral	f__Rhodocyclaceae.4139	p__Proteobacteria	k__Bacteria; p__Proteobacteria; c__Betaproteobacteria; o__Rhodocyclales; f__Rhodocyclaceae
Neutral	s__luteciae.3823	p__Firmicutes	k__Bacteria; p__Firmicutes; c__Bacilli; o__Lactobacillales; f__Streptococcaceae; g__Streptococcus; s__luteciae
Neutral	c__Alphaproteobacteria.4094	p__Proteobacteria	k__Bacteria; p__Proteobacteria; c__Alphaproteobacteria
Neutral	c__Alphaproteobacteria.1240	p__Proteobacteria	k__Bacteria; p__Proteobacteria; c__Alphaproteobacteria
Neutral	g__Kaistobacter.3297	p__Proteobacteria	k__Bacteria; p__Proteobacteria; c__Alphaproteobacteria; o__Sphingomonadales; f__Sphingomonadaceae; g__Kaistobacter; s__
Neutral	k__Bacteria.28	k__Bacteria	k__Bacteria
Neutral	s__geothermalis.769	p__[Thermi]	k__Bacteria; p__[Thermi]; c__Deinococci; o__Deinococcales; f__Deinococcaceae; g__Deinococcus; s__geothermalis
Neutral	s__pasteurianum.5552	p__Firmicutes	k__Bacteria; p__Firmicutes; c__Clostridia; o__Clostridiales; f__Clostridiaceae; g__Clostridium; s__pasteurianum
Neutral	k__Bacteria.2888	k__Bacteria	k__Bacteria
Neutral	f__Micrococcaceae.4280	p__Actinobacteria	k__Bacteria; p__Actinobacteria; c__Actinobacteria; o__Actinomycetales; f__Micrococcaceae
Neutral	f__Comamonadaceae.5784	p__Proteobacteria	k__Bacteria; p__Proteobacteria; c__Betaproteobacteria; o__Burkholderiales; f__Comamonadaceae
Neutral	g__Enhydrobacter.4814	p__Proteobacteria	k__Bacteria; p__Proteobacteria; c__Gammaproteobacteria; o__Pseudomonadales; f__Moraxellaceae; g__Enhydrobacter; s__
Neutral	p__OD1.6264	p__OD1	k__Bacteria; p__OD1
Neutral	g__Peptoniphilus.2898	p__Firmicutes	k__Bacteria; p__Firmicutes; c__Clostridia; o__Clostridiales; f__[Tissierellaceae]; g__Peptoniphilus; s__
Neutral	c__Bacilli.4989	p__Firmicutes	k__Bacteria; p__Firmicutes; c__Bacilli
Neutral	g__Methylobacillus.443	p__Proteobacteria	k__Bacteria; p__Proteobacteria; c__Betaproteobacteria; o__Methylophilales; f__Methylophilaceae; g__Methylobacillus; s__
Neutral	o__Stramenopiles.4631	p__Cyanobacteria	k__Bacteria; p__Cyanobacteria; c__Chloroplast; o__Stramenopiles; f__; g__; s__
Neutral	f__Veillonellaceae.4962	p__Firmicutes	k__Bacteria; p__Firmicutes; c__Clostridia; o__Clostridiales; f__Veillonellaceae
Neutral	k__Bacteria.2430	k__Bacteria	k__Bacteria
Neutral	f__Enterobacteriaceae.377	p__Proteobacteria	k__Bacteria; p__Proteobacteria; c__Gammaproteobacteria; o__Enterobacteriales; f__Enterobacteriaceae
Neutral	p__Bacteroidetes.5890	p__Bacteroidetes	k__Bacteria; p__Bacteroidetes
Neutral	g__Ochrobactrum.6225	p__Proteobacteria	k__Bacteria; p__Proteobacteria; c__Alphaproteobacteria; o__Rhizobiales; f__Brucellaceae; g__Ochrobactrum
Neutral	g__Thiomonas.6057	p__Proteobacteria	k__Bacteria; p__Proteobacteria; c__Betaproteobacteria; o__Burkholderiales; f__Comamonadaceae; g__Thiomonas; s__
Neutral	o__Sphingobacteriales.2032	p__Bacteroidetes	k__Bacteria; p__Bacteroidetes; c__Sphingobacteriia; o__Sphingobacteriales
Neutral	o__Burkholderiales.1497	p__Proteobacteria	k__Bacteria; p__Proteobacteria; c__Betaproteobacteria; o__Burkholderiales
Neutral	f__Cryomorphaceae.1171	p__Bacteroidetes	k__Bacteria; p__Bacteroidetes; c__Flavobacteriia; o__Flavobacteriales; f__Cryomorphaceae; g__; s__
Neutral	s__pilosum.5572	p__Actinobacteria	k__Bacteria; p__Actinobacteria; c__Actinobacteria; o__Actinomycetales; f__Corynebacteriaceae; g__Corynebacterium; s__pilosum
Neutral	g__Oscillospira.2558	p__Firmicutes	k__Bacteria; p__Firmicutes; c__Clostridia; o__Clostridiales; f__Ruminococcaceae; g__Oscillospira; s__
Neutral	o__Bacillales.3194	p__Firmicutes	k__Bacteria; p__Firmicutes; c__Bacilli; o__Bacillales
Neutral	s__woluwensis.4925	p__Actinobacteria	k__Bacteria; p__Actinobacteria; c__Actinobacteria; o__Actinomycetales; f__Micrococcaceae; g__Arthrobacter; s__woluwensis
Neutral	c__Ktedonobacteria.1641	p__Chloroflexi	k__Bacteria; p__Chloroflexi; c__Ktedonobacteria; o__; f__; g__; s__
Neutral	g__Rhodobacter.3853	p__Proteobacteria	k__Bacteria; p__Proteobacteria; c__Alphaproteobacteria; o__Rhodobacterales; f__Rhodobacteraceae; g__Rhodobacter; s__
Neutral	f__Alcaligenaceae.3732	p__Proteobacteria	k__Bacteria; p__Proteobacteria; c__Betaproteobacteria; o__Burkholderiales; f__Alcaligenaceae
Neutral	o__Bacillales.430	p__Firmicutes	k__Bacteria; p__Firmicutes; c__Bacilli; o__Bacillales
Neutral	f__Flavobacteriaceae.3465	p__Bacteroidetes	k__Bacteria; p__Bacteroidetes; c__Flavobacteriia; o__Flavobacteriales; f__Flavobacteriaceae
Neutral	f__Sphingomonadaceae.149	p__Proteobacteria	k__Bacteria; p__Proteobacteria; c__Alphaproteobacteria; o__Sphingomonadales; f__Sphingomonadaceae
Neutral	o__Clostridiales.1829	p__Firmicutes	k__Bacteria; p__Firmicutes; c__Clostridia; o__Clostridiales
Neutral	s__bacteriovorus.5476	p__Proteobacteria	k__Bacteria; p__Proteobacteria; c__Deltaproteobacteria; o__Bdellovibrionales; f__Bdellovibrionaceae; g__Bdellovibrio; s__bacteriovorus
Neutral	s__kluyveri.6454	p__Firmicutes	k__Bacteria; p__Firmicutes; c__Clostridia; o__Clostridiales; f__Clostridiaceae; g__Clostridium; s__kluyveri
Neutral	s__acnes.4835	p__Actinobacteria	k__Bacteria; p__Actinobacteria; c__Actinobacteria; o__Actinomycetales; f__Propionibacteriaceae; g__Propionibacterium; s__acnes
Neutral	f__Caulobacteraceae.5119	p__Proteobacteria	k__Bacteria; p__Proteobacteria; c__Alphaproteobacteria; o__Caulobacterales; f__Caulobacteraceae
Neutral	g__Lactobacillus.1207	p__Firmicutes	k__Bacteria; p__Firmicutes; c__Bacilli; o__Lactobacillales; f__Lactobacillaceae; g__Lactobacillus
Neutral	o__.Saprospirales..5214	p__Bacteroidetes	k__Bacteria; p__Bacteroidetes; c__[Saprospirae]; o__[Saprospirales]
Neutral	k__Bacteria.1579	k__Bacteria	k__Bacteria
Neutral	g__Prevotella.990	p__Bacteroidetes	k__Bacteria; p__Bacteroidetes; c__Bacteroidia; o__Bacteroidales; f__Prevotellaceae; g__Prevotella; s__
Neutral	f__Microbacteriaceae.5265	p__Actinobacteria	k__Bacteria; p__Actinobacteria; c__Actinobacteria; o__Actinomycetales; f__Microbacteriaceae
Neutral	g__Thermoanaerobacterium.3876	p__Firmicutes	k__Bacteria; p__Firmicutes; c__Clostridia; o__Clostridiales; f__Clostridiaceae; g__Thermoanaerobacterium; s__
Neutral	s__delbrueckii.3490	p__Firmicutes	k__Bacteria; p__Firmicutes; c__Bacilli; o__Lactobacillales; f__Lactobacillaceae; g__Lactobacillus; s__delbrueckii
Neutral	s__helveticus.530	p__Firmicutes	k__Bacteria; p__Firmicutes; c__Bacilli; o__Lactobacillales; f__Lactobacillaceae; g__Lactobacillus; s__helveticus
Neutral	s__barnesiae.60	p__Bacteroidetes	k__Bacteria; p__Bacteroidetes; c__Bacteroidia; o__Bacteroidales; f__Bacteroidaceae; g__Bacteroides; s__barnesiae
Neutral	s__effusa.4922	p__Proteobacteria	k__Bacteria; p__Proteobacteria; c__Gammaproteobacteria; o__Xanthomonadales; f__Sinobacteraceae; g__Hydrocarboniphaga; s__effusa
Neutral	s__aurimucosum.6382	p__Actinobacteria	k__Bacteria; p__Actinobacteria; c__Actinobacteria; o__Actinomycetales; f__Corynebacteriaceae; g__Corynebacterium; s__aurimucosum
Neutral	g__Burkholderia.3733	p__Proteobacteria	k__Bacteria; p__Proteobacteria; c__Betaproteobacteria; o__Burkholderiales; f__Burkholderiaceae; g__Burkholderia; s__
Neutral	f__Bacillaceae.1782	p__Firmicutes	k__Bacteria; p__Firmicutes; c__Bacilli; o__Bacillales; f__Bacillaceae
Neutral	o__Cytophagales.1764	p__Bacteroidetes	k__Bacteria; p__Bacteroidetes; c__Cytophagia; o__Cytophagales
Neutral	s__rhizophila.3739	p__Actinobacteria	k__Bacteria; p__Actinobacteria; c__Actinobacteria; o__Actinomycetales; f__Micrococcaceae; g__Kocuria; s__rhizophila
Neutral	k__Bacteria.418	k__Bacteria	k__Bacteria
Neutral	g__Porphyromonas.5770	p__Bacteroidetes	k__Bacteria; p__Bacteroidetes; c__Bacteroidia; o__Bacteroidales; f__Porphyromonadaceae; g__Porphyromonas; s__
Neutral	g__Flavobacterium.3150	p__Bacteroidetes	k__Bacteria; p__Bacteroidetes; c__Flavobacteriia; o__Flavobacteriales; f__Flavobacteriaceae; g__Flavobacterium
Neutral	k__Bacteria.3603	k__Bacteria	k__Bacteria
Neutral	g__Chitinophaga.689	p__Bacteroidetes	k__Bacteria; p__Bacteroidetes; c__[Saprospirae]; o__[Saprospirales]; f__Chitinophagaceae; g__Chitinophaga; s__
Neutral	f__Chitinophagaceae.4761	p__Bacteroidetes	k__Bacteria; p__Bacteroidetes; c__[Saprospirae]; o__[Saprospirales]; f__Chitinophagaceae
Neutral	s__lubricantis.4682	p__Actinobacteria	k__Bacteria; p__Actinobacteria; c__Actinobacteria; o__Actinomycetales; f__Corynebacteriaceae; g__Corynebacterium; s__lubricantis
Neutral	f__Caulobacteraceae.6001	p__Proteobacteria	k__Bacteria; p__Proteobacteria; c__Alphaproteobacteria; o__Caulobacterales; f__Caulobacteraceae
Neutral	g__.Prevotella..5446	p__Bacteroidetes	k__Bacteria; p__Bacteroidetes; c__Bacteroidia; o__Bacteroidales; f__[Paraprevotellaceae]; g__[Prevotella]; s__
Neutral	k__Bacteria.5568	k__Bacteria	k__Bacteria
Neutral	o__Bacteroidales.5072	p__Bacteroidetes	k__Bacteria; p__Bacteroidetes; c__Bacteroidia; o__Bacteroidales
Neutral	f__Sporolactobacillaceae.5503	p__Firmicutes	k__Bacteria; p__Firmicutes; c__Bacilli; o__Bacillales; f__Sporolactobacillaceae
Neutral	k__Bacteria.5131	k__Bacteria	k__Bacteria
Neutral	s__succinicans.160	p__Bacteroidetes	k__Bacteria; p__Bacteroidetes; c__Flavobacteriia; o__Flavobacteriales; f__Flavobacteriaceae; g__Flavobacterium; s__succinicans
Neutral	g__Limnobacter.3930	p__Proteobacteria	k__Bacteria; p__Proteobacteria; c__Betaproteobacteria; o__Burkholderiales; f__Comamonadaceae; g__Limnobacter
Neutral	g__Oligella.4664	p__Proteobacteria	k__Bacteria; p__Proteobacteria; c__Betaproteobacteria; o__Burkholderiales; f__Alcaligenaceae; g__Oligella; s__
Neutral	f__Sanguibacteraceae.3979	p__Actinobacteria	k__Bacteria; p__Actinobacteria; c__Actinobacteria; o__Actinomycetales; f__Sanguibacteraceae
Neutral	s__meningoseptica.5649	p__Bacteroidetes	k__Bacteria; p__Bacteroidetes; c__Flavobacteriia; o__Flavobacteriales; f__[Weeksellaceae]; g__Elizabethkingia; s__meningoseptica
Neutral	c__Bacilli.1354	p__Firmicutes	k__Bacteria; p__Firmicutes; c__Bacilli
Neutral	c__Betaproteobacteria.2180	p__Proteobacteria	k__Bacteria; p__Proteobacteria; c__Betaproteobacteria
Neutral	k__Bacteria.2128	k__Bacteria	k__Bacteria
Neutral	k__Bacteria.557	k__Bacteria	k__Bacteria
Neutral	k__Bacteria.828	k__Bacteria	k__Bacteria
Neutral	g__Clavibacter.2773	p__Actinobacteria	k__Bacteria; p__Actinobacteria; c__Actinobacteria; o__Actinomycetales; f__Microbacteriaceae; g__Clavibacter; s__
Neutral	g__Campylobacter.31	p__Proteobacteria	k__Bacteria; p__Proteobacteria; c__Epsilonproteobacteria; o__Campylobacterales; f__Campylobacteraceae; g__Campylobacter; s__
Neutral	s__jinjuensis.5026	p__Bacteroidetes	k__Bacteria; p__Bacteroidetes; c__Sphingobacteriia; o__Sphingobacteriales; f__Sphingobacteriaceae; g__Mucilaginibacter; s__jinjuensis
Neutral	s__aerosaccus.6172	p__Proteobacteria	k__Bacteria; p__Proteobacteria; c__Gammaproteobacteria; o__Pseudomonadales; f__Moraxellaceae; g__Enhydrobacter; s__aerosaccus
Neutral	s__thermautotrophica.3915	p__Firmicutes	k__Bacteria; p__Firmicutes; c__Clostridia; o__Thermoanaerobacterales; f__Carboxydocellaceae; g__Carboxydocella; s__thermautotrophica
Neutral	c__Betaproteobacteria.6273	p__Proteobacteria	k__Bacteria; p__Proteobacteria; c__Betaproteobacteria
Neutral	s__saccharolyticus.5777	p__Firmicutes	k__Bacteria; p__Firmicutes; c__Clostridia; o__Thermoanaerobacterales; f__Caldicellulosiruptoraceae; g__Caldicellulosiruptor; s__saccharolyticus
Neutral	g__Pedobacter.4418	p__Bacteroidetes	k__Bacteria; p__Bacteroidetes; c__Sphingobacteriia; o__Sphingobacteriales; f__Sphingobacteriaceae; g__Pedobacter
Neutral	g__Dialister.3995	p__Firmicutes	k__Bacteria; p__Firmicutes; c__Clostridia; o__Clostridiales; f__Veillonellaceae; g__Dialister; s__
Neutral	s__saccharolyticus.5933	p__Firmicutes	k__Bacteria; p__Firmicutes; c__Clostridia; o__Thermoanaerobacterales; f__Caldicellulosiruptoraceae; g__Caldicellulosiruptor; s__saccharolyticus
Neutral	g__Dialister.4501	p__Firmicutes	k__Bacteria; p__Firmicutes; c__Clostridia; o__Clostridiales; f__Veillonellaceae; g__Dialister; s__
Neutral	g__Legionella.3350	p__Proteobacteria	k__Bacteria; p__Proteobacteria; c__Gammaproteobacteria; o__Legionellales; f__Legionellaceae; g__Legionella
Neutral	s__thermautotrophica.137	p__Firmicutes	k__Bacteria; p__Firmicutes; c__Clostridia; o__Thermoanaerobacterales; f__Carboxydocellaceae; g__Carboxydocella; s__thermautotrophica
Neutral	s__odoratimimus.2166	p__Bacteroidetes	k__Bacteria; p__Bacteroidetes; c__Flavobacteriia; o__Flavobacteriales; f__Flavobacteriaceae; g__Myroides; s__odoratimimus
Neutral	g__Renibacterium.5208	p__Actinobacteria	k__Bacteria; p__Actinobacteria; c__Actinobacteria; o__Actinomycetales; f__Micrococcaceae; g__Renibacterium; s__
Neutral	p__Firmicutes.2376	p__Firmicutes	k__Bacteria; p__Firmicutes
Neutral	k__Bacteria.181	k__Bacteria	k__Bacteria
Neutral	o__Actinomycetales.6374	p__Actinobacteria	k__Bacteria; p__Actinobacteria; c__Actinobacteria; o__Actinomycetales
Neutral	g__Polynucleobacter.2010	p__Proteobacteria	k__Bacteria; p__Proteobacteria; c__Betaproteobacteria; o__Burkholderiales; f__Oxalobacteraceae; g__Polynucleobacter; s__
Neutral	g__Sphingomonas.4526	p__Proteobacteria	k__Bacteria; p__Proteobacteria; c__Alphaproteobacteria; o__Sphingomonadales; f__Sphingomonadaceae; g__Sphingomonas
Neutral	s__onderdonkii.5392	p__Bacteroidetes	k__Bacteria; p__Bacteroidetes; c__Bacteroidia; o__Bacteroidales; f__Rikenellaceae; g__Alistipes; s__onderdonkii
Neutral	g__Bacteroides.2786	p__Bacteroidetes	k__Bacteria; p__Bacteroidetes; c__Bacteroidia; o__Bacteroidales; f__Bacteroidaceae; g__Bacteroides
Neutral	f__Micrococcaceae.5577	p__Actinobacteria	k__Bacteria; p__Actinobacteria; c__Actinobacteria; o__Actinomycetales; f__Micrococcaceae
Neutral	s__gordonae.5799	p__Actinobacteria	k__Bacteria; p__Actinobacteria; c__Actinobacteria; o__Actinomycetales; f__Mycobacteriaceae; g__Mycobacterium; s__gordonae
Neutral	g__Geobacillus.6031	p__Firmicutes	k__Bacteria; p__Firmicutes; c__Bacilli; o__Bacillales; f__Bacillaceae; g__Geobacillus
Neutral	o__Actinomycetales.5950	p__Actinobacteria	k__Bacteria; p__Actinobacteria; c__Actinobacteria; o__Actinomycetales
Neutral	c__Gammaproteobacteria.6446	p__Proteobacteria	k__Bacteria; p__Proteobacteria; c__Gammaproteobacteria
Neutral	f__Enterobacteriaceae.731	p__Proteobacteria	k__Bacteria; p__Proteobacteria; c__Gammaproteobacteria; o__Enterobacteriales; f__Enterobacteriaceae
Neutral	o__Actinomycetales.1827	p__Actinobacteria	k__Bacteria; p__Actinobacteria; c__Actinobacteria; o__Actinomycetales
Neutral	o__Actinomycetales.5295	p__Actinobacteria	k__Bacteria; p__Actinobacteria; c__Actinobacteria; o__Actinomycetales
Neutral	s__saccharolyticus.1593	p__Firmicutes	k__Bacteria; p__Firmicutes; c__Clostridia; o__Thermoanaerobacterales; f__Caldicellulosiruptoraceae; g__Caldicellulosiruptor; s__saccharolyticus
Neutral	o__Sphingobacteriales.962	p__Bacteroidetes	k__Bacteria; p__Bacteroidetes; c__Sphingobacteriia; o__Sphingobacteriales; f__; g__; s__
Neutral	s__thermautotrophica.2285	p__Firmicutes	k__Bacteria; p__Firmicutes; c__Clostridia; o__Thermoanaerobacterales; f__Carboxydocellaceae; g__Carboxydocella; s__thermautotrophica
Neutral	o__Flavobacteriales.593	p__Bacteroidetes	k__Bacteria; p__Bacteroidetes; c__Flavobacteriia; o__Flavobacteriales
Neutral	g__Burkholderia.3318	p__Proteobacteria	k__Bacteria; p__Proteobacteria; c__Betaproteobacteria; o__Burkholderiales; f__Burkholderiaceae; g__Burkholderia; s__
Neutral	s__lividum.671	p__Proteobacteria	k__Bacteria; p__Proteobacteria; c__Betaproteobacteria; o__Burkholderiales; f__Oxalobacteraceae; g__Janthinobacterium; s__lividum
Neutral	g__Chryseobacterium.6177	p__Bacteroidetes	k__Bacteria; p__Bacteroidetes; c__Flavobacteriia; o__Flavobacteriales; f__[Weeksellaceae]; g__Chryseobacterium; s__
Neutral	g__Pseudomonas.2812	p__Proteobacteria	k__Bacteria; p__Proteobacteria; c__Gammaproteobacteria; o__Pseudomonadales; f__Pseudomonadaceae; g__Pseudomonas
Neutral	g__Sphingomonas.2811	p__Proteobacteria	k__Bacteria; p__Proteobacteria; c__Alphaproteobacteria; o__Sphingomonadales; f__Sphingomonadaceae; g__Sphingomonas
Neutral	g__Brevundimonas.5652	p__Proteobacteria	k__Bacteria; p__Proteobacteria; c__Alphaproteobacteria; o__Caulobacterales; f__Caulobacteraceae; g__Brevundimonas
Neutral	g__Pedobacter.5664	p__Bacteroidetes	k__Bacteria; p__Bacteroidetes; c__Sphingobacteriia; o__Sphingobacteriales; f__Sphingobacteriaceae; g__Pedobacter; s__
Neutral	s__meningoseptica.6627	p__Bacteroidetes	k__Bacteria; p__Bacteroidetes; c__Flavobacteriia; o__Flavobacteriales; f__[Weeksellaceae]; g__Elizabethkingia; s__meningoseptica
Neutral	s__uniformis.164	p__Bacteroidetes	k__Bacteria; p__Bacteroidetes; c__Bacteroidia; o__Bacteroidales; f__Bacteroidaceae; g__Bacteroides; s__uniformis
Neutral	g__Arthrobacter.2705	p__Actinobacteria	k__Bacteria; p__Actinobacteria; c__Actinobacteria; o__Actinomycetales; f__Micrococcaceae; g__Arthrobacter
Neutral	s__pallidus.675	p__Firmicutes	k__Bacteria; p__Firmicutes; c__Bacilli; o__Bacillales; f__Planococcaceae; g__Aeribacillus; s__pallidus
Neutral	g__Polynucleobacter.2675	p__Proteobacteria	k__Bacteria; p__Proteobacteria; c__Betaproteobacteria; o__Burkholderiales; f__Oxalobacteraceae; g__Polynucleobacter
Neutral	s__inkyongensis.2950	p__Proteobacteria	k__Bacteria; p__Proteobacteria; c__Betaproteobacteria; o__Burkholderiales; f__Comamonadaceae; g__Inhella; s__inkyongensis
Neutral	s__ovatus.3356	p__Bacteroidetes	k__Bacteria; p__Bacteroidetes; c__Bacteroidia; o__Bacteroidales; f__Bacteroidaceae; g__Bacteroides; s__ovatus
Neutral	f__Ruminococcaceae.2183	p__Firmicutes	k__Bacteria; p__Firmicutes; c__Clostridia; o__Clostridiales; f__Ruminococcaceae
Neutral	g__Acidovorax.1712	p__Proteobacteria	k__Bacteria; p__Proteobacteria; c__Betaproteobacteria; o__Burkholderiales; f__Comamonadaceae; g__Acidovorax
Neutral	g__Sphingomonas.4630	p__Proteobacteria	k__Bacteria; p__Proteobacteria; c__Alphaproteobacteria; o__Sphingomonadales; f__Sphingomonadaceae; g__Sphingomonas
Neutral	g__Cloacibacterium.4838	p__Bacteroidetes	k__Bacteria; p__Bacteroidetes; c__Flavobacteriia; o__Flavobacteriales; f__[Weeksellaceae]; g__Cloacibacterium; s__
Neutral	o__Lactobacillales.2241	p__Firmicutes	k__Bacteria; p__Firmicutes; c__Bacilli; o__Lactobacillales
Neutral	s__lividum.6433	p__Proteobacteria	k__Bacteria; p__Proteobacteria; c__Betaproteobacteria; o__Burkholderiales; f__Oxalobacteraceae; g__Janthinobacterium; s__lividum
Neutral	o__Actinomycetales.5570	p__Actinobacteria	k__Bacteria; p__Actinobacteria; c__Actinobacteria; o__Actinomycetales
Neutral	f__ACK.M1.2483	p__Actinobacteria	k__Bacteria; p__Actinobacteria; c__Actinobacteria; o__Actinomycetales; f__ACK-M1; g__; s__
Neutral	f__Comamonadaceae.4151	p__Proteobacteria	k__Bacteria; p__Proteobacteria; c__Betaproteobacteria; o__Burkholderiales; f__Comamonadaceae
Neutral	f__Alcaligenaceae.3886	p__Proteobacteria	k__Bacteria; p__Proteobacteria; c__Betaproteobacteria; o__Burkholderiales; f__Alcaligenaceae
Neutral	f__Chitinophagaceae.4651	p__Bacteroidetes	k__Bacteria; p__Bacteroidetes; c__[Saprospirae]; o__[Saprospirales]; f__Chitinophagaceae
Neutral	g__Neisseria.2065	p__Proteobacteria	k__Bacteria; p__Proteobacteria; c__Betaproteobacteria; o__Neisseriales; f__Neisseriaceae; g__Neisseria
Neutral	g__Prevotella.4291	p__Bacteroidetes	k__Bacteria; p__Bacteroidetes; c__Bacteroidia; o__Bacteroidales; f__Prevotellaceae; g__Prevotella
Neutral	s__antarctica.577	p__Actinobacteria	k__Bacteria; p__Actinobacteria; c__Actinobacteria; o__Actinomycetales; f__Microbacteriaceae; g__Leifsonia; s__antarctica
Neutral	o__Flavobacteriales.1309	p__Bacteroidetes	k__Bacteria; p__Bacteroidetes; c__Flavobacteriia; o__Flavobacteriales
Neutral	s__thermoamylovorans.451	p__Firmicutes	k__Bacteria; p__Firmicutes; c__Bacilli; o__Bacillales; f__Bacillaceae; g__Bacillus; s__thermoamylovorans
Neutral	g__Yersinia.157	p__Proteobacteria	k__Bacteria; p__Proteobacteria; c__Gammaproteobacteria; o__Enterobacteriales; f__Enterobacteriaceae; g__Yersinia
Neutral	s__lividum.3354	p__Proteobacteria	k__Bacteria; p__Proteobacteria; c__Betaproteobacteria; o__Burkholderiales; f__Oxalobacteraceae; g__Janthinobacterium; s__lividum
Neutral	f__ACK.M1.4380	p__Actinobacteria	k__Bacteria; p__Actinobacteria; c__Actinobacteria; o__Actinomycetales; f__ACK-M1; g__; s__
Neutral	f__Microbacteriaceae.2431	p__Actinobacteria	k__Bacteria; p__Actinobacteria; c__Actinobacteria; o__Actinomycetales; f__Microbacteriaceae
Neutral	c__Actinobacteria.2258	p__Actinobacteria	k__Bacteria; p__Actinobacteria; c__Actinobacteria; o__; f__; g__; s__
Neutral	o__Stramenopiles.3939	p__Cyanobacteria	k__Bacteria; p__Cyanobacteria; c__Chloroplast; o__Stramenopiles; f__; g__; s__
Neutral	g__Staphylococcus.4503	p__Firmicutes	k__Bacteria; p__Firmicutes; c__Bacilli; o__Bacillales; f__Staphylococcaceae; g__Staphylococcus; s__
Neutral	o__Actinomycetales.4351	p__Actinobacteria	k__Bacteria; p__Actinobacteria; c__Actinobacteria; o__Actinomycetales
Neutral	g__Corynebacterium.3347	p__Actinobacteria	k__Bacteria; p__Actinobacteria; c__Actinobacteria; o__Actinomycetales; f__Corynebacteriaceae; g__Corynebacterium
Neutral	o__Actinomycetales.739	p__Actinobacteria	k__Bacteria; p__Actinobacteria; c__Actinobacteria; o__Actinomycetales
Neutral	c__Gammaproteobacteria.6046	p__Proteobacteria	k__Bacteria; p__Proteobacteria; c__Gammaproteobacteria
Neutral	g__Streptococcus.2830	p__Firmicutes	k__Bacteria; p__Firmicutes; c__Bacilli; o__Lactobacillales; f__Streptococcaceae; g__Streptococcus
Neutral	g__Thermus.2732	p__[Thermi]	k__Bacteria; p__[Thermi]; c__Deinococci; o__Thermales; f__Thermaceae; g__Thermus; s__
Neutral	g__Curvibacter.6308	p__Proteobacteria	k__Bacteria; p__Proteobacteria; c__Betaproteobacteria; o__Burkholderiales; f__Comamonadaceae; g__Curvibacter
Neutral	s__saccharolyticus.2933	p__Firmicutes	k__Bacteria; p__Firmicutes; c__Clostridia; o__Thermoanaerobacterales; f__Caldicellulosiruptoraceae; g__Caldicellulosiruptor; s__saccharolyticus
Neutral	k__Bacteria.328	k__Bacteria	k__Bacteria
Neutral	g__Ralstonia.5347	p__Proteobacteria	k__Bacteria; p__Proteobacteria; c__Betaproteobacteria; o__Burkholderiales; f__Oxalobacteraceae; g__Ralstonia; s__
Neutral	f__Comamonadaceae.295	p__Proteobacteria	k__Bacteria; p__Proteobacteria; c__Betaproteobacteria; o__Burkholderiales; f__Comamonadaceae
Neutral	f__Enterobacteriaceae.5700	p__Proteobacteria	k__Bacteria; p__Proteobacteria; c__Gammaproteobacteria; o__Enterobacteriales; f__Enterobacteriaceae
Neutral	s__coagulans.161	p__Firmicutes	k__Bacteria; p__Firmicutes; c__Bacilli; o__Bacillales; f__Bacillaceae; g__Bacillus; s__coagulans
Neutral	o__Cytophagales.3401	p__Bacteroidetes	k__Bacteria; p__Bacteroidetes; c__Cytophagia; o__Cytophagales
Neutral	g__Candidatus.Rhodoluna.5061	p__Actinobacteria	k__Bacteria; p__Actinobacteria; c__Actinobacteria; o__Actinomycetales; f__Microbacteriaceae; g__Candidatus Rhodoluna; s__
Neutral	g__Geobacillus.3783	p__Firmicutes	k__Bacteria; p__Firmicutes; c__Bacilli; o__Bacillales; f__Bacillaceae; g__Geobacillus
Neutral	f__Flavobacteriaceae.4670	p__Bacteroidetes	k__Bacteria; p__Bacteroidetes; c__Flavobacteriia; o__Flavobacteriales; f__Flavobacteriaceae
Neutral	s__zeae.3050	p__Firmicutes	k__Bacteria; p__Firmicutes; c__Bacilli; o__Lactobacillales; f__Lactobacillaceae; g__Lactobacillus; s__zeae
Neutral	f__Enterobacteriaceae.3510	p__Proteobacteria	k__Bacteria; p__Proteobacteria; c__Gammaproteobacteria; o__Enterobacteriales; f__Enterobacteriaceae
Neutral	s__acnes.299	p__Actinobacteria	k__Bacteria; p__Actinobacteria; c__Actinobacteria; o__Actinomycetales; f__Propionibacteriaceae; g__Propionibacterium; s__acnes
Neutral	g__Delftia.1299	p__Proteobacteria	k__Bacteria; p__Proteobacteria; c__Betaproteobacteria; o__Burkholderiales; f__Comamonadaceae; g__Delftia; s__
Neutral	f__Enterobacteriaceae.5666	p__Proteobacteria	k__Bacteria; p__Proteobacteria; c__Gammaproteobacteria; o__Enterobacteriales; f__Enterobacteriaceae
Neutral	s__veronii.6542	p__Proteobacteria	k__Bacteria; p__Proteobacteria; c__Gammaproteobacteria; o__Pseudomonadales; f__Pseudomonadaceae; g__Pseudomonas; s__veronii
Above Neutral	p__Firmicutes.4602	p__Firmicutes	k__Bacteria; p__Firmicutes
Above Neutral	g__Peptostreptococcus.4713	p__Firmicutes	k__Bacteria; p__Firmicutes; c__Clostridia; o__Clostridiales; f__Peptostreptococcaceae; g__Peptostreptococcus; s__
Above Neutral	g__Arthrobacter.2224	p__Actinobacteria	k__Bacteria; p__Actinobacteria; c__Actinobacteria; o__Actinomycetales; f__Micrococcaceae; g__Arthrobacter
Above Neutral	k__Bacteria.900	k__Bacteria	k__Bacteria
Above Neutral	k__Bacteria.1800	k__Bacteria	k__Bacteria
Above Neutral	k__Bacteria.5161	k__Bacteria	k__Bacteria
Above Neutral	s__moorei.4795	p__Firmicutes	k__Bacteria; p__Firmicutes; c__Erysipelotrichi; o__Erysipelotrichales; f__Erysipelotrichaceae; g__Bulleidia; s__moorei
Above Neutral	g__Parvimonas.627	p__Firmicutes	k__Bacteria; p__Firmicutes; c__Clostridia; o__Clostridiales; f__[Tissierellaceae]; g__Parvimonas; s__
Above Neutral	k__Bacteria.1794	k__Bacteria	k__Bacteria
Above Neutral	p__Firmicutes.4900	p__Firmicutes	k__Bacteria; p__Firmicutes
Above Neutral	k__Bacteria.1036	k__Bacteria	k__Bacteria
Above Neutral	g__Prevotella.176	p__Bacteroidetes	k__Bacteria; p__Bacteroidetes; c__Bacteroidia; o__Bacteroidales; f__Prevotellaceae; g__Prevotella
Above Neutral	c__TM7.3.1709	p__TM7	k__Bacteria; p__TM7; c__TM7-3; o__; f__; g__; s__
Above Neutral	k__Bacteria.700	k__Bacteria	k__Bacteria
Above Neutral	s__nigrescens.2838	p__Bacteroidetes	k__Bacteria; p__Bacteroidetes; c__Bacteroidia; o__Bacteroidales; f__Prevotellaceae; g__Prevotella; s__nigrescens
Above Neutral	s__noxia.5845	p__Firmicutes	k__Bacteria; p__Firmicutes; c__Clostridia; o__Clostridiales; f__Veillonellaceae; g__Selenomonas; s__noxia
Above Neutral	s__aerofaciens.219	p__Actinobacteria	k__Bacteria; p__Actinobacteria; c__Coriobacteriia; o__Coriobacteriales; f__Coriobacteriaceae; g__Collinsella; s__aerofaciens
Above Neutral	f__Lachnospiraceae.5437	p__Firmicutes	k__Bacteria; p__Firmicutes; c__Clostridia; o__Clostridiales; f__Lachnospiraceae
Above Neutral	g__Odoribacter.2972	p__Bacteroidetes	k__Bacteria; p__Bacteroidetes; c__Bacteroidia; o__Bacteroidales; f__[Odoribacteraceae]; g__Odoribacter; s__
Above Neutral	k__Bacteria.5305	k__Bacteria	k__Bacteria
Above Neutral	p__Proteobacteria.4466	p__Proteobacteria	k__Bacteria; p__Proteobacteria
Above Neutral	o__Clostridiales.2607	p__Firmicutes	k__Bacteria; p__Firmicutes; c__Clostridia; o__Clostridiales
Above Neutral	s__inulinivorans.2958	p__Firmicutes	k__Bacteria; p__Firmicutes; c__Clostridia; o__Clostridiales; f__Lachnospiraceae; g__Roseburia; s__inulinivorans
Above Neutral	s__zoohelcum.2213	p__Bacteroidetes	k__Bacteria; p__Bacteroidetes; c__Flavobacteriia; o__Flavobacteriales; f__[Weeksellaceae]; g__Bergeyella; s__zoohelcum
Above Neutral	g__Capnocytophaga.6385	p__Bacteroidetes	k__Bacteria; p__Bacteroidetes; c__Flavobacteriia; o__Flavobacteriales; f__Flavobacteriaceae; g__Capnocytophaga; s__
Above Neutral	k__Bacteria.580	k__Bacteria	k__Bacteria
Above Neutral	g__1.68.4090	p__Firmicutes	k__Bacteria; p__Firmicutes; c__Clostridia; o__Clostridiales; f__[Tissierellaceae]; g__1-68; s__
Above Neutral	p__Proteobacteria.6401	p__Proteobacteria	k__Bacteria; p__Proteobacteria
Above Neutral	g__Megasphaera.4771	p__Firmicutes	k__Bacteria; p__Firmicutes; c__Clostridia; o__Clostridiales; f__Veillonellaceae; g__Megasphaera; s__
Above Neutral	g__Bilophila.194	p__Proteobacteria	k__Bacteria; p__Proteobacteria; c__Deltaproteobacteria; o__Desulfovibrionales; f__Desulfovibrionaceae; g__Bilophila; s__
Above Neutral	s__anthropi.1849	p__Synergistetes	k__Bacteria; p__Synergistetes; c__Synergistia; o__Synergistales; f__Dethiosulfovibrionaceae; g__Jonquetella; s__anthropi
Above Neutral	s__crossotus.5020	p__Firmicutes	k__Bacteria; p__Firmicutes; c__Clostridia; o__Clostridiales; f__Lachnospiraceae; g__Butyrivibrio; s__crossotus
Above Neutral	p__Firmicutes.1342	p__Firmicutes	k__Bacteria; p__Firmicutes
Above Neutral	g__Ruminobacter.5616	p__Proteobacteria	k__Bacteria; p__Proteobacteria; c__Gammaproteobacteria; o__Aeromonadales; f__Succinivibrionaceae; g__Ruminobacter; s__
Above Neutral	p__Firmicutes.645	p__Firmicutes	k__Bacteria; p__Firmicutes
Above Neutral	s__formicigenerans.2415	p__Firmicutes	k__Bacteria; p__Firmicutes; c__Clostridia; o__Clostridiales; f__Lachnospiraceae; g__Dorea; s__formicigenerans
Above Neutral	f__Ruminococcaceae.4967	p__Firmicutes	k__Bacteria; p__Firmicutes; c__Clostridia; o__Clostridiales; f__Ruminococcaceae
Above Neutral	g__Paludibacter.242	p__Bacteroidetes	k__Bacteria; p__Bacteroidetes; c__Bacteroidia; o__Bacteroidales; f__Porphyromonadaceae; g__Paludibacter; s__
Above Neutral	p__Firmicutes.4096	p__Firmicutes	k__Bacteria; p__Firmicutes
Above Neutral	g__.Ruminococcus..3936	p__Firmicutes	k__Bacteria; p__Firmicutes; c__Clostridia; o__Clostridiales; f__Lachnospiraceae; g__[Ruminococcus]; s__
Above Neutral	s__denitrificans.267	p__Proteobacteria	k__Bacteria; p__Proteobacteria; c__Betaproteobacteria; o__Neisseriales; f__Neisseriaceae; g__Kingella; s__denitrificans
Above Neutral	g__.Prevotella..4207	p__Bacteroidetes	k__Bacteria; p__Bacteroidetes; c__Bacteroidia; o__Bacteroidales; f__[Paraprevotellaceae]; g__[Prevotella]; s__
Above Neutral	c__Ellin6529.2925	p__Chloroflexi	k__Bacteria; p__Chloroflexi; c__Ellin6529; o__; f__; g__; s__
Above Neutral	g__Neisseria.5060	p__Proteobacteria	k__Bacteria; p__Proteobacteria; c__Betaproteobacteria; o__Neisseriales; f__Neisseriaceae; g__Neisseria; s__
Above Neutral	k__Bacteria.261	k__Bacteria	k__Bacteria
Above Neutral	g__Catenibacterium.854	p__Firmicutes	k__Bacteria; p__Firmicutes; c__Erysipelotrichi; o__Erysipelotrichales; f__Erysipelotrichaceae; g__Catenibacterium
Above Neutral	k__Bacteria.5744	k__Bacteria	k__Bacteria
Above Neutral	g__Abiotrophia.5534	p__Firmicutes	k__Bacteria; p__Firmicutes; c__Bacilli; o__Lactobacillales; f__Aerococcaceae; g__Abiotrophia; s__
Above Neutral	s__thermoamylovorans.3836	p__Firmicutes	k__Bacteria; p__Firmicutes; c__Bacilli; o__Bacillales; f__Bacillaceae; g__Bacillus; s__thermoamylovorans
Above Neutral	p__Firmicutes.3183	p__Firmicutes	k__Bacteria; p__Firmicutes
Above Neutral	o__Burkholderiales.1166	p__Proteobacteria	k__Bacteria; p__Proteobacteria; c__Betaproteobacteria; o__Burkholderiales
Above Neutral	s__tannerae.5457	p__Bacteroidetes	k__Bacteria; p__Bacteroidetes; c__Bacteroidia; o__Bacteroidales; f__[Paraprevotellaceae]; g__[Prevotella]; s__tannerae
Above Neutral	g__Turneriella.1812	p__Spirochaetes	k__Bacteria; p__Spirochaetes; c__[Leptospirae]; o__[Leptospirales]; f__Leptospiraceae; g__Turneriella; s__
Above Neutral	o__Clostridiales.3462	p__Firmicutes	k__Bacteria; p__Firmicutes; c__Clostridia; o__Clostridiales
Above Neutral	g__Dialister.6219	p__Firmicutes	k__Bacteria; p__Firmicutes; c__Clostridia; o__Clostridiales; f__Veillonellaceae; g__Dialister; s__
Above Neutral	g__Capnocytophaga.3446	p__Bacteroidetes	k__Bacteria; p__Bacteroidetes; c__Flavobacteriia; o__Flavobacteriales; f__Flavobacteriaceae; g__Capnocytophaga; s__
Above Neutral	g__Porphyromonas.1038	p__Bacteroidetes	k__Bacteria; p__Bacteroidetes; c__Bacteroidia; o__Bacteroidales; f__Porphyromonadaceae; g__Porphyromonas; s__
Above Neutral	k__Bacteria.449	k__Bacteria	k__Bacteria
Above Neutral	s__aeria.1860	p__Actinobacteria	k__Bacteria; p__Actinobacteria; c__Actinobacteria; o__Actinomycetales; f__Micrococcaceae; g__Rothia; s__aeria
Above Neutral	f__Pasteurellaceae.2389	p__Proteobacteria	k__Bacteria; p__Proteobacteria; c__Gammaproteobacteria; o__Pasteurellales; f__Pasteurellaceae
Above Neutral	g__Prevotella.207	p__Bacteroidetes	k__Bacteria; p__Bacteroidetes; c__Bacteroidia; o__Bacteroidales; f__Prevotellaceae; g__Prevotella; s__
Above Neutral	f__Ruminococcaceae.1170	p__Firmicutes	k__Bacteria; p__Firmicutes; c__Clostridia; o__Clostridiales; f__Ruminococcaceae
Above Neutral	s__obeum.3966	p__Firmicutes	k__Bacteria; p__Firmicutes; c__Clostridia; o__Clostridiales; f__Lachnospiraceae; g__Blautia; s__obeum
Above Neutral	s__biforme.5931	p__Firmicutes	k__Bacteria; p__Firmicutes; c__Erysipelotrichi; o__Erysipelotrichales; f__Erysipelotrichaceae; g__[Eubacterium]; s__biforme
Above Neutral	g__Porphyromonas.3736	p__Bacteroidetes	k__Bacteria; p__Bacteroidetes; c__Bacteroidia; o__Bacteroidales; f__Porphyromonadaceae; g__Porphyromonas; s__
Above Neutral	g__Lautropia.974	p__Proteobacteria	k__Bacteria; p__Proteobacteria; c__Betaproteobacteria; o__Burkholderiales; f__Burkholderiaceae; g__Lautropia; s__
Above Neutral	g__Porphyromonas.1519	p__Bacteroidetes	k__Bacteria; p__Bacteroidetes; c__Bacteroidia; o__Bacteroidales; f__Porphyromonadaceae; g__Porphyromonas; s__
Above Neutral	o__Bacteroidales.5693	p__Bacteroidetes	k__Bacteria; p__Bacteroidetes; c__Bacteroidia; o__Bacteroidales
Above Neutral	g__Tannerella.2365	p__Bacteroidetes	k__Bacteria; p__Bacteroidetes; c__Bacteroidia; o__Bacteroidales; f__Porphyromonadaceae; g__Tannerella; s__
Above Neutral	g__Actinomyces.4223	p__Actinobacteria	k__Bacteria; p__Actinobacteria; c__Actinobacteria; o__Actinomycetales; f__Actinomycetaceae; g__Actinomyces; s__
Above Neutral	g__Peptoniphilus.2048	p__Firmicutes	k__Bacteria; p__Firmicutes; c__Clostridia; o__Clostridiales; f__[Tissierellaceae]; g__Peptoniphilus; s__
Above Neutral	f__S24.7.6575	p__Bacteroidetes	k__Bacteria; p__Bacteroidetes; c__Bacteroidia; o__Bacteroidales; f__S24-7; g__; s__
Above Neutral	f__Microbacteriaceae.6077	p__Actinobacteria	k__Bacteria; p__Actinobacteria; c__Actinobacteria; o__Actinomycetales; f__Microbacteriaceae
Above Neutral	k__Bacteria.1820	k__Bacteria	k__Bacteria
Above Neutral	k__Bacteria.2997	k__Bacteria	k__Bacteria
Above Neutral	f__Neisseriaceae.41	p__Proteobacteria	k__Bacteria; p__Proteobacteria; c__Betaproteobacteria; o__Neisseriales; f__Neisseriaceae
Above Neutral	f__Ruminococcaceae.1415	p__Firmicutes	k__Bacteria; p__Firmicutes; c__Clostridia; o__Clostridiales; f__Ruminococcaceae
Above Neutral	k__Bacteria.1449	k__Bacteria	k__Bacteria
Above Neutral	g__Kaistobacter.5276	p__Proteobacteria	k__Bacteria; p__Proteobacteria; c__Alphaproteobacteria; o__Sphingomonadales; f__Sphingomonadaceae; g__Kaistobacter; s__
Above Neutral	g__Peptoniphilus.6586	p__Firmicutes	k__Bacteria; p__Firmicutes; c__Clostridia; o__Clostridiales; f__[Tissierellaceae]; g__Peptoniphilus; s__
Above Neutral	s__stercorea.3964	p__Bacteroidetes	k__Bacteria; p__Bacteroidetes; c__Bacteroidia; o__Bacteroidales; f__Prevotellaceae; g__Prevotella; s__stercorea
Above Neutral	o__Bacillales.6499	p__Firmicutes	k__Bacteria; p__Firmicutes; c__Bacilli; o__Bacillales
Above Neutral	o__Sphingomonadales.4290	p__Proteobacteria	k__Bacteria; p__Proteobacteria; c__Alphaproteobacteria; o__Sphingomonadales
Above Neutral	s__woluwensis.6448	p__Actinobacteria	k__Bacteria; p__Actinobacteria; c__Actinobacteria; o__Actinomycetales; f__Micrococcaceae; g__Arthrobacter; s__woluwensis
Above Neutral	f__Oxalobacteraceae.6608	p__Proteobacteria	k__Bacteria; p__Proteobacteria; c__Betaproteobacteria; o__Burkholderiales; f__Oxalobacteraceae
Above Neutral	p__Firmicutes.4958	p__Firmicutes	k__Bacteria; p__Firmicutes
Above Neutral	f__Microbacteriaceae.968	p__Actinobacteria	k__Bacteria; p__Actinobacteria; c__Actinobacteria; o__Actinomycetales; f__Microbacteriaceae
Above Neutral	s__faecis.6009	p__Firmicutes	k__Bacteria; p__Firmicutes; c__Clostridia; o__Clostridiales; f__Lachnospiraceae; g__Roseburia; s__faecis
Above Neutral	k__Bacteria.4487	k__Bacteria	k__Bacteria
Above Neutral	o__Gemellales.1785	p__Firmicutes	k__Bacteria; p__Firmicutes; c__Bacilli; o__Gemellales
Above Neutral	s__prausnitzii.6252	p__Firmicutes	k__Bacteria; p__Firmicutes; c__Clostridia; o__Clostridiales; f__Ruminococcaceae; g__Faecalibacterium; s__prausnitzii
Above Neutral	f__Microbacteriaceae.3633	p__Actinobacteria	k__Bacteria; p__Actinobacteria; c__Actinobacteria; o__Actinomycetales; f__Microbacteriaceae
Above Neutral	s__prausnitzii.3011	p__Firmicutes	k__Bacteria; p__Firmicutes; c__Clostridia; o__Clostridiales; f__Ruminococcaceae; g__Faecalibacterium; s__prausnitzii
Above Neutral	g__Cupriavidus.5157	p__Proteobacteria	k__Bacteria; p__Proteobacteria; c__Betaproteobacteria; o__Burkholderiales; f__Oxalobacteraceae; g__Cupriavidus; s__
Above Neutral	g__Polyangium.4011	p__Proteobacteria	k__Bacteria; p__Proteobacteria; c__Deltaproteobacteria; o__Myxococcales; f__Polyangiaceae; g__Polyangium
Above Neutral	g__Sphingomonas.3571	p__Proteobacteria	k__Bacteria; p__Proteobacteria; c__Alphaproteobacteria; o__Sphingomonadales; f__Sphingomonadaceae; g__Sphingomonas
Above Neutral	g__Leptotrichia.3365	p__Fusobacteria	k__Bacteria; p__Fusobacteria; c__Fusobacteriia; o__Fusobacteriales; f__Leptotrichiaceae; g__Leptotrichia; s__
Above Neutral	s__nanceiensis.5402	p__Bacteroidetes	k__Bacteria; p__Bacteroidetes; c__Bacteroidia; o__Bacteroidales; f__Prevotellaceae; g__Prevotella; s__nanceiensis
Above Neutral	p__OD1.2118	p__OD1	k__Bacteria; p__OD1
Above Neutral	g__Varibaculum.6108	p__Actinobacteria	k__Bacteria; p__Actinobacteria; c__Actinobacteria; o__Actinomycetales; f__Actinomycetaceae; g__Varibaculum; s__
Above Neutral	g__.Prevotella..1500	p__Bacteroidetes	k__Bacteria; p__Bacteroidetes; c__Bacteroidia; o__Bacteroidales; f__[Paraprevotellaceae]; g__[Prevotella]; s__
Above Neutral	s__distasonis.2861	p__Bacteroidetes	k__Bacteria; p__Bacteroidetes; c__Bacteroidia; o__Bacteroidales; f__Porphyromonadaceae; g__Parabacteroides; s__distasonis
Above Neutral	s__azotifigens.1485	p__Proteobacteria	k__Bacteria; p__Proteobacteria; c__Alphaproteobacteria; o__Sphingomonadales; f__Sphingomonadaceae; g__Sphingomonas; s__azotifigens
Above Neutral	s__dentocariosa.1762	p__Actinobacteria	k__Bacteria; p__Actinobacteria; c__Actinobacteria; o__Actinomycetales; f__Micrococcaceae; g__Rothia; s__dentocariosa
Above Neutral	g__Dialister.2290	p__Firmicutes	k__Bacteria; p__Firmicutes; c__Clostridia; o__Clostridiales; f__Veillonellaceae; g__Dialister; s__
Above Neutral	f__Ruminococcaceae.3817	p__Firmicutes	k__Bacteria; p__Firmicutes; c__Clostridia; o__Clostridiales; f__Ruminococcaceae
Above Neutral	g__Capnocytophaga.2080	p__Bacteroidetes	k__Bacteria; p__Bacteroidetes; c__Flavobacteriia; o__Flavobacteriales; f__Flavobacteriaceae; g__Capnocytophaga; s__
Above Neutral	g__Actinomyces.4143	p__Actinobacteria	k__Bacteria; p__Actinobacteria; c__Actinobacteria; o__Actinomycetales; f__Actinomycetaceae; g__Actinomyces; s__
Above Neutral	s__bryophila.537	p__Proteobacteria	k__Bacteria; p__Proteobacteria; c__Betaproteobacteria; o__Burkholderiales; f__Burkholderiaceae; g__Burkholderia; s__bryophila
Above Neutral	o__Oceanospirillales.1386	p__Proteobacteria	k__Bacteria; p__Proteobacteria; c__Gammaproteobacteria; o__Oceanospirillales
Above Neutral	f__Peptostreptococcaceae.3303	p__Firmicutes	k__Bacteria; p__Firmicutes; c__Clostridia; o__Clostridiales; f__Peptostreptococcaceae
Above Neutral	p__Firmicutes.6091	p__Firmicutes	k__Bacteria; p__Firmicutes
Above Neutral	o__Clostridiales.3431	p__Firmicutes	k__Bacteria; p__Firmicutes; c__Clostridia; o__Clostridiales
Above Neutral	s__melaninogenica.5594	p__Bacteroidetes	k__Bacteria; p__Bacteroidetes; c__Bacteroidia; o__Bacteroidales; f__Prevotellaceae; g__Prevotella; s__melaninogenica
Above Neutral	o__Actinomycetales.1421	p__Actinobacteria	k__Bacteria; p__Actinobacteria; c__Actinobacteria; o__Actinomycetales
Above Neutral	s__virosa.1515	p__Bacteroidetes	k__Bacteria; p__Bacteroidetes; c__Flavobacteriia; o__Flavobacteriales; f__[Weeksellaceae]; g__Weeksella; s__virosa
Above Neutral	s__rectus.5259	p__Proteobacteria	k__Bacteria; p__Proteobacteria; c__Epsilonproteobacteria; o__Campylobacterales; f__Campylobacteraceae; g__Campylobacter; s__rectus
Above Neutral	g__Veillonella.5623	p__Firmicutes	k__Bacteria; p__Firmicutes; c__Clostridia; o__Clostridiales; f__Veillonellaceae; g__Veillonella
Above Neutral	g__Pedobacter.2053	p__Bacteroidetes	k__Bacteria; p__Bacteroidetes; c__Sphingobacteriia; o__Sphingobacteriales; f__Sphingobacteriaceae; g__Pedobacter; s__
Above Neutral	c__Betaproteobacteria.1381	p__Proteobacteria	k__Bacteria; p__Proteobacteria; c__Betaproteobacteria
Above Neutral	s__stercorea.5140	p__Bacteroidetes	k__Bacteria; p__Bacteroidetes; c__Bacteroidia; o__Bacteroidales; f__Prevotellaceae; g__Prevotella; s__stercorea
Above Neutral	g__Bacillus.950	p__Firmicutes	k__Bacteria; p__Firmicutes; c__Bacilli; o__Bacillales; f__Bacillaceae; g__Bacillus
Above Neutral	f__Ruminococcaceae.4330	p__Firmicutes	k__Bacteria; p__Firmicutes; c__Clostridia; o__Clostridiales; f__Ruminococcaceae
Above Neutral	s__adhaesivum.545	p__Proteobacteria	k__Bacteria; p__Proteobacteria; c__Alphaproteobacteria; o__Rhizobiales; f__Methylobacteriaceae; g__Methylobacterium; s__adhaesivum
Above Neutral	g__Streptococcus.4532	p__Firmicutes	k__Bacteria; p__Firmicutes; c__Bacilli; o__Lactobacillales; f__Streptococcaceae; g__Streptococcus
Above Neutral	o__Actinomycetales.1187	p__Actinobacteria	k__Bacteria; p__Actinobacteria; c__Actinobacteria; o__Actinomycetales
Above Neutral	k__Bacteria.1256	k__Bacteria	k__Bacteria
Above Neutral	g__Facklamia.5266	p__Firmicutes	k__Bacteria; p__Firmicutes; c__Bacilli; o__Lactobacillales; f__Aerococcaceae; g__Facklamia; s__
Above Neutral	k__Bacteria.131	k__Bacteria	k__Bacteria
Above Neutral	s__otitis.202	p__Firmicutes	k__Bacteria; p__Firmicutes; c__Bacilli; o__Lactobacillales; f__Aerococcaceae; g__Alloiococcus; s__otitis
Above Neutral	g__Methylobacterium.4359	p__Proteobacteria	k__Bacteria; p__Proteobacteria; c__Alphaproteobacteria; o__Rhizobiales; f__Methylobacteriaceae; g__Methylobacterium; s__
Above Neutral	f__Comamonadaceae.2863	p__Proteobacteria	k__Bacteria; p__Proteobacteria; c__Betaproteobacteria; o__Burkholderiales; f__Comamonadaceae
Above Neutral	s__intermedia.311	p__Bacteroidetes	k__Bacteria; p__Bacteroidetes; c__Bacteroidia; o__Bacteroidales; f__Prevotellaceae; g__Prevotella; s__intermedia
Above Neutral	g__Bacteroides.2332	p__Bacteroidetes	k__Bacteria; p__Bacteroidetes; c__Bacteroidia; o__Bacteroidales; f__Bacteroidaceae; g__Bacteroides; s__
Above Neutral	o__Rhizobiales.1540	p__Proteobacteria	k__Bacteria; p__Proteobacteria; c__Alphaproteobacteria; o__Rhizobiales
Above Neutral	g__Succinivibrio.112	p__Proteobacteria	k__Bacteria; p__Proteobacteria; c__Gammaproteobacteria; o__Aeromonadales; f__Succinivibrionaceae; g__Succinivibrio; s__
Above Neutral	g__Rothia.4460	p__Actinobacteria	k__Bacteria; p__Actinobacteria; c__Actinobacteria; o__Actinomycetales; f__Micrococcaceae; g__Rothia
Above Neutral	s__pilosum.3701	p__Actinobacteria	k__Bacteria; p__Actinobacteria; c__Actinobacteria; o__Actinomycetales; f__Corynebacteriaceae; g__Corynebacterium; s__pilosum
Above Neutral	f__Microbacteriaceae.772	p__Actinobacteria	k__Bacteria; p__Actinobacteria; c__Actinobacteria; o__Actinomycetales; f__Microbacteriaceae
Above Neutral	p__OD1.5418	p__OD1	k__Bacteria; p__OD1
Above Neutral	k__Bacteria.5445	k__Bacteria	k__Bacteria
Above Neutral	o__Burkholderiales.5527	p__Proteobacteria	k__Bacteria; p__Proteobacteria; c__Betaproteobacteria; o__Burkholderiales
Above Neutral	g__WAL_1855D.727	p__Firmicutes	k__Bacteria; p__Firmicutes; c__Clostridia; o__Clostridiales; f__[Tissierellaceae]; g__WAL_1855D; s__
Above Neutral	g__Veillonella.5420	p__Firmicutes	k__Bacteria; p__Firmicutes; c__Clostridia; o__Clostridiales; f__Veillonellaceae; g__Veillonella
Above Neutral	k__Bacteria.3692	k__Bacteria	k__Bacteria
Above Neutral	g__Actinomyces.5474	p__Actinobacteria	k__Bacteria; p__Actinobacteria; c__Actinobacteria; o__Actinomycetales; f__Actinomycetaceae; g__Actinomyces; s__
Above Neutral	g__Thermoanaerobacterium.2387	p__Firmicutes	k__Bacteria; p__Firmicutes; c__Clostridia; o__Clostridiales; f__Clostridiaceae; g__Thermoanaerobacterium; s__
Above Neutral	g__Porphyromonas.2405	p__Bacteroidetes	k__Bacteria; p__Bacteroidetes; c__Bacteroidia; o__Bacteroidales; f__Porphyromonadaceae; g__Porphyromonas; s__
Above Neutral	k__Bacteria.4200	k__Bacteria	k__Bacteria
Above Neutral	g__Acinetobacter.3664	p__Proteobacteria	k__Bacteria; p__Proteobacteria; c__Gammaproteobacteria; o__Pseudomonadales; f__Moraxellaceae; g__Acinetobacter; s__
Above Neutral	p__Bacteroidetes.3567	p__Bacteroidetes	k__Bacteria; p__Bacteroidetes
Above Neutral	f__Cryomorphaceae.1332	p__Bacteroidetes	k__Bacteria; p__Bacteroidetes; c__Flavobacteriia; o__Flavobacteriales; f__Cryomorphaceae
Above Neutral	g__Finegoldia.3289	p__Firmicutes	k__Bacteria; p__Firmicutes; c__Clostridia; o__Clostridiales; f__[Tissierellaceae]; g__Finegoldia; s__
Above Neutral	g__Candidatus.Rhodoluna.489	p__Actinobacteria	k__Bacteria; p__Actinobacteria; c__Actinobacteria; o__Actinomycetales; f__Microbacteriaceae; g__Candidatus Rhodoluna; s__
Above Neutral	s__copri.6372	p__Bacteroidetes	k__Bacteria; p__Bacteroidetes; c__Bacteroidia; o__Bacteroidales; f__Prevotellaceae; g__Prevotella; s__copri
Above Neutral	g__Fusobacterium.741	p__Fusobacteria	k__Bacteria; p__Fusobacteria; c__Fusobacteriia; o__Fusobacteriales; f__Fusobacteriaceae; g__Fusobacterium; s__
Above Neutral	s__kluyveri.1672	p__Firmicutes	k__Bacteria; p__Firmicutes; c__Clostridia; o__Clostridiales; f__Clostridiaceae; g__Clostridium; s__kluyveri
Above Neutral	s__mesenteroides.2762	p__Firmicutes	k__Bacteria; p__Firmicutes; c__Bacilli; o__Lactobacillales; f__Leuconostocaceae; g__Leuconostoc; s__mesenteroides
Above Neutral	s__succinatimandens.6587	p__Proteobacteria	k__Bacteria; p__Proteobacteria; c__Betaproteobacteria; o__Rhodocyclales; f__Rhodocyclaceae; g__Petrobacter; s__succinatimandens
Above Neutral	g__Micrococcus.4198	p__Actinobacteria	k__Bacteria; p__Actinobacteria; c__Actinobacteria; o__Actinomycetales; f__Micrococcaceae; g__Micrococcus
Above Neutral	s__copri.5041	p__Bacteroidetes	k__Bacteria; p__Bacteroidetes; c__Bacteroidia; o__Bacteroidales; f__Prevotellaceae; g__Prevotella; s__copri
Above Neutral	k__Bacteria.2498	k__Bacteria	k__Bacteria
Above Neutral	f__Sporolactobacillaceae.4729	p__Firmicutes	k__Bacteria; p__Firmicutes; c__Bacilli; o__Bacillales; f__Sporolactobacillaceae
Above Neutral	g__Lactococcus.6415	p__Firmicutes	k__Bacteria; p__Firmicutes; c__Bacilli; o__Lactobacillales; f__Streptococcaceae; g__Lactococcus; s__
Above Neutral	p__Firmicutes.2359	p__Firmicutes	k__Bacteria; p__Firmicutes
Above Neutral	o__Streptophyta.1192	p__Cyanobacteria	k__Bacteria; p__Cyanobacteria; c__Chloroplast; o__Streptophyta; f__; g__; s__
Above Neutral	s__denitrificans.6215	p__Proteobacteria	k__Bacteria; p__Proteobacteria; c__Alphaproteobacteria; o__Rhizobiales; f__Bradyrhizobiaceae; g__Blastobacter; s__denitrificans
Above Neutral	g__Thermoanaerobacterium.899	p__Firmicutes	k__Bacteria; p__Firmicutes; c__Clostridia; o__Clostridiales; f__Clostridiaceae; g__Thermoanaerobacterium; s__
Above Neutral	g__Acinetobacter.1440	p__Proteobacteria	k__Bacteria; p__Proteobacteria; c__Gammaproteobacteria; o__Pseudomonadales; f__Moraxellaceae; g__Acinetobacter
Above Neutral	g__Stenotrophomonas.2110	p__Proteobacteria	k__Bacteria; p__Proteobacteria; c__Gammaproteobacteria; o__Xanthomonadales; f__Xanthomonadaceae; g__Stenotrophomonas
Above Neutral	f__Enterobacteriaceae.4611	p__Proteobacteria	k__Bacteria; p__Proteobacteria; c__Gammaproteobacteria; o__Enterobacteriales; f__Enterobacteriaceae
Above Neutral	c__Gammaproteobacteria.2774	p__Proteobacteria	k__Bacteria; p__Proteobacteria; c__Gammaproteobacteria
Above Neutral	f__Chitinophagaceae.234	p__Bacteroidetes	k__Bacteria; p__Bacteroidetes; c__[Saprospirae]; o__[Saprospirales]; f__Chitinophagaceae
Above Neutral	s__kestanbolensis.6236	p__Firmicutes	k__Bacteria; p__Firmicutes; c__Bacilli; o__Bacillales; f__Bacillaceae; g__Anoxybacillus; s__kestanbolensis

## Sheet: Benign vs. malignant
TableS5C. The species list of Sloan's model with benign group as source community and malignant group as destination community (Separated as Below Neutral, Neutral and Above Neutral)
Groups	Species ID	Phylums	Taxonomy
Below Neutral	o__Lactobacillales.2241	p__Firmicutes	k__Bacteria; p__Firmicutes; c__Bacilli; o__Lactobacillales
Below Neutral	s__epidermidis.708	p__Firmicutes	k__Bacteria; p__Firmicutes; c__Bacilli; o__Bacillales; f__Staphylococcaceae; g__Staphylococcus; s__epidermidis
Below Neutral	f__Lachnospiraceae.3831	p__Firmicutes	k__Bacteria; p__Firmicutes; c__Clostridia; o__Clostridiales; f__Lachnospiraceae
Below Neutral	s__granulosum.2644	p__Actinobacteria	k__Bacteria; p__Actinobacteria; c__Actinobacteria; o__Actinomycetales; f__Propionibacteriaceae; g__Propionibacterium; s__granulosum
Below Neutral	g__Sphingomonas.5546	p__Proteobacteria	k__Bacteria; p__Proteobacteria; c__Alphaproteobacteria; o__Sphingomonadales; f__Sphingomonadaceae; g__Sphingomonas
Below Neutral	s__magnetotacticum.1640	p__Proteobacteria	k__Bacteria; p__Proteobacteria; c__Alphaproteobacteria; o__Rhizobiales; f__Methylobacteriaceae; g__Magnetospirillum; s__magnetotacticum
Below Neutral	c__Gammaproteobacteria.6046	p__Proteobacteria	k__Bacteria; p__Proteobacteria; c__Gammaproteobacteria
Below Neutral	s__vaginae.861	p__Actinobacteria	k__Bacteria; p__Actinobacteria; c__Coriobacteriia; o__Coriobacteriales; f__Coriobacteriaceae; g__Atopobium; s__vaginae
Below Neutral	g__Bacillus.714	p__Firmicutes	k__Bacteria; p__Firmicutes; c__Bacilli; o__Bacillales; f__Bacillaceae; g__Bacillus
Below Neutral	k__Bacteria.328	k__Bacteria	k__Bacteria
Below Neutral	g__Bacillus.720	p__Firmicutes	k__Bacteria; p__Firmicutes; c__Bacilli; o__Bacillales; f__Bacillaceae; g__Bacillus
Below Neutral	s__lugdunensis.4400	p__Firmicutes	k__Bacteria; p__Firmicutes; c__Bacilli; o__Bacillales; f__Staphylococcaceae; g__Staphylococcus; s__lugdunensis
Below Neutral	f__Pseudomonadaceae.3580	p__Proteobacteria	k__Bacteria; p__Proteobacteria; c__Gammaproteobacteria; o__Pseudomonadales; f__Pseudomonadaceae
Below Neutral	o__Bacillales.672	p__Firmicutes	k__Bacteria; p__Firmicutes; c__Bacilli; o__Bacillales
Below Neutral	k__Bacteria.5971	k__Bacteria	k__Bacteria
Below Neutral	g__Lactobacillus.6092	p__Firmicutes	k__Bacteria; p__Firmicutes; c__Bacilli; o__Lactobacillales; f__Lactobacillaceae; g__Lactobacillus
Below Neutral	g__Gardnerella.3482	p__Actinobacteria	k__Bacteria; p__Actinobacteria; c__Actinobacteria; o__Bifidobacteriales; f__Bifidobacteriaceae; g__Gardnerella; s__
Below Neutral	s__iners.1907	p__Firmicutes	k__Bacteria; p__Firmicutes; c__Bacilli; o__Lactobacillales; f__Lactobacillaceae; g__Lactobacillus; s__iners
Below Neutral	g__Acidovorax.3760	p__Proteobacteria	k__Bacteria; p__Proteobacteria; c__Betaproteobacteria; o__Burkholderiales; f__Comamonadaceae; g__Acidovorax
Below Neutral	c__Gammaproteobacteria.2460	p__Proteobacteria	k__Bacteria; p__Proteobacteria; c__Gammaproteobacteria
Below Neutral	g__Acinetobacter.1440	p__Proteobacteria	k__Bacteria; p__Proteobacteria; c__Gammaproteobacteria; o__Pseudomonadales; f__Moraxellaceae; g__Acinetobacter
Below Neutral	g__Streptococcus.3562	p__Firmicutes	k__Bacteria; p__Firmicutes; c__Bacilli; o__Lactobacillales; f__Streptococcaceae; g__Streptococcus
Below Neutral	g__Staphylococcus.5951	p__Firmicutes	k__Bacteria; p__Firmicutes; c__Bacilli; o__Bacillales; f__Staphylococcaceae; g__Staphylococcus
Below Neutral	f__Flavobacteriaceae.4670	p__Bacteroidetes	k__Bacteria; p__Bacteroidetes; c__Flavobacteriia; o__Flavobacteriales; f__Flavobacteriaceae
Below Neutral	s__venetianus.931	p__Proteobacteria	k__Bacteria; p__Proteobacteria; c__Gammaproteobacteria; o__Pseudomonadales; f__Moraxellaceae; g__Acinetobacter; s__venetianus
Below Neutral	g__Bacillus.280	p__Firmicutes	k__Bacteria; p__Firmicutes; c__Bacilli; o__Bacillales; f__Bacillaceae; g__Bacillus
Below Neutral	g__Staphylococcus.5634	p__Firmicutes	k__Bacteria; p__Firmicutes; c__Bacilli; o__Bacillales; f__Staphylococcaceae; g__Staphylococcus
Neutral	o__MIZ46.2412	p__Proteobacteria	k__Bacteria; p__Proteobacteria; c__Deltaproteobacteria; o__MIZ46; f__; g__; s__
Neutral	k__Bacteria.4693	k__Bacteria	k__Bacteria
Neutral	k__Bacteria.3447	k__Bacteria	k__Bacteria
Neutral	s__lovleyi.6058	p__Proteobacteria	k__Bacteria; p__Proteobacteria; c__Deltaproteobacteria; o__Desulfuromonadales; f__Geobacteraceae; g__Geobacter; s__lovleyi
Neutral	k__Bacteria.1800	k__Bacteria	k__Bacteria
Neutral	s__moorei.4795	p__Firmicutes	k__Bacteria; p__Firmicutes; c__Erysipelotrichi; o__Erysipelotrichales; f__Erysipelotrichaceae; g__Bulleidia; s__moorei
Neutral	s__durum.5596	p__Actinobacteria	k__Bacteria; p__Actinobacteria; c__Actinobacteria; o__Actinomycetales; f__Corynebacteriaceae; g__Corynebacterium; s__durum
Neutral	g__Parvimonas.627	p__Firmicutes	k__Bacteria; p__Firmicutes; c__Clostridia; o__Clostridiales; f__[Tissierellaceae]; g__Parvimonas; s__
Neutral	k__Bacteria.1794	k__Bacteria	k__Bacteria
Neutral	o__Flavobacteriales.2676	p__Bacteroidetes	k__Bacteria; p__Bacteroidetes; c__Flavobacteriia; o__Flavobacteriales
Neutral	g__Sulfurospirillum.4125	p__Proteobacteria	k__Bacteria; p__Proteobacteria; c__Epsilonproteobacteria; o__Campylobacterales; f__Campylobacteraceae; g__Sulfurospirillum; s__
Neutral	k__Bacteria.6300	k__Bacteria	k__Bacteria
Neutral	c__Ktedonobacteria.5363	p__Chloroflexi	k__Bacteria; p__Chloroflexi; c__Ktedonobacteria; o__; f__; g__; s__
Neutral	g__Bifidobacterium.415	p__Actinobacteria	k__Bacteria; p__Actinobacteria; c__Actinobacteria; o__Bifidobacteriales; f__Bifidobacteriaceae; g__Bifidobacterium; s__
Neutral	s__putealis.1729	p__Proteobacteria	k__Bacteria; p__Proteobacteria; c__Deltaproteobacteria; o__Desulfovibrionales; f__Desulfovibrionaceae; g__Desulfovibrio; s__putealis
Neutral	g__Armatimonas.358	p__Armatimonadetes	k__Bacteria; p__Armatimonadetes; c__Armatimonadia; o__Armatimonadales; f__Armatimonadaceae; g__Armatimonas; s__
Neutral	k__Bacteria.5491	k__Bacteria	k__Bacteria
Neutral	k__Bacteria.929	k__Bacteria	k__Bacteria
Neutral	c__TM7.3.1709	p__TM7	k__Bacteria; p__TM7; c__TM7-3; o__; f__; g__; s__
Neutral	g__Mucilaginibacter.494	p__Bacteroidetes	k__Bacteria; p__Bacteroidetes; c__Sphingobacteriia; o__Sphingobacteriales; f__Sphingobacteriaceae; g__Mucilaginibacter
Neutral	o__Bacteroidales.1811	p__Bacteroidetes	k__Bacteria; p__Bacteroidetes; c__Bacteroidia; o__Bacteroidales
Neutral	g__Oribacterium.2276	p__Firmicutes	k__Bacteria; p__Firmicutes; c__Clostridia; o__Clostridiales; f__Lachnospiraceae; g__Oribacterium; s__
Neutral	o__Clostridiales.5247	p__Firmicutes	k__Bacteria; p__Firmicutes; c__Clostridia; o__Clostridiales
Neutral	g__Meiothermus.3031	p__[Thermi]	k__Bacteria; p__[Thermi]; c__Deinococci; o__Thermales; f__Thermaceae; g__Meiothermus; s__
Neutral	p__Proteobacteria.6186	p__Proteobacteria	k__Bacteria; p__Proteobacteria
Neutral	p__Proteobacteria.1569	p__Proteobacteria	k__Bacteria; p__Proteobacteria
Neutral	k__Bacteria.3367	k__Bacteria	k__Bacteria
Neutral	p__TM7.321	p__TM7	k__Bacteria; p__TM7
Neutral	o__Actinomycetales.5593	p__Actinobacteria	k__Bacteria; p__Actinobacteria; c__Actinobacteria; o__Actinomycetales
Neutral	k__Bacteria.745	k__Bacteria	k__Bacteria
Neutral	p__Bacteroidetes.5833	p__Bacteroidetes	k__Bacteria; p__Bacteroidetes
Neutral	k__Bacteria.1360	k__Bacteria	k__Bacteria
Neutral	k__Bacteria.6462	k__Bacteria	k__Bacteria
Neutral	f__Porphyromonadaceae.362	p__Bacteroidetes	k__Bacteria; p__Bacteroidetes; c__Bacteroidia; o__Bacteroidales; f__Porphyromonadaceae
Neutral	g__Devosia.1973	p__Proteobacteria	k__Bacteria; p__Proteobacteria; c__Alphaproteobacteria; o__Rhizobiales; f__Hyphomicrobiaceae; g__Devosia; s__
Neutral	g__Nocardioides.2047	p__Actinobacteria	k__Bacteria; p__Actinobacteria; c__Actinobacteria; o__Actinomycetales; f__Nocardioidaceae; g__Nocardioides
Neutral	k__Bacteria.1670	k__Bacteria	k__Bacteria
Neutral	k__Bacteria.5382	k__Bacteria	k__Bacteria
Neutral	o__Clostridiales.1731	p__Firmicutes	k__Bacteria; p__Firmicutes; c__Clostridia; o__Clostridiales
Neutral	k__Bacteria.685	k__Bacteria	k__Bacteria
Neutral	k__Bacteria.2917	k__Bacteria	k__Bacteria
Neutral	p__Proteobacteria.1367	p__Proteobacteria	k__Bacteria; p__Proteobacteria
Neutral	s__nigrescens.2838	p__Bacteroidetes	k__Bacteria; p__Bacteroidetes; c__Bacteroidia; o__Bacteroidales; f__Prevotellaceae; g__Prevotella; s__nigrescens
Neutral	s__noxia.5845	p__Firmicutes	k__Bacteria; p__Firmicutes; c__Clostridia; o__Clostridiales; f__Veillonellaceae; g__Selenomonas; s__noxia
Neutral	s__aerofaciens.219	p__Actinobacteria	k__Bacteria; p__Actinobacteria; c__Coriobacteriia; o__Coriobacteriales; f__Coriobacteriaceae; g__Collinsella; s__aerofaciens
Neutral	f__Lachnospiraceae.5437	p__Firmicutes	k__Bacteria; p__Firmicutes; c__Clostridia; o__Clostridiales; f__Lachnospiraceae
Neutral	f__.Weeksellaceae..1805	p__Bacteroidetes	k__Bacteria; p__Bacteroidetes; c__Flavobacteriia; o__Flavobacteriales; f__[Weeksellaceae]
Neutral	k__Bacteria.5305	k__Bacteria	k__Bacteria
Neutral	p__Proteobacteria.4466	p__Proteobacteria	k__Bacteria; p__Proteobacteria
Neutral	g__Sphingopyxis.5197	p__Proteobacteria	k__Bacteria; p__Proteobacteria; c__Alphaproteobacteria; o__Sphingomonadales; f__Sphingomonadaceae; g__Sphingopyxis
Neutral	g__Thermus.989	p__[Thermi]	k__Bacteria; p__[Thermi]; c__Deinococci; o__Thermales; f__Thermaceae; g__Thermus; s__
Neutral	k__Bacteria.5684	k__Bacteria	k__Bacteria
Neutral	f__Bacillaceae.5114	p__Firmicutes	k__Bacteria; p__Firmicutes; c__Bacilli; o__Bacillales; f__Bacillaceae
Neutral	p__OD1.1623	p__OD1	k__Bacteria; p__OD1
Neutral	g__Helcococcus.5791	p__Firmicutes	k__Bacteria; p__Firmicutes; c__Clostridia; o__Clostridiales; f__[Tissierellaceae]; g__Helcococcus; s__
Neutral	k__Bacteria.281	k__Bacteria	k__Bacteria
Neutral	p__Proteobacteria.6021	p__Proteobacteria	k__Bacteria; p__Proteobacteria
Neutral	o__Sphingobacteriales.2313	p__Bacteroidetes	k__Bacteria; p__Bacteroidetes; c__Sphingobacteriia; o__Sphingobacteriales
Neutral	k__Bacteria.5840	k__Bacteria	k__Bacteria
Neutral	p__Proteobacteria.5926	p__Proteobacteria	k__Bacteria; p__Proteobacteria
Neutral	k__Bacteria.35	k__Bacteria	k__Bacteria
Neutral	k__Bacteria.779	k__Bacteria	k__Bacteria
Neutral	f__Chromatiaceae.3255	p__Proteobacteria	k__Bacteria; p__Proteobacteria; c__Gammaproteobacteria; o__Chromatiales; f__Chromatiaceae
Neutral	f__Gemmataceae.3412	p__Planctomycetes	k__Bacteria; p__Planctomycetes; c__Planctomycetia; o__Gemmatales; f__Gemmataceae; g__; s__
Neutral	g__Pimelobacter.254	p__Actinobacteria	k__Bacteria; p__Actinobacteria; c__Actinobacteria; o__Actinomycetales; f__Nocardioidaceae; g__Pimelobacter; s__
Neutral	k__Bacteria.1711	k__Bacteria	k__Bacteria
Neutral	o__WCHB1.50.6450	p__Chloroflexi	k__Bacteria; p__Chloroflexi; c__Anaerolineae; o__WCHB1-50; f__; g__; s__
Neutral	k__Bacteria.480	k__Bacteria	k__Bacteria
Neutral	k__Bacteria.5427	k__Bacteria	k__Bacteria
Neutral	k__Bacteria.5319	k__Bacteria	k__Bacteria
Neutral	o__Clostridiales.2607	p__Firmicutes	k__Bacteria; p__Firmicutes; c__Clostridia; o__Clostridiales
Neutral	g__1.68.4090	p__Firmicutes	k__Bacteria; p__Firmicutes; c__Clostridia; o__Clostridiales; f__[Tissierellaceae]; g__1-68; s__
Neutral	f__Lachnospiraceae.3859	p__Firmicutes	k__Bacteria; p__Firmicutes; c__Clostridia; o__Clostridiales; f__Lachnospiraceae
Neutral	g__Megasphaera.4771	p__Firmicutes	k__Bacteria; p__Firmicutes; c__Clostridia; o__Clostridiales; f__Veillonellaceae; g__Megasphaera; s__
Neutral	g__Bilophila.194	p__Proteobacteria	k__Bacteria; p__Proteobacteria; c__Deltaproteobacteria; o__Desulfovibrionales; f__Desulfovibrionaceae; g__Bilophila; s__
Neutral	f__Hyphomicrobiaceae.1411	p__Proteobacteria	k__Bacteria; p__Proteobacteria; c__Alphaproteobacteria; o__Rhizobiales; f__Hyphomicrobiaceae
Neutral	s__anthropi.1849	p__Synergistetes	k__Bacteria; p__Synergistetes; c__Synergistia; o__Synergistales; f__Dethiosulfovibrionaceae; g__Jonquetella; s__anthropi
Neutral	s__taiwanensis.6486	p__Proteobacteria	k__Bacteria; p__Proteobacteria; c__Gammaproteobacteria; o__Xanthomonadales; f__Xanthomonadaceae; g__Pseudoxanthomonas; s__taiwanensis
Neutral	c__ZB2.2438	p__OD1	k__Bacteria; p__OD1; c__ZB2; o__; f__; g__; s__
Neutral	g__Facklamia.4372	p__Firmicutes	k__Bacteria; p__Firmicutes; c__Bacilli; o__Lactobacillales; f__Aerococcaceae; g__Facklamia; s__
Neutral	k__Bacteria.1122	k__Bacteria	k__Bacteria
Neutral	s__ureolyticus.445	p__Proteobacteria	k__Bacteria; p__Proteobacteria; c__Epsilonproteobacteria; o__Campylobacterales; f__Campylobacteraceae; g__Campylobacter; s__ureolyticus
Neutral	k__Bacteria.4639	k__Bacteria	k__Bacteria
Neutral	s__aurantia.2522	p__Spirochaetes	k__Bacteria; p__Spirochaetes; c__Spirochaetes; o__Spirochaetales; f__Spirochaetaceae; g__Spirochaeta; s__aurantia
Neutral	k__Bacteria.3218	k__Bacteria	k__Bacteria
Neutral	g__Rheinheimera.4149	p__Proteobacteria	k__Bacteria; p__Proteobacteria; c__Gammaproteobacteria; o__Alteromonadales; f__[Chromatiaceae]; g__Rheinheimera; s__
Neutral	g__.Prevotella..4383	p__Bacteroidetes	k__Bacteria; p__Bacteroidetes; c__Bacteroidia; o__Bacteroidales; f__[Paraprevotellaceae]; g__[Prevotella]; s__
Neutral	f__.Weeksellaceae..5790	p__Bacteroidetes	k__Bacteria; p__Bacteroidetes; c__Flavobacteriia; o__Flavobacteriales; f__[Weeksellaceae]
Neutral	k__Bacteria.5163	k__Bacteria	k__Bacteria
Neutral	g__Hydrogenophilus.2318	p__Proteobacteria	k__Bacteria; p__Proteobacteria; c__Betaproteobacteria; o__Rhodocyclales; f__Rhodocyclaceae; g__Hydrogenophilus; s__
Neutral	k__Bacteria.2102	k__Bacteria	k__Bacteria
Neutral	k__Bacteria.905	k__Bacteria	k__Bacteria
Neutral	k__Bacteria.2172	k__Bacteria	k__Bacteria
Neutral	k__Bacteria.2517	k__Bacteria	k__Bacteria
Neutral	o__Tremblayales.5411	p__Proteobacteria	k__Bacteria; p__Proteobacteria; c__Betaproteobacteria; o__Tremblayales; f__; g__; s__
Neutral	s__aquimaris.6614	p__Proteobacteria	k__Bacteria; p__Proteobacteria; c__Gammaproteobacteria; o__Alteromonadales; f__[Chromatiaceae]; g__Rheinheimera; s__aquimaris
Neutral	p__Firmicutes.1357	p__Firmicutes	k__Bacteria; p__Firmicutes
Neutral	k__Bacteria.4490	k__Bacteria	k__Bacteria
Neutral	p__Proteobacteria.515	p__Proteobacteria	k__Bacteria; p__Proteobacteria
Neutral	g__Ruminococcus.2444	p__Firmicutes	k__Bacteria; p__Firmicutes; c__Clostridia; o__Clostridiales; f__Ruminococcaceae; g__Ruminococcus
Neutral	k__Bacteria.5308	k__Bacteria	k__Bacteria
Neutral	s__crossotus.5020	p__Firmicutes	k__Bacteria; p__Firmicutes; c__Clostridia; o__Clostridiales; f__Lachnospiraceae; g__Butyrivibrio; s__crossotus
Neutral	g__Paludibacter.242	p__Bacteroidetes	k__Bacteria; p__Bacteroidetes; c__Bacteroidia; o__Bacteroidales; f__Porphyromonadaceae; g__Paludibacter; s__
Neutral	f__Rikenellaceae.3683	p__Bacteroidetes	k__Bacteria; p__Bacteroidetes; c__Bacteroidia; o__Bacteroidales; f__Rikenellaceae
Neutral	f__mitochondria.585	p__Proteobacteria	k__Bacteria; p__Proteobacteria; c__Alphaproteobacteria; o__Rickettsiales; f__mitochondria
Neutral	s__multivorum.4844	p__Bacteroidetes	k__Bacteria; p__Bacteroidetes; c__Sphingobacteriia; o__Sphingobacteriales; f__Sphingobacteriaceae; g__Sphingobacterium; s__multivorum
Neutral	f__.Weeksellaceae..4206	p__Bacteroidetes	k__Bacteria; p__Bacteroidetes; c__Flavobacteriia; o__Flavobacteriales; f__[Weeksellaceae]; g__; s__
Neutral	c__Ellin6529.2925	p__Chloroflexi	k__Bacteria; p__Chloroflexi; c__Ellin6529; o__; f__; g__; s__
Neutral	g__Trueperella.3960	p__Actinobacteria	k__Bacteria; p__Actinobacteria; c__Actinobacteria; o__Actinomycetales; f__Actinomycetaceae; g__Trueperella; s__
Neutral	g__Clostridium.2687	p__Firmicutes	k__Bacteria; p__Firmicutes; c__Clostridia; o__Clostridiales; f__Clostridiaceae; g__Clostridium
Neutral	f__Chitinophagaceae.872	p__Bacteroidetes	k__Bacteria; p__Bacteroidetes; c__[Saprospirae]; o__[Saprospirales]; f__Chitinophagaceae
Neutral	g__Cloacibacterium.3816	p__Bacteroidetes	k__Bacteria; p__Bacteroidetes; c__Flavobacteriia; o__Flavobacteriales; f__[Weeksellaceae]; g__Cloacibacterium; s__
Neutral	g__Paludibacter.1631	p__Bacteroidetes	k__Bacteria; p__Bacteroidetes; c__Bacteroidia; o__Bacteroidales; f__Porphyromonadaceae; g__Paludibacter; s__
Neutral	s__naegeliana.972	p__Cyanobacteria	k__Bacteria; p__Cyanobacteria; c__Oscillatoriophycideae; o__Chroococcales; f__Gomphosphaeriaceae; g__Woronichinia; s__naegeliana
Neutral	o__Bacteroidales.2858	p__Bacteroidetes	k__Bacteria; p__Bacteroidetes; c__Bacteroidia; o__Bacteroidales
Neutral	p__Firmicutes.1508	p__Firmicutes	k__Bacteria; p__Firmicutes
Neutral	f__Comamonadaceae.4477	p__Proteobacteria	k__Bacteria; p__Proteobacteria; c__Betaproteobacteria; o__Burkholderiales; f__Comamonadaceae
Neutral	o__Rhizobiales.2481	p__Proteobacteria	k__Bacteria; p__Proteobacteria; c__Alphaproteobacteria; o__Rhizobiales
Neutral	k__Bacteria.4438	k__Bacteria	k__Bacteria
Neutral	k__Bacteria.3983	k__Bacteria	k__Bacteria
Neutral	k__Bacteria.5466	k__Bacteria	k__Bacteria
Neutral	s__aquatilis.4338	p__[Thermi]	k__Bacteria; p__[Thermi]; c__Deinococci; o__Deinococcales; f__Deinococcaceae; g__Deinococcus; s__aquatilis
Neutral	k__Bacteria.4342	k__Bacteria	k__Bacteria
Neutral	k__Bacteria.6065	k__Bacteria	k__Bacteria
Neutral	f__.Bryobacteraceae..1799	p__Acidobacteria	k__Bacteria; p__Acidobacteria; c__Solibacteres; o__Solibacterales; f__[Bryobacteraceae]; g__; s__
Neutral	k__Bacteria.3338	k__Bacteria	k__Bacteria
Neutral	k__Bacteria.6180	k__Bacteria	k__Bacteria
Neutral	k__Bacteria.239	k__Bacteria	k__Bacteria
Neutral	k__Bacteria.5278	k__Bacteria	k__Bacteria
Neutral	g__Catenibacterium.854	p__Firmicutes	k__Bacteria; p__Firmicutes; c__Erysipelotrichi; o__Erysipelotrichales; f__Erysipelotrichaceae; g__Catenibacterium
Neutral	k__Bacteria.5744	k__Bacteria	k__Bacteria
Neutral	g__Abiotrophia.5534	p__Firmicutes	k__Bacteria; p__Firmicutes; c__Bacilli; o__Lactobacillales; f__Aerococcaceae; g__Abiotrophia; s__
Neutral	g__Peptoniphilus.681	p__Firmicutes	k__Bacteria; p__Firmicutes; c__Clostridia; o__Clostridiales; f__[Tissierellaceae]; g__Peptoniphilus; s__
Neutral	g__Methylobacterium.6342	p__Proteobacteria	k__Bacteria; p__Proteobacteria; c__Alphaproteobacteria; o__Rhizobiales; f__Methylobacteriaceae; g__Methylobacterium
Neutral	k__Bacteria.2249	k__Bacteria	k__Bacteria
Neutral	c__Betaproteobacteria.385	p__Proteobacteria	k__Bacteria; p__Proteobacteria; c__Betaproteobacteria
Neutral	f__Haliangiaceae.3491	p__Proteobacteria	k__Bacteria; p__Proteobacteria; c__Deltaproteobacteria; o__Myxococcales; f__Haliangiaceae; g__; s__
Neutral	s__anaerobius.6373	p__Firmicutes	k__Bacteria; p__Firmicutes; c__Clostridia; o__Clostridiales; f__Peptostreptococcaceae; g__Peptostreptococcus; s__anaerobius
Neutral	c__Anaerolineae.857	p__Chloroflexi	k__Bacteria; p__Chloroflexi; c__Anaerolineae
Neutral	f__Chitinophagaceae.1880	p__Bacteroidetes	k__Bacteria; p__Bacteroidetes; c__[Saprospirae]; o__[Saprospirales]; f__Chitinophagaceae
Neutral	f__Cytophagaceae.6609	p__Bacteroidetes	k__Bacteria; p__Bacteroidetes; c__Cytophagia; o__Cytophagales; f__Cytophagaceae
Neutral	k__Bacteria.4985	k__Bacteria	k__Bacteria
Neutral	k__Bacteria.4993	k__Bacteria	k__Bacteria
Neutral	f__Sphingobacteriaceae.3735	p__Bacteroidetes	k__Bacteria; p__Bacteroidetes; c__Sphingobacteriia; o__Sphingobacteriales; f__Sphingobacteriaceae
Neutral	g__Leadbetterella.317	p__Bacteroidetes	k__Bacteria; p__Bacteroidetes; c__Cytophagia; o__Cytophagales; f__Cytophagaceae; g__Leadbetterella; s__
Neutral	k__Bacteria.4211	k__Bacteria	k__Bacteria
Neutral	p__Proteobacteria.5380	p__Proteobacteria	k__Bacteria; p__Proteobacteria
Neutral	f__.Kouleothrixaceae..6407	p__Chloroflexi	k__Bacteria; p__Chloroflexi; c__Chloroflexi; o__[Roseiflexales]; f__[Kouleothrixaceae]; g__; s__
Neutral	p__Proteobacteria.4920	p__Proteobacteria	k__Bacteria; p__Proteobacteria
Neutral	s__tannerae.5457	p__Bacteroidetes	k__Bacteria; p__Bacteroidetes; c__Bacteroidia; o__Bacteroidales; f__[Paraprevotellaceae]; g__[Prevotella]; s__tannerae
Neutral	f__Clostridiaceae.6328	p__Firmicutes	k__Bacteria; p__Firmicutes; c__Clostridia; o__Clostridiales; f__Clostridiaceae; g__; s__
Neutral	g__Lactobacillus.4897	p__Firmicutes	k__Bacteria; p__Firmicutes; c__Bacilli; o__Lactobacillales; f__Lactobacillaceae; g__Lactobacillus; s__
Neutral	g__Lachnobacterium.6456	p__Firmicutes	k__Bacteria; p__Firmicutes; c__Clostridia; o__Clostridiales; f__Lachnospiraceae; g__Lachnobacterium; s__
Neutral	k__Bacteria.1547	k__Bacteria	k__Bacteria
Neutral	s__insigne.5399	p__Proteobacteria	k__Bacteria; p__Proteobacteria; c__Alphaproteobacteria; o__Rhizobiales; f__Hyphomicrobiaceae; g__Filomicrobium; s__insigne
Neutral	f__Veillonellaceae.5891	p__Firmicutes	k__Bacteria; p__Firmicutes; c__Clostridia; o__Clostridiales; f__Veillonellaceae
Neutral	g__Paludibacter.3132	p__Bacteroidetes	k__Bacteria; p__Bacteroidetes; c__Bacteroidia; o__Bacteroidales; f__Porphyromonadaceae; g__Paludibacter; s__
Neutral	c__Deltaproteobacteria.2026	p__Proteobacteria	k__Bacteria; p__Proteobacteria; c__Deltaproteobacteria
Neutral	p__Firmicutes.485	p__Firmicutes	k__Bacteria; p__Firmicutes
Neutral	f__Cytophagaceae.4597	p__Bacteroidetes	k__Bacteria; p__Bacteroidetes; c__Cytophagia; o__Cytophagales; f__Cytophagaceae
Neutral	g__Gemmata.5806	p__Planctomycetes	k__Bacteria; p__Planctomycetes; c__Planctomycetia; o__Gemmatales; f__Gemmataceae; g__Gemmata; s__
Neutral	o__envOPS12.2367	p__Chloroflexi	k__Bacteria; p__Chloroflexi; c__Anaerolineae; o__envOPS12; f__; g__; s__
Neutral	g__Paludibacter.432	p__Bacteroidetes	k__Bacteria; p__Bacteroidetes; c__Bacteroidia; o__Bacteroidales; f__Porphyromonadaceae; g__Paludibacter; s__
Neutral	f__LD19.81	p__Verrucomicrobia	k__Bacteria; p__Verrucomicrobia; c__[Methylacidiphilae]; o__Methylacidiphilales; f__LD19; g__; s__
Neutral	o__Clostridiales.5330	p__Firmicutes	k__Bacteria; p__Firmicutes; c__Clostridia; o__Clostridiales
Neutral	g__Synechococcus.5783	p__Cyanobacteria	k__Bacteria; p__Cyanobacteria; c__Synechococcophycideae; o__Synechococcales; f__Synechococcaceae; g__Synechococcus; s__
Neutral	s__mexicanus.5842	p__Proteobacteria	k__Bacteria; p__Proteobacteria; c__Deltaproteobacteria; o__Desulfovibrionales; f__Desulfovibrionaceae; g__Desulfovibrio; s__mexicanus
Neutral	k__Bacteria.2514	k__Bacteria	k__Bacteria
Neutral	o__Bacillales.1451	p__Firmicutes	k__Bacteria; p__Firmicutes; c__Bacilli; o__Bacillales
Neutral	p__Firmicutes.2959	p__Firmicutes	k__Bacteria; p__Firmicutes
Neutral	k__Bacteria.5705	k__Bacteria	k__Bacteria
Neutral	k__Bacteria.188	k__Bacteria	k__Bacteria
Neutral	k__Bacteria.1561	k__Bacteria	k__Bacteria
Neutral	g__Sutterella.1648	p__Proteobacteria	k__Bacteria; p__Proteobacteria; c__Betaproteobacteria; o__Burkholderiales; f__Alcaligenaceae; g__Sutterella; s__
Neutral	g__Paludibacter.5508	p__Bacteroidetes	k__Bacteria; p__Bacteroidetes; c__Bacteroidia; o__Bacteroidales; f__Porphyromonadaceae; g__Paludibacter; s__
Neutral	k__Bacteria.462	k__Bacteria	k__Bacteria
Neutral	o__Actinomycetales.5964	p__Actinobacteria	k__Bacteria; p__Actinobacteria; c__Actinobacteria; o__Actinomycetales
Neutral	k__Bacteria.2330	k__Bacteria	k__Bacteria
Neutral	k__Bacteria.5012	k__Bacteria	k__Bacteria
Neutral	o__.Pedosphaerales..1099	p__Verrucomicrobia	k__Bacteria; p__Verrucomicrobia; c__[Pedosphaerae]; o__[Pedosphaerales]
Neutral	k__Bacteria.4895	k__Bacteria	k__Bacteria
Neutral	p__Proteobacteria.6090	p__Proteobacteria	k__Bacteria; p__Proteobacteria
Neutral	g__Thermus.6044	p__[Thermi]	k__Bacteria; p__[Thermi]; c__Deinococci; o__Thermales; f__Thermaceae; g__Thermus; s__
Neutral	k__Bacteria.2373	k__Bacteria	k__Bacteria
Neutral	p__Proteobacteria.3175	p__Proteobacteria	k__Bacteria; p__Proteobacteria
Neutral	k__Bacteria.5109	k__Bacteria	k__Bacteria
Neutral	g__Dialister.6219	p__Firmicutes	k__Bacteria; p__Firmicutes; c__Clostridia; o__Clostridiales; f__Veillonellaceae; g__Dialister; s__
Neutral	k__Bacteria.449	k__Bacteria	k__Bacteria
Neutral	f__Pasteurellaceae.2605	p__Proteobacteria	k__Bacteria; p__Proteobacteria; c__Gammaproteobacteria; o__Pasteurellales; f__Pasteurellaceae
Neutral	s__agalactiae.3910	p__Firmicutes	k__Bacteria; p__Firmicutes; c__Bacilli; o__Lactobacillales; f__Streptococcaceae; g__Streptococcus; s__agalactiae
Neutral	o__Sphingobacteriales.5195	p__Bacteroidetes	k__Bacteria; p__Bacteroidetes; c__Sphingobacteriia; o__Sphingobacteriales
Neutral	f__Carnobacteriaceae.3618	p__Firmicutes	k__Bacteria; p__Firmicutes; c__Bacilli; o__Lactobacillales; f__Carnobacteriaceae
Neutral	f__Rhizobiaceae.798	p__Proteobacteria	k__Bacteria; p__Proteobacteria; c__Alphaproteobacteria; o__Rhizobiales; f__Rhizobiaceae
Neutral	s__hodogayensis.6250	p__Firmicutes	k__Bacteria; p__Firmicutes; c__Bacilli; o__Bacillales; f__Paenibacillaceae; g__Paenibacillus; s__hodogayensis
Neutral	o__Actinomycetales.341	p__Actinobacteria	k__Bacteria; p__Actinobacteria; c__Actinobacteria; o__Actinomycetales
Neutral	k__Bacteria.1331	k__Bacteria	k__Bacteria
Neutral	k__Bacteria.3068	k__Bacteria	k__Bacteria
Neutral	o__RF39.1710	p__Tenericutes	k__Bacteria; p__Tenericutes; c__Mollicutes; o__RF39; f__; g__; s__
Neutral	p__Firmicutes.2953	p__Firmicutes	k__Bacteria; p__Firmicutes
Neutral	k__Bacteria.6440	k__Bacteria	k__Bacteria
Neutral	g__1.68.3396	p__Firmicutes	k__Bacteria; p__Firmicutes; c__Clostridia; o__Clostridiales; f__[Tissierellaceae]; g__1-68; s__
Neutral	k__Bacteria.5210	k__Bacteria	k__Bacteria
Neutral	f__0319.6G20.1611	p__Proteobacteria	k__Bacteria; p__Proteobacteria; c__Deltaproteobacteria; o__Myxococcales; f__0319-6G20; g__; s__
Neutral	k__Bacteria.3660	k__Bacteria	k__Bacteria
Neutral	s__aeria.1860	p__Actinobacteria	k__Bacteria; p__Actinobacteria; c__Actinobacteria; o__Actinomycetales; f__Micrococcaceae; g__Rothia; s__aeria
Neutral	f__Pasteurellaceae.2389	p__Proteobacteria	k__Bacteria; p__Proteobacteria; c__Gammaproteobacteria; o__Pasteurellales; f__Pasteurellaceae
Neutral	p__Firmicutes.196	p__Firmicutes	k__Bacteria; p__Firmicutes
Neutral	g__Capnocytophaga.2502	p__Bacteroidetes	k__Bacteria; p__Bacteroidetes; c__Flavobacteriia; o__Flavobacteriales; f__Flavobacteriaceae; g__Capnocytophaga
Neutral	g__Lautropia.974	p__Proteobacteria	k__Bacteria; p__Proteobacteria; c__Betaproteobacteria; o__Burkholderiales; f__Burkholderiaceae; g__Lautropia; s__
Neutral	f__Caulobacteraceae.4216	p__Proteobacteria	k__Bacteria; p__Proteobacteria; c__Alphaproteobacteria; o__Caulobacterales; f__Caulobacteraceae
Neutral	o__Sphingobacteriales.2066	p__Bacteroidetes	k__Bacteria; p__Bacteroidetes; c__Sphingobacteriia; o__Sphingobacteriales
Neutral	s__cryaerophilus.1722	p__Proteobacteria	k__Bacteria; p__Proteobacteria; c__Epsilonproteobacteria; o__Campylobacterales; f__Campylobacteraceae; g__Arcobacter; s__cryaerophilus
Neutral	s__haemominutum.2766	p__Tenericutes	k__Bacteria; p__Tenericutes; c__Mollicutes; o__Mycoplasmatales; f__Mycoplasmataceae; g__Mycoplasma; s__haemominutum
Neutral	g__Phenylobacterium.4470	p__Proteobacteria	k__Bacteria; p__Proteobacteria; c__Alphaproteobacteria; o__Caulobacterales; f__Caulobacteraceae; g__Phenylobacterium; s__
Neutral	k__Bacteria.3002	k__Bacteria	k__Bacteria
Neutral	s__columnare.6346	p__Bacteroidetes	k__Bacteria; p__Bacteroidetes; c__Flavobacteriia; o__Flavobacteriales; f__Flavobacteriaceae; g__Flavobacterium; s__columnare
Neutral	g__Turicibacter.1243	p__Firmicutes	k__Bacteria; p__Firmicutes; c__Bacilli; o__Turicibacterales; f__Turicibacteraceae; g__Turicibacter; s__
Neutral	f__Cyclobacteriaceae.2565	p__Bacteroidetes	k__Bacteria; p__Bacteroidetes; c__Cytophagia; o__Cytophagales; f__Cyclobacteriaceae
Neutral	k__Bacteria.718	k__Bacteria	k__Bacteria
Neutral	k__Bacteria.4316	k__Bacteria	k__Bacteria
Neutral	o__Bacteroidales.5693	p__Bacteroidetes	k__Bacteria; p__Bacteroidetes; c__Bacteroidia; o__Bacteroidales
Neutral	g__Tannerella.2365	p__Bacteroidetes	k__Bacteria; p__Bacteroidetes; c__Bacteroidia; o__Bacteroidales; f__Porphyromonadaceae; g__Tannerella; s__
Neutral	g__Actinomyces.4223	p__Actinobacteria	k__Bacteria; p__Actinobacteria; c__Actinobacteria; o__Actinomycetales; f__Actinomycetaceae; g__Actinomyces; s__
Neutral	c__Gammaproteobacteria.6435	p__Proteobacteria	k__Bacteria; p__Proteobacteria; c__Gammaproteobacteria
Neutral	s__agilis.2060	p__Actinobacteria	k__Bacteria; p__Actinobacteria; c__Actinobacteria; o__Actinomycetales; f__Micrococcaceae; g__Arthrobacter; s__agilis
Neutral	o__Bacillales.655	p__Firmicutes	k__Bacteria; p__Firmicutes; c__Bacilli; o__Bacillales
Neutral	p__Firmicutes.634	p__Firmicutes	k__Bacteria; p__Firmicutes
Neutral	g__Thiovirga.2063	p__Proteobacteria	k__Bacteria; p__Proteobacteria; c__Gammaproteobacteria; o__Chromatiales; f__Halothiobacillaceae; g__Thiovirga; s__
Neutral	p__Bacteroidetes.2531	p__Bacteroidetes	k__Bacteria; p__Bacteroidetes
Neutral	p__Proteobacteria.4678	p__Proteobacteria	k__Bacteria; p__Proteobacteria
Neutral	k__Bacteria.3531	k__Bacteria	k__Bacteria
Neutral	k__Bacteria.201	k__Bacteria	k__Bacteria
Neutral	p__Proteobacteria.5037	p__Proteobacteria	k__Bacteria; p__Proteobacteria
Neutral	k__Bacteria.3147	k__Bacteria	k__Bacteria
Neutral	p__Actinobacteria.4097	p__Actinobacteria	k__Bacteria; p__Actinobacteria
Neutral	f__S24.7.6575	p__Bacteroidetes	k__Bacteria; p__Bacteroidetes; c__Bacteroidia; o__Bacteroidales; f__S24-7; g__; s__
Neutral	f__Microbacteriaceae.6077	p__Actinobacteria	k__Bacteria; p__Actinobacteria; c__Actinobacteria; o__Actinomycetales; f__Microbacteriaceae
Neutral	g__Chryseobacterium.5419	p__Bacteroidetes	k__Bacteria; p__Bacteroidetes; c__Flavobacteriia; o__Flavobacteriales; f__[Weeksellaceae]; g__Chryseobacterium; s__
Neutral	o__Burkholderiales.224	p__Proteobacteria	k__Bacteria; p__Proteobacteria; c__Betaproteobacteria; o__Burkholderiales
Neutral	p__Firmicutes.4708	p__Firmicutes	k__Bacteria; p__Firmicutes
Neutral	f__Ellin515.2261	p__Verrucomicrobia	k__Bacteria; p__Verrucomicrobia; c__[Pedosphaerae]; o__[Pedosphaerales]; f__Ellin515; g__; s__
Neutral	s__mucosa.5361	p__Proteobacteria	k__Bacteria; p__Proteobacteria; c__Alphaproteobacteria; o__Rhodospirillales; f__Acetobacteraceae; g__Roseomonas; s__mucosa
Neutral	g__Rheinheimera.6518	p__Proteobacteria	k__Bacteria; p__Proteobacteria; c__Gammaproteobacteria; o__Alteromonadales; f__[Chromatiaceae]; g__Rheinheimera; s__
Neutral	k__Bacteria.6334	k__Bacteria	k__Bacteria
Neutral	p__Bacteroidetes.3764	p__Bacteroidetes	k__Bacteria; p__Bacteroidetes
Neutral	f__Cytophagaceae.5045	p__Bacteroidetes	k__Bacteria; p__Bacteroidetes; c__Cytophagia; o__Cytophagales; f__Cytophagaceae
Neutral	g__Anaerococcus.3231	p__Firmicutes	k__Bacteria; p__Firmicutes; c__Clostridia; o__Clostridiales; f__[Tissierellaceae]; g__Anaerococcus; s__
Neutral	p__Firmicutes.2117	p__Firmicutes	k__Bacteria; p__Firmicutes
Neutral	f__Oxalobacteraceae.6498	p__Proteobacteria	k__Bacteria; p__Proteobacteria; c__Betaproteobacteria; o__Burkholderiales; f__Oxalobacteraceae
Neutral	k__Bacteria.1908	k__Bacteria	k__Bacteria
Neutral	o__Rhizobiales.1698	p__Proteobacteria	k__Bacteria; p__Proteobacteria; c__Alphaproteobacteria; o__Rhizobiales
Neutral	p__Firmicutes.1717	p__Firmicutes	k__Bacteria; p__Firmicutes
Neutral	s__columnare.631	p__Bacteroidetes	k__Bacteria; p__Bacteroidetes; c__Flavobacteriia; o__Flavobacteriales; f__Flavobacteriaceae; g__Flavobacterium; s__columnare
Neutral	s__rigui.5272	p__Bacteroidetes	k__Bacteria; p__Bacteroidetes; c__Sphingobacteriia; o__Sphingobacteriales; f__Sphingobacteriaceae; g__Mucilaginibacter; s__rigui
Neutral	o__Clostridiales.3698	p__Firmicutes	k__Bacteria; p__Firmicutes; c__Clostridia; o__Clostridiales
Neutral	p__Firmicutes.3399	p__Firmicutes	k__Bacteria; p__Firmicutes
Neutral	s__salivarius.3723	p__Firmicutes	k__Bacteria; p__Firmicutes; c__Bacilli; o__Lactobacillales; f__Lactobacillaceae; g__Lactobacillus; s__salivarius
Neutral	k__Bacteria.3459	k__Bacteria	k__Bacteria
Neutral	f__Xanthomonadaceae.1766	p__Proteobacteria	k__Bacteria; p__Proteobacteria; c__Gammaproteobacteria; o__Xanthomonadales; f__Xanthomonadaceae
Neutral	k__Bacteria.2086	k__Bacteria	k__Bacteria
Neutral	f__Xanthomonadaceae.3790	p__Proteobacteria	k__Bacteria; p__Proteobacteria; c__Gammaproteobacteria; o__Xanthomonadales; f__Xanthomonadaceae
Neutral	o__Cryptophyta.1188	p__Cyanobacteria	k__Bacteria; p__Cyanobacteria; c__Chloroplast; o__Cryptophyta; f__; g__; s__
Neutral	k__Bacteria.4674	k__Bacteria	k__Bacteria
Neutral	g__Emticicia.2288	p__Bacteroidetes	k__Bacteria; p__Bacteroidetes; c__Cytophagia; o__Cytophagales; f__Cytophagaceae; g__Emticicia; s__
Neutral	f__Ellin6075.1915	p__Acidobacteria	k__Bacteria; p__Acidobacteria; c__[Chloracidobacteria]; o__RB41; f__Ellin6075; g__; s__
Neutral	f__Comamonadaceae.6323	p__Proteobacteria	k__Bacteria; p__Proteobacteria; c__Betaproteobacteria; o__Burkholderiales; f__Comamonadaceae
Neutral	p__Bacteroidetes.3656	p__Bacteroidetes	k__Bacteria; p__Bacteroidetes
Neutral	c__SJA.4.4012	p__TM6	k__Bacteria; p__TM6; c__SJA-4; o__; f__; g__; s__
Neutral	c__Gammaproteobacteria.842	p__Proteobacteria	k__Bacteria; p__Proteobacteria; c__Gammaproteobacteria
Neutral	g__Peptoniphilus.6586	p__Firmicutes	k__Bacteria; p__Firmicutes; c__Clostridia; o__Clostridiales; f__[Tissierellaceae]; g__Peptoniphilus; s__
Neutral	s__yanoikuyae.3040	p__Proteobacteria	k__Bacteria; p__Proteobacteria; c__Alphaproteobacteria; o__Sphingomonadales; f__Sphingomonadaceae; g__Sphingobium; s__yanoikuyae
Neutral	g__Nocardioides.3453	p__Actinobacteria	k__Bacteria; p__Actinobacteria; c__Actinobacteria; o__Actinomycetales; f__Nocardioidaceae; g__Nocardioides
Neutral	k__Bacteria.1822	k__Bacteria	k__Bacteria
Neutral	k__Bacteria.6154	k__Bacteria	k__Bacteria
Neutral	g__Sphingobacterium.851	p__Bacteroidetes	k__Bacteria; p__Bacteroidetes; c__Sphingobacteriia; o__Sphingobacteriales; f__Sphingobacteriaceae; g__Sphingobacterium; s__
Neutral	c__OPB56.1222	p__Chlorobi	k__Bacteria; p__Chlorobi; c__OPB56; o__; f__; g__; s__
Neutral	k__Bacteria.587	k__Bacteria	k__Bacteria
Neutral	k__Bacteria.1174	k__Bacteria	k__Bacteria
Neutral	g__Weissella.1430	p__Firmicutes	k__Bacteria; p__Firmicutes; c__Bacilli; o__Lactobacillales; f__Leuconostocaceae; g__Weissella
Neutral	g__Pediococcus.387	p__Firmicutes	k__Bacteria; p__Firmicutes; c__Bacilli; o__Lactobacillales; f__Lactobacillaceae; g__Pediococcus
Neutral	g__Microcystis.1695	p__Cyanobacteria	k__Bacteria; p__Cyanobacteria; c__Oscillatoriophycideae; o__Chroococcales; f__Microcystaceae; g__Microcystis; s__
Neutral	s__cryptus.3842	p__Proteobacteria	k__Bacteria; p__Proteobacteria; c__Alphaproteobacteria; o__Sphingomonadales; f__Erythrobacteraceae; g__Porphyrobacter; s__cryptus
Neutral	k__Bacteria.1434	k__Bacteria	k__Bacteria
Neutral	f__Cytophagaceae.1422	p__Bacteroidetes	k__Bacteria; p__Bacteroidetes; c__Cytophagia; o__Cytophagales; f__Cytophagaceae; g__; s__
Neutral	c__Actinobacteria.4569	p__Actinobacteria	k__Bacteria; p__Actinobacteria; c__Actinobacteria
Neutral	s__mucosae.4157	p__Firmicutes	k__Bacteria; p__Firmicutes; c__Bacilli; o__Lactobacillales; f__Lactobacillaceae; g__Lactobacillus; s__mucosae
Neutral	p__TM7.2488	p__TM7	k__Bacteria; p__TM7
Neutral	p__Bacteroidetes.2753	p__Bacteroidetes	k__Bacteria; p__Bacteroidetes
Neutral	o__Bacillales.6499	p__Firmicutes	k__Bacteria; p__Firmicutes; c__Bacilli; o__Bacillales
Neutral	c__Gammaproteobacteria.3067	p__Proteobacteria	k__Bacteria; p__Proteobacteria; c__Gammaproteobacteria
Neutral	o__Sphingomonadales.4290	p__Proteobacteria	k__Bacteria; p__Proteobacteria; c__Alphaproteobacteria; o__Sphingomonadales
Neutral	s__woluwensis.6448	p__Actinobacteria	k__Bacteria; p__Actinobacteria; c__Actinobacteria; o__Actinomycetales; f__Micrococcaceae; g__Arthrobacter; s__woluwensis
Neutral	f__Ruminococcaceae.57	p__Firmicutes	k__Bacteria; p__Firmicutes; c__Clostridia; o__Clostridiales; f__Ruminococcaceae
Neutral	g__Parabacteroides.2149	p__Bacteroidetes	k__Bacteria; p__Bacteroidetes; c__Bacteroidia; o__Bacteroidales; f__Porphyromonadaceae; g__Parabacteroides; s__
Neutral	k__Bacteria.1009	k__Bacteria	k__Bacteria
Neutral	g__Gluconacetobacter.4469	p__Proteobacteria	k__Bacteria; p__Proteobacteria; c__Alphaproteobacteria; o__Rhodospirillales; f__Acetobacteraceae; g__Gluconacetobacter
Neutral	o__PK29.988	p__Acidobacteria	k__Bacteria; p__Acidobacteria; c__[Chloracidobacteria]; o__PK29; f__; g__; s__
Neutral	g__Anaerococcus.4751	p__Firmicutes	k__Bacteria; p__Firmicutes; c__Clostridia; o__Clostridiales; f__[Tissierellaceae]; g__Anaerococcus; s__
Neutral	k__Bacteria.4015	k__Bacteria	k__Bacteria
Neutral	o__Sphingobacteriales.4085	p__Bacteroidetes	k__Bacteria; p__Bacteroidetes; c__Sphingobacteriia; o__Sphingobacteriales
Neutral	g__rc4.4.3368	p__Firmicutes	k__Bacteria; p__Firmicutes; c__Clostridia; o__Clostridiales; f__Peptococcaceae; g__rc4-4; s__
Neutral	s__migulanus.6445	p__Firmicutes	k__Bacteria; p__Firmicutes; c__Bacilli; o__Bacillales; f__Paenibacillaceae; g__Aneurinibacillus; s__migulanus
Neutral	f__Pseudomonadaceae.1852	p__Proteobacteria	k__Bacteria; p__Proteobacteria; c__Gammaproteobacteria; o__Pseudomonadales; f__Pseudomonadaceae
Neutral	k__Bacteria.2853	k__Bacteria	k__Bacteria
Neutral	f__Sphingobacteriaceae.147	p__Bacteroidetes	k__Bacteria; p__Bacteroidetes; c__Sphingobacteriia; o__Sphingobacteriales; f__Sphingobacteriaceae
Neutral	f__Comamonadaceae.1387	p__Proteobacteria	k__Bacteria; p__Proteobacteria; c__Betaproteobacteria; o__Burkholderiales; f__Comamonadaceae
Neutral	o__Flavobacteriales.6010	p__Bacteroidetes	k__Bacteria; p__Bacteroidetes; c__Flavobacteriia; o__Flavobacteriales
Neutral	o__PK29.1671	p__Acidobacteria	k__Bacteria; p__Acidobacteria; c__[Chloracidobacteria]; o__PK29; f__; g__; s__
Neutral	k__Bacteria.371	k__Bacteria	k__Bacteria
Neutral	g__Alloiococcus.6023	p__Firmicutes	k__Bacteria; p__Firmicutes; c__Bacilli; o__Lactobacillales; f__Aerococcaceae; g__Alloiococcus; s__
Neutral	o__Bacillales.1335	p__Firmicutes	k__Bacteria; p__Firmicutes; c__Bacilli; o__Bacillales
Neutral	f__Sphingobacteriaceae.356	p__Bacteroidetes	k__Bacteria; p__Bacteroidetes; c__Sphingobacteriia; o__Sphingobacteriales; f__Sphingobacteriaceae
Neutral	g__Brevibacillus.713	p__Firmicutes	k__Bacteria; p__Firmicutes; c__Bacilli; o__Bacillales; f__Paenibacillaceae; g__Brevibacillus
Neutral	p__Proteobacteria.1162	p__Proteobacteria	k__Bacteria; p__Proteobacteria
Neutral	s__faecis.6009	p__Firmicutes	k__Bacteria; p__Firmicutes; c__Clostridia; o__Clostridiales; f__Lachnospiraceae; g__Roseburia; s__faecis
Neutral	k__Bacteria.4487	k__Bacteria	k__Bacteria
Neutral	g__Proteiniclasticum.4980	p__Firmicutes	k__Bacteria; p__Firmicutes; c__Clostridia; o__Clostridiales; f__Clostridiaceae; g__Proteiniclasticum; s__
Neutral	f__Microbacteriaceae.151	p__Actinobacteria	k__Bacteria; p__Actinobacteria; c__Actinobacteria; o__Actinomycetales; f__Microbacteriaceae
Neutral	o__Sphingobacteriales.6317	p__Bacteroidetes	k__Bacteria; p__Bacteroidetes; c__Sphingobacteriia; o__Sphingobacteriales
Neutral	o__.Saprospirales..541	p__Bacteroidetes	k__Bacteria; p__Bacteroidetes; c__[Saprospirae]; o__[Saprospirales]
Neutral	s__firmus.1921	p__Firmicutes	k__Bacteria; p__Firmicutes; c__Bacilli; o__Bacillales; f__Bacillaceae; g__Bacillus; s__firmus
Neutral	f__S24.7.5994	p__Bacteroidetes	k__Bacteria; p__Bacteroidetes; c__Bacteroidia; o__Bacteroidales; f__S24-7; g__; s__
Neutral	f__Microbacteriaceae.3633	p__Actinobacteria	k__Bacteria; p__Actinobacteria; c__Actinobacteria; o__Actinomycetales; f__Microbacteriaceae
Neutral	o__Actinomycetales.3483	p__Actinobacteria	k__Bacteria; p__Actinobacteria; c__Actinobacteria; o__Actinomycetales
Neutral	k__Bacteria.1610	k__Bacteria	k__Bacteria
Neutral	g__Pedobacter.6325	p__Bacteroidetes	k__Bacteria; p__Bacteroidetes; c__Sphingobacteriia; o__Sphingobacteriales; f__Sphingobacteriaceae; g__Pedobacter; s__
Neutral	f__ACK.M1.1963	p__Actinobacteria	k__Bacteria; p__Actinobacteria; c__Actinobacteria; o__Actinomycetales; f__ACK-M1; g__; s__
Neutral	p__Planctomycetes.1361	p__Planctomycetes	k__Bacteria; p__Planctomycetes
Neutral	k__Bacteria.1832	k__Bacteria	k__Bacteria
Neutral	p__Verrucomicrobia.1420	p__Verrucomicrobia	k__Bacteria; p__Verrucomicrobia
Neutral	g__Magnetospirillum.5206	p__Proteobacteria	k__Bacteria; p__Proteobacteria; c__Alphaproteobacteria; o__Rhodospirillales; f__Rhodospirillaceae; g__Magnetospirillum; s__
Neutral	g__Polyangium.4011	p__Proteobacteria	k__Bacteria; p__Proteobacteria; c__Deltaproteobacteria; o__Myxococcales; f__Polyangiaceae; g__Polyangium
Neutral	g__Sphingomonas.3571	p__Proteobacteria	k__Bacteria; p__Proteobacteria; c__Alphaproteobacteria; o__Sphingomonadales; f__Sphingomonadaceae; g__Sphingomonas
Neutral	p__Proteobacteria.3423	p__Proteobacteria	k__Bacteria; p__Proteobacteria
Neutral	p__Planctomycetes.3448	p__Planctomycetes	k__Bacteria; p__Planctomycetes
Neutral	s__nanceiensis.5402	p__Bacteroidetes	k__Bacteria; p__Bacteroidetes; c__Bacteroidia; o__Bacteroidales; f__Prevotellaceae; g__Prevotella; s__nanceiensis
Neutral	s__genosp..5859	p__Proteobacteria	k__Bacteria; p__Proteobacteria; c__Alphaproteobacteria; o__Rhizobiales; f__Bradyrhizobiaceae; g__Bosea; s__genosp.
Neutral	k__Bacteria.4497	k__Bacteria	k__Bacteria
Neutral	k__Bacteria.5750	k__Bacteria	k__Bacteria
Neutral	g__Geothrix.2162	p__Acidobacteria	k__Bacteria; p__Acidobacteria; c__Holophagae; o__Holophagales; f__Holophagaceae; g__Geothrix; s__
Neutral	f__Ruminococcaceae.2328	p__Firmicutes	k__Bacteria; p__Firmicutes; c__Clostridia; o__Clostridiales; f__Ruminococcaceae
Neutral	o__Actinomycetales.4739	p__Actinobacteria	k__Bacteria; p__Actinobacteria; c__Actinobacteria; o__Actinomycetales
Neutral	f__S24.7.2362	p__Bacteroidetes	k__Bacteria; p__Bacteroidetes; c__Bacteroidia; o__Bacteroidales; f__S24-7; g__; s__
Neutral	p__OD1.2118	p__OD1	k__Bacteria; p__OD1
Neutral	s__ferax.875	p__Proteobacteria	k__Bacteria; p__Proteobacteria; c__Alphaproteobacteria; o__Rickettsiales; f__mitochondria; g__Saprolegnia; s__ferax
Neutral	o__Burkholderiales.5497	p__Proteobacteria	k__Bacteria; p__Proteobacteria; c__Betaproteobacteria; o__Burkholderiales
Neutral	o__Myxococcales.308	p__Proteobacteria	k__Bacteria; p__Proteobacteria; c__Deltaproteobacteria; o__Myxococcales
Neutral	g__Rhodobacter.1252	p__Proteobacteria	k__Bacteria; p__Proteobacteria; c__Alphaproteobacteria; o__Rhodobacterales; f__Rhodobacteraceae; g__Rhodobacter; s__
Neutral	g__Bryobacter.1737	p__Acidobacteria	k__Bacteria; p__Acidobacteria; c__Solibacteres; o__Solibacterales; f__[Bryobacteraceae]; g__Bryobacter; s__
Neutral	f__Ruminococcaceae.3729	p__Firmicutes	k__Bacteria; p__Firmicutes; c__Clostridia; o__Clostridiales; f__Ruminococcaceae
Neutral	g__Varibaculum.6108	p__Actinobacteria	k__Bacteria; p__Actinobacteria; c__Actinobacteria; o__Actinomycetales; f__Actinomycetaceae; g__Varibaculum; s__
Neutral	g__Exiguobacterium.4	p__Firmicutes	k__Bacteria; p__Firmicutes; c__Bacilli; o__Bacillales; f__[Exiguobacteraceae]; g__Exiguobacterium; s__
Neutral	s__niastensis.86	p__Proteobacteria	k__Bacteria; p__Proteobacteria; c__Betaproteobacteria; o__Burkholderiales; f__Oxalobacteraceae; g__Massilia; s__niastensis
Neutral	c__SM2F11.3333	p__OD1	k__Bacteria; p__OD1; c__SM2F11; o__; f__; g__; s__
Neutral	k__Bacteria.4702	k__Bacteria	k__Bacteria
Neutral	s__elkanii.729	p__Proteobacteria	k__Bacteria; p__Proteobacteria; c__Alphaproteobacteria; o__Rhizobiales; f__Bradyrhizobiaceae; g__Bradyrhizobium; s__elkanii
Neutral	p__Firmicutes.4946	p__Firmicutes	k__Bacteria; p__Firmicutes
Neutral	s__selenitireducens.4283	p__Proteobacteria	k__Bacteria; p__Proteobacteria; c__Alphaproteobacteria; o__Rhizobiales; f__Rhizobiaceae; g__Rhizobium; s__selenitireducens
Neutral	k__Bacteria.4511	k__Bacteria	k__Bacteria
Neutral	g__Kaistobacter.1914	p__Proteobacteria	k__Bacteria; p__Proteobacteria; c__Alphaproteobacteria; o__Sphingomonadales; f__Sphingomonadaceae; g__Kaistobacter; s__
Neutral	p__Proteobacteria.6312	p__Proteobacteria	k__Bacteria; p__Proteobacteria
Neutral	o__Burkholderiales.2099	p__Proteobacteria	k__Bacteria; p__Proteobacteria; c__Betaproteobacteria; o__Burkholderiales
Neutral	o__Clostridiales.2894	p__Firmicutes	k__Bacteria; p__Firmicutes; c__Clostridia; o__Clostridiales
Neutral	k__Bacteria.5691	k__Bacteria	k__Bacteria
Neutral	f__Comamonadaceae.1940	p__Proteobacteria	k__Bacteria; p__Proteobacteria; c__Betaproteobacteria; o__Burkholderiales; f__Comamonadaceae
Neutral	f__Comamonadaceae.4716	p__Proteobacteria	k__Bacteria; p__Proteobacteria; c__Betaproteobacteria; o__Burkholderiales; f__Comamonadaceae
Neutral	g__Sphingomonas.5922	p__Proteobacteria	k__Bacteria; p__Proteobacteria; c__Alphaproteobacteria; o__Sphingomonadales; f__Sphingomonadaceae; g__Sphingomonas
Neutral	s__perfringens.5436	p__Firmicutes	k__Bacteria; p__Firmicutes; c__Clostridia; o__Clostridiales; f__Clostridiaceae; g__Clostridium; s__perfringens
Neutral	s__dentocariosa.1762	p__Actinobacteria	k__Bacteria; p__Actinobacteria; c__Actinobacteria; o__Actinomycetales; f__Micrococcaceae; g__Rothia; s__dentocariosa
Neutral	g__Capnocytophaga.2080	p__Bacteroidetes	k__Bacteria; p__Bacteroidetes; c__Flavobacteriia; o__Flavobacteriales; f__Flavobacteriaceae; g__Capnocytophaga; s__
Neutral	o__Sphingobacteriales.4048	p__Bacteroidetes	k__Bacteria; p__Bacteroidetes; c__Sphingobacteriia; o__Sphingobacteriales; f__; g__; s__
Neutral	s__flava.221	p__Proteobacteria	k__Bacteria; p__Proteobacteria; c__Deltaproteobacteria; o__Myxococcales; f__Polyangiaceae; g__Phaselicystis; s__flava
Neutral	s__obliquus.6652	p__Cyanobacteria	k__Bacteria; p__Cyanobacteria; c__Chloroplast; o__Chlorophyta; f__Chlamydomonadaceae; g__Acutodesmus; s__obliquus
Neutral	g__Actinomyces.4143	p__Actinobacteria	k__Bacteria; p__Actinobacteria; c__Actinobacteria; o__Actinomycetales; f__Actinomycetaceae; g__Actinomyces; s__
Neutral	g__Dialister.5899	p__Firmicutes	k__Bacteria; p__Firmicutes; c__Clostridia; o__Clostridiales; f__Veillonellaceae; g__Dialister; s__
Neutral	s__bryophila.537	p__Proteobacteria	k__Bacteria; p__Proteobacteria; c__Betaproteobacteria; o__Burkholderiales; f__Burkholderiaceae; g__Burkholderia; s__bryophila
Neutral	f__.Paraprevotellaceae..5286	p__Bacteroidetes	k__Bacteria; p__Bacteroidetes; c__Bacteroidia; o__Bacteroidales; f__[Paraprevotellaceae]
Neutral	s__rimae.871	p__Actinobacteria	k__Bacteria; p__Actinobacteria; c__Coriobacteriia; o__Coriobacteriales; f__Coriobacteriaceae; g__Atopobium; s__rimae
Neutral	f__S24.7.3556	p__Bacteroidetes	k__Bacteria; p__Bacteroidetes; c__Bacteroidia; o__Bacteroidales; f__S24-7; g__; s__
Neutral	o__Bacillales.4661	p__Firmicutes	k__Bacteria; p__Firmicutes; c__Bacilli; o__Bacillales
Neutral	k__Bacteria.6349	k__Bacteria	k__Bacteria
Neutral	k__Bacteria.6302	k__Bacteria	k__Bacteria
Neutral	k__Bacteria.4060	k__Bacteria	k__Bacteria
Neutral	o__MLE1.12.1229	p__Cyanobacteria	k__Bacteria; p__Cyanobacteria; c__4C0d-2; o__MLE1-12; f__; g__; s__
Neutral	o__Oceanospirillales.1386	p__Proteobacteria	k__Bacteria; p__Proteobacteria; c__Gammaproteobacteria; o__Oceanospirillales
Neutral	f__Rhizobiaceae.4620	p__Proteobacteria	k__Bacteria; p__Proteobacteria; c__Alphaproteobacteria; o__Rhizobiales; f__Rhizobiaceae
Neutral	s__capsulatum.1488	p__Proteobacteria	k__Bacteria; p__Proteobacteria; c__Alphaproteobacteria; o__Sphingomonadales; f__Sphingomonadaceae; g__Novosphingobium; s__capsulatum
Neutral	k__Bacteria.764	k__Bacteria	k__Bacteria
Neutral	k__Bacteria.5092	k__Bacteria	k__Bacteria
Neutral	c__ZB2.548	p__OD1	k__Bacteria; p__OD1; c__ZB2; o__; f__; g__; s__
Neutral	g__Fusobacterium.5779	p__Fusobacteria	k__Bacteria; p__Fusobacteria; c__Fusobacteriia; o__Fusobacteriales; f__Fusobacteriaceae; g__Fusobacterium; s__
Neutral	p__Proteobacteria.5621	p__Proteobacteria	k__Bacteria; p__Proteobacteria
Neutral	k__Bacteria.5982	k__Bacteria	k__Bacteria
Neutral	k__Bacteria.3897	k__Bacteria	k__Bacteria
Neutral	f__Peptostreptococcaceae.3303	p__Firmicutes	k__Bacteria; p__Firmicutes; c__Clostridia; o__Clostridiales; f__Peptostreptococcaceae
Neutral	f__Alcaligenaceae.2653	p__Proteobacteria	k__Bacteria; p__Proteobacteria; c__Betaproteobacteria; o__Burkholderiales; f__Alcaligenaceae
Neutral	o__Clostridiales.3431	p__Firmicutes	k__Bacteria; p__Firmicutes; c__Clostridia; o__Clostridiales
Neutral	s__melaninogenica.5594	p__Bacteroidetes	k__Bacteria; p__Bacteroidetes; c__Bacteroidia; o__Bacteroidales; f__Prevotellaceae; g__Prevotella; s__melaninogenica
Neutral	o__Sphingomonadales.3793	p__Proteobacteria	k__Bacteria; p__Proteobacteria; c__Alphaproteobacteria; o__Sphingomonadales
Neutral	f__Phyllobacteriaceae.5857	p__Proteobacteria	k__Bacteria; p__Proteobacteria; c__Alphaproteobacteria; o__Rhizobiales; f__Phyllobacteriaceae
Neutral	g__Oligella.6356	p__Proteobacteria	k__Bacteria; p__Proteobacteria; c__Betaproteobacteria; o__Burkholderiales; f__Alcaligenaceae; g__Oligella; s__
Neutral	p__Proteobacteria.4146	p__Proteobacteria	k__Bacteria; p__Proteobacteria
Neutral	p__Proteobacteria.3182	p__Proteobacteria	k__Bacteria; p__Proteobacteria
Neutral	o__Actinomycetales.1421	p__Actinobacteria	k__Bacteria; p__Actinobacteria; c__Actinobacteria; o__Actinomycetales
Neutral	f__Comamonadaceae.3570	p__Proteobacteria	k__Bacteria; p__Proteobacteria; c__Betaproteobacteria; o__Burkholderiales; f__Comamonadaceae
Neutral	g__Tepidimonas.2941	p__Proteobacteria	k__Bacteria; p__Proteobacteria; c__Betaproteobacteria; o__Burkholderiales; f__Comamonadaceae; g__Tepidimonas; s__
Neutral	c__Alphaproteobacteria.3857	p__Proteobacteria	k__Bacteria; p__Proteobacteria; c__Alphaproteobacteria
Neutral	g__Nitrospira.3647	p__Nitrospirae	k__Bacteria; p__Nitrospirae; c__Nitrospira; o__Nitrospirales; f__Nitrospiraceae; g__Nitrospira; s__
Neutral	s__lividum.4861	p__Proteobacteria	k__Bacteria; p__Proteobacteria; c__Betaproteobacteria; o__Burkholderiales; f__Oxalobacteraceae; g__Janthinobacterium; s__lividum
Neutral	s__depolymerans.527	p__Proteobacteria	k__Bacteria; p__Proteobacteria; c__Betaproteobacteria; o__Burkholderiales; f__Comamonadaceae; g__Roseateles; s__depolymerans
Neutral	p__Proteobacteria.3566	p__Proteobacteria	k__Bacteria; p__Proteobacteria
Neutral	f__Prevotellaceae.1570	p__Bacteroidetes	k__Bacteria; p__Bacteroidetes; c__Bacteroidia; o__Bacteroidales; f__Prevotellaceae
Neutral	o__Clostridiales.5454	p__Firmicutes	k__Bacteria; p__Firmicutes; c__Clostridia; o__Clostridiales
Neutral	g__Prosthecobacter.1124	p__Verrucomicrobia	k__Bacteria; p__Verrucomicrobia; c__Verrucomicrobiae; o__Verrucomicrobiales; f__Verrucomicrobiaceae; g__Prosthecobacter; s__
Neutral	f__Nakamurellaceae.1321	p__Actinobacteria	k__Bacteria; p__Actinobacteria; c__Actinobacteria; o__Actinomycetales; f__Nakamurellaceae
Neutral	g__Veillonella.5623	p__Firmicutes	k__Bacteria; p__Firmicutes; c__Clostridia; o__Clostridiales; f__Veillonellaceae; g__Veillonella
Neutral	g__Methyloversatilis.2701	p__Proteobacteria	k__Bacteria; p__Proteobacteria; c__Betaproteobacteria; o__Rhodocyclales; f__Rhodocyclaceae; g__Methyloversatilis; s__
Neutral	s__reuteri.5438	p__Firmicutes	k__Bacteria; p__Firmicutes; c__Bacilli; o__Lactobacillales; f__Lactobacillaceae; g__Lactobacillus; s__reuteri
Neutral	s__luteciae.3823	p__Firmicutes	k__Bacteria; p__Firmicutes; c__Bacilli; o__Lactobacillales; f__Streptococcaceae; g__Streptococcus; s__luteciae
Neutral	c__Alphaproteobacteria.4094	p__Proteobacteria	k__Bacteria; p__Proteobacteria; c__Alphaproteobacteria
Neutral	c__Alphaproteobacteria.1240	p__Proteobacteria	k__Bacteria; p__Proteobacteria; c__Alphaproteobacteria
Neutral	k__Bacteria.28	k__Bacteria	k__Bacteria
Neutral	s__geothermalis.769	p__[Thermi]	k__Bacteria; p__[Thermi]; c__Deinococci; o__Deinococcales; f__Deinococcaceae; g__Deinococcus; s__geothermalis
Neutral	c__Betaproteobacteria.2454	p__Proteobacteria	k__Bacteria; p__Proteobacteria; c__Betaproteobacteria
Neutral	k__Bacteria.2888	k__Bacteria	k__Bacteria
Neutral	c__Betaproteobacteria.1381	p__Proteobacteria	k__Bacteria; p__Proteobacteria; c__Betaproteobacteria
Neutral	f__Comamonadaceae.5784	p__Proteobacteria	k__Bacteria; p__Proteobacteria; c__Betaproteobacteria; o__Burkholderiales; f__Comamonadaceae
Neutral	k__Bacteria.1951	k__Bacteria	k__Bacteria
Neutral	g__Peptoniphilus.2898	p__Firmicutes	k__Bacteria; p__Firmicutes; c__Clostridia; o__Clostridiales; f__[Tissierellaceae]; g__Peptoniphilus; s__
Neutral	g__Methylobacillus.443	p__Proteobacteria	k__Bacteria; p__Proteobacteria; c__Betaproteobacteria; o__Methylophilales; f__Methylophilaceae; g__Methylobacillus; s__
Neutral	o__Stramenopiles.4631	p__Cyanobacteria	k__Bacteria; p__Cyanobacteria; c__Chloroplast; o__Stramenopiles; f__; g__; s__
Neutral	f__Veillonellaceae.4962	p__Firmicutes	k__Bacteria; p__Firmicutes; c__Clostridia; o__Clostridiales; f__Veillonellaceae
Neutral	k__Bacteria.2430	k__Bacteria	k__Bacteria
Neutral	f__Enterobacteriaceae.377	p__Proteobacteria	k__Bacteria; p__Proteobacteria; c__Gammaproteobacteria; o__Enterobacteriales; f__Enterobacteriaceae
Neutral	p__Bacteroidetes.5890	p__Bacteroidetes	k__Bacteria; p__Bacteroidetes
Neutral	g__Thiomonas.6057	p__Proteobacteria	k__Bacteria; p__Proteobacteria; c__Betaproteobacteria; o__Burkholderiales; f__Comamonadaceae; g__Thiomonas; s__
Neutral	k__Bacteria.5936	k__Bacteria	k__Bacteria
Neutral	g__Bacteroides.3931	p__Bacteroidetes	k__Bacteria; p__Bacteroidetes; c__Bacteroidia; o__Bacteroidales; f__Bacteroidaceae; g__Bacteroides
Neutral	s__stercorea.5140	p__Bacteroidetes	k__Bacteria; p__Bacteroidetes; c__Bacteroidia; o__Bacteroidales; f__Prevotellaceae; g__Prevotella; s__stercorea
Neutral	s__pilosum.5572	p__Actinobacteria	k__Bacteria; p__Actinobacteria; c__Actinobacteria; o__Actinomycetales; f__Corynebacteriaceae; g__Corynebacterium; s__pilosum
Neutral	g__Oscillospira.2558	p__Firmicutes	k__Bacteria; p__Firmicutes; c__Clostridia; o__Clostridiales; f__Ruminococcaceae; g__Oscillospira; s__
Neutral	o__Bacillales.3194	p__Firmicutes	k__Bacteria; p__Firmicutes; c__Bacilli; o__Bacillales
Neutral	c__Ktedonobacteria.1641	p__Chloroflexi	k__Bacteria; p__Chloroflexi; c__Ktedonobacteria; o__; f__; g__; s__
Neutral	g__Rhodobacter.3853	p__Proteobacteria	k__Bacteria; p__Proteobacteria; c__Alphaproteobacteria; o__Rhodobacterales; f__Rhodobacteraceae; g__Rhodobacter; s__
Neutral	f__Alcaligenaceae.3732	p__Proteobacteria	k__Bacteria; p__Proteobacteria; c__Betaproteobacteria; o__Burkholderiales; f__Alcaligenaceae
Neutral	f__Flavobacteriaceae.3465	p__Bacteroidetes	k__Bacteria; p__Bacteroidetes; c__Flavobacteriia; o__Flavobacteriales; f__Flavobacteriaceae
Neutral	f__Sphingomonadaceae.149	p__Proteobacteria	k__Bacteria; p__Proteobacteria; c__Alphaproteobacteria; o__Sphingomonadales; f__Sphingomonadaceae
Neutral	o__Clostridiales.1829	p__Firmicutes	k__Bacteria; p__Firmicutes; c__Clostridia; o__Clostridiales
Neutral	g__Acinetobacter.2846	p__Proteobacteria	k__Bacteria; p__Proteobacteria; c__Gammaproteobacteria; o__Pseudomonadales; f__Moraxellaceae; g__Acinetobacter
Neutral	s__bacteriovorus.5476	p__Proteobacteria	k__Bacteria; p__Proteobacteria; c__Deltaproteobacteria; o__Bdellovibrionales; f__Bdellovibrionaceae; g__Bdellovibrio; s__bacteriovorus
Neutral	g__Streptococcus.4532	p__Firmicutes	k__Bacteria; p__Firmicutes; c__Bacilli; o__Lactobacillales; f__Streptococcaceae; g__Streptococcus
Neutral	s__acnes.4835	p__Actinobacteria	k__Bacteria; p__Actinobacteria; c__Actinobacteria; o__Actinomycetales; f__Propionibacteriaceae; g__Propionibacterium; s__acnes
Neutral	f__Alcaligenaceae.6497	p__Proteobacteria	k__Bacteria; p__Proteobacteria; c__Betaproteobacteria; o__Burkholderiales; f__Alcaligenaceae
Neutral	s__oryziterrae.5352	p__Proteobacteria	k__Bacteria; p__Proteobacteria; c__Gammaproteobacteria; o__Xanthomonadales; f__Xanthomonadaceae; g__Arenimonas; s__oryziterrae
Neutral	o__Actinomycetales.1187	p__Actinobacteria	k__Bacteria; p__Actinobacteria; c__Actinobacteria; o__Actinomycetales
Neutral	k__Bacteria.6393	k__Bacteria	k__Bacteria
Neutral	p__Proteobacteria.1158	p__Proteobacteria	k__Bacteria; p__Proteobacteria
Neutral	f__Caulobacteraceae.5119	p__Proteobacteria	k__Bacteria; p__Proteobacteria; c__Alphaproteobacteria; o__Caulobacterales; f__Caulobacteraceae
Neutral	c__Gammaproteobacteria.96	p__Proteobacteria	k__Bacteria; p__Proteobacteria; c__Gammaproteobacteria
Neutral	k__Bacteria.1579	k__Bacteria	k__Bacteria
Neutral	k__Bacteria.1256	k__Bacteria	k__Bacteria
Neutral	p__Firmicutes.2581	p__Firmicutes	k__Bacteria; p__Firmicutes
Neutral	f__Microbacteriaceae.5265	p__Actinobacteria	k__Bacteria; p__Actinobacteria; c__Actinobacteria; o__Actinomycetales; f__Microbacteriaceae
Neutral	g__Thermoanaerobacterium.3876	p__Firmicutes	k__Bacteria; p__Firmicutes; c__Clostridia; o__Clostridiales; f__Clostridiaceae; g__Thermoanaerobacterium; s__
Neutral	g__Facklamia.5266	p__Firmicutes	k__Bacteria; p__Firmicutes; c__Bacilli; o__Lactobacillales; f__Aerococcaceae; g__Facklamia; s__
Neutral	s__delbrueckii.3490	p__Firmicutes	k__Bacteria; p__Firmicutes; c__Bacilli; o__Lactobacillales; f__Lactobacillaceae; g__Lactobacillus; s__delbrueckii
Neutral	s__helveticus.530	p__Firmicutes	k__Bacteria; p__Firmicutes; c__Bacilli; o__Lactobacillales; f__Lactobacillaceae; g__Lactobacillus; s__helveticus
Neutral	s__barnesiae.60	p__Bacteroidetes	k__Bacteria; p__Bacteroidetes; c__Bacteroidia; o__Bacteroidales; f__Bacteroidaceae; g__Bacteroides; s__barnesiae
Neutral	s__aurimucosum.6382	p__Actinobacteria	k__Bacteria; p__Actinobacteria; c__Actinobacteria; o__Actinomycetales; f__Corynebacteriaceae; g__Corynebacterium; s__aurimucosum
Neutral	f__Enterobacteriaceae.6469	p__Proteobacteria	k__Bacteria; p__Proteobacteria; c__Gammaproteobacteria; o__Enterobacteriales; f__Enterobacteriaceae
Neutral	g__Burkholderia.3733	p__Proteobacteria	k__Bacteria; p__Proteobacteria; c__Betaproteobacteria; o__Burkholderiales; f__Burkholderiaceae; g__Burkholderia; s__
Neutral	f__Bacillaceae.1782	p__Firmicutes	k__Bacteria; p__Firmicutes; c__Bacilli; o__Bacillales; f__Bacillaceae
Neutral	g__Thermoanaerobacterium.3604	p__Firmicutes	k__Bacteria; p__Firmicutes; c__Clostridia; o__Clostridiales; f__Clostridiaceae; g__Thermoanaerobacterium; s__
Neutral	k__Bacteria.418	k__Bacteria	k__Bacteria
Neutral	g__Porphyromonas.5770	p__Bacteroidetes	k__Bacteria; p__Bacteroidetes; c__Bacteroidia; o__Bacteroidales; f__Porphyromonadaceae; g__Porphyromonas; s__
Neutral	g__Flavobacterium.3150	p__Bacteroidetes	k__Bacteria; p__Bacteroidetes; c__Flavobacteriia; o__Flavobacteriales; f__Flavobacteriaceae; g__Flavobacterium
Neutral	k__Bacteria.3603	k__Bacteria	k__Bacteria
Neutral	g__Chitinophaga.689	p__Bacteroidetes	k__Bacteria; p__Bacteroidetes; c__[Saprospirae]; o__[Saprospirales]; f__Chitinophagaceae; g__Chitinophaga; s__
Neutral	f__Chitinophagaceae.4761	p__Bacteroidetes	k__Bacteria; p__Bacteroidetes; c__[Saprospirae]; o__[Saprospirales]; f__Chitinophagaceae
Neutral	s__lubricantis.4682	p__Actinobacteria	k__Bacteria; p__Actinobacteria; c__Actinobacteria; o__Actinomycetales; f__Corynebacteriaceae; g__Corynebacterium; s__lubricantis
Neutral	f__Caulobacteraceae.6001	p__Proteobacteria	k__Bacteria; p__Proteobacteria; c__Alphaproteobacteria; o__Caulobacterales; f__Caulobacteraceae
Neutral	g__Gardnerella.6513	p__Actinobacteria	k__Bacteria; p__Actinobacteria; c__Actinobacteria; o__Bifidobacteriales; f__Bifidobacteriaceae; g__Gardnerella; s__
Neutral	g__.Prevotella..5446	p__Bacteroidetes	k__Bacteria; p__Bacteroidetes; c__Bacteroidia; o__Bacteroidales; f__[Paraprevotellaceae]; g__[Prevotella]; s__
Neutral	k__Bacteria.5568	k__Bacteria	k__Bacteria
Neutral	o__Clostridiales.5444	p__Firmicutes	k__Bacteria; p__Firmicutes; c__Clostridia; o__Clostridiales
Neutral	p__Proteobacteria.4721	p__Proteobacteria	k__Bacteria; p__Proteobacteria
Neutral	o__Bacteroidales.5072	p__Bacteroidetes	k__Bacteria; p__Bacteroidetes; c__Bacteroidia; o__Bacteroidales
Neutral	k__Bacteria.131	k__Bacteria	k__Bacteria
Neutral	f__Sporolactobacillaceae.5503	p__Firmicutes	k__Bacteria; p__Firmicutes; c__Bacilli; o__Bacillales; f__Sporolactobacillaceae
Neutral	k__Bacteria.5131	k__Bacteria	k__Bacteria
Neutral	s__otitis.202	p__Firmicutes	k__Bacteria; p__Firmicutes; c__Bacilli; o__Lactobacillales; f__Aerococcaceae; g__Alloiococcus; s__otitis
Neutral	p__TM7.1247	p__TM7	k__Bacteria; p__TM7; c__; o__; f__; g__; s__
Neutral	s__succinicans.160	p__Bacteroidetes	k__Bacteria; p__Bacteroidetes; c__Flavobacteriia; o__Flavobacteriales; f__Flavobacteriaceae; g__Flavobacterium; s__succinicans
Neutral	g__Methylobacterium.4359	p__Proteobacteria	k__Bacteria; p__Proteobacteria; c__Alphaproteobacteria; o__Rhizobiales; f__Methylobacteriaceae; g__Methylobacterium; s__
Neutral	f__Comamonadaceae.2863	p__Proteobacteria	k__Bacteria; p__Proteobacteria; c__Betaproteobacteria; o__Burkholderiales; f__Comamonadaceae
Neutral	k__Bacteria.2044	k__Bacteria	k__Bacteria
Neutral	k__Bacteria.4688	k__Bacteria	k__Bacteria
Neutral	s__intermedia.311	p__Bacteroidetes	k__Bacteria; p__Bacteroidetes; c__Bacteroidia; o__Bacteroidales; f__Prevotellaceae; g__Prevotella; s__intermedia
Neutral	g__Hydrogenophilus.2799	p__Proteobacteria	k__Bacteria; p__Proteobacteria; c__Betaproteobacteria; o__Rhodocyclales; f__Rhodocyclaceae; g__Hydrogenophilus; s__
Neutral	g__Oligella.4664	p__Proteobacteria	k__Bacteria; p__Proteobacteria; c__Betaproteobacteria; o__Burkholderiales; f__Alcaligenaceae; g__Oligella; s__
Neutral	f__Sanguibacteraceae.3979	p__Actinobacteria	k__Bacteria; p__Actinobacteria; c__Actinobacteria; o__Actinomycetales; f__Sanguibacteraceae
Neutral	c__Bacilli.1354	p__Firmicutes	k__Bacteria; p__Firmicutes; c__Bacilli
Neutral	c__Betaproteobacteria.2180	p__Proteobacteria	k__Bacteria; p__Proteobacteria; c__Betaproteobacteria
Neutral	k__Bacteria.2128	k__Bacteria	k__Bacteria
Neutral	k__Bacteria.557	k__Bacteria	k__Bacteria
Neutral	k__Bacteria.828	k__Bacteria	k__Bacteria
Neutral	g__Clavibacter.2773	p__Actinobacteria	k__Bacteria; p__Actinobacteria; c__Actinobacteria; o__Actinomycetales; f__Microbacteriaceae; g__Clavibacter; s__
Neutral	g__Campylobacter.31	p__Proteobacteria	k__Bacteria; p__Proteobacteria; c__Epsilonproteobacteria; o__Campylobacterales; f__Campylobacteraceae; g__Campylobacter; s__
Neutral	s__jinjuensis.5026	p__Bacteroidetes	k__Bacteria; p__Bacteroidetes; c__Sphingobacteriia; o__Sphingobacteriales; f__Sphingobacteriaceae; g__Mucilaginibacter; s__jinjuensis
Neutral	s__aerosaccus.6172	p__Proteobacteria	k__Bacteria; p__Proteobacteria; c__Gammaproteobacteria; o__Pseudomonadales; f__Moraxellaceae; g__Enhydrobacter; s__aerosaccus
Neutral	s__thermautotrophica.3915	p__Firmicutes	k__Bacteria; p__Firmicutes; c__Clostridia; o__Thermoanaerobacterales; f__Carboxydocellaceae; g__Carboxydocella; s__thermautotrophica
Neutral	c__Betaproteobacteria.6273	p__Proteobacteria	k__Bacteria; p__Proteobacteria; c__Betaproteobacteria
Neutral	s__saccharolyticus.5777	p__Firmicutes	k__Bacteria; p__Firmicutes; c__Clostridia; o__Thermoanaerobacterales; f__Caldicellulosiruptoraceae; g__Caldicellulosiruptor; s__saccharolyticus
Neutral	g__Pedobacter.4418	p__Bacteroidetes	k__Bacteria; p__Bacteroidetes; c__Sphingobacteriia; o__Sphingobacteriales; f__Sphingobacteriaceae; g__Pedobacter
Neutral	k__Bacteria.3952	k__Bacteria	k__Bacteria
Neutral	g__Dialister.3995	p__Firmicutes	k__Bacteria; p__Firmicutes; c__Clostridia; o__Clostridiales; f__Veillonellaceae; g__Dialister; s__
Neutral	s__saccharolyticus.5933	p__Firmicutes	k__Bacteria; p__Firmicutes; c__Clostridia; o__Thermoanaerobacterales; f__Caldicellulosiruptoraceae; g__Caldicellulosiruptor; s__saccharolyticus
Neutral	s__brunensis.3797	p__Firmicutes	k__Bacteria; p__Firmicutes; c__Bacilli; o__Bacillales; f__Staphylococcaceae; g__Macrococcus; s__brunensis
Neutral	g__Dialister.4501	p__Firmicutes	k__Bacteria; p__Firmicutes; c__Clostridia; o__Clostridiales; f__Veillonellaceae; g__Dialister; s__
Neutral	p__Firmicutes.1006	p__Firmicutes	k__Bacteria; p__Firmicutes
Neutral	g__Legionella.3350	p__Proteobacteria	k__Bacteria; p__Proteobacteria; c__Gammaproteobacteria; o__Legionellales; f__Legionellaceae; g__Legionella
Neutral	f__Comamonadaceae.3306	p__Proteobacteria	k__Bacteria; p__Proteobacteria; c__Betaproteobacteria; o__Burkholderiales; f__Comamonadaceae
Neutral	s__thermautotrophica.137	p__Firmicutes	k__Bacteria; p__Firmicutes; c__Clostridia; o__Thermoanaerobacterales; f__Carboxydocellaceae; g__Carboxydocella; s__thermautotrophica
Neutral	o__PK29.5229	p__Acidobacteria	k__Bacteria; p__Acidobacteria; c__[Chloracidobacteria]; o__PK29; f__; g__; s__
Neutral	g__Bacteroides.2332	p__Bacteroidetes	k__Bacteria; p__Bacteroidetes; c__Bacteroidia; o__Bacteroidales; f__Bacteroidaceae; g__Bacteroides; s__
Neutral	s__odoratimimus.2166	p__Bacteroidetes	k__Bacteria; p__Bacteroidetes; c__Flavobacteriia; o__Flavobacteriales; f__Flavobacteriaceae; g__Myroides; s__odoratimimus
Neutral	g__Renibacterium.5208	p__Actinobacteria	k__Bacteria; p__Actinobacteria; c__Actinobacteria; o__Actinomycetales; f__Micrococcaceae; g__Renibacterium; s__
Neutral	o__Rhizobiales.1540	p__Proteobacteria	k__Bacteria; p__Proteobacteria; c__Alphaproteobacteria; o__Rhizobiales
Neutral	g__Succinivibrio.112	p__Proteobacteria	k__Bacteria; p__Proteobacteria; c__Gammaproteobacteria; o__Aeromonadales; f__Succinivibrionaceae; g__Succinivibrio; s__
Neutral	g__Rothia.4460	p__Actinobacteria	k__Bacteria; p__Actinobacteria; c__Actinobacteria; o__Actinomycetales; f__Micrococcaceae; g__Rothia
Neutral	o__Actinomycetales.6374	p__Actinobacteria	k__Bacteria; p__Actinobacteria; c__Actinobacteria; o__Actinomycetales
Neutral	g__Corynebacterium.3397	p__Actinobacteria	k__Bacteria; p__Actinobacteria; c__Actinobacteria; o__Actinomycetales; f__Corynebacteriaceae; g__Corynebacterium; s__
Neutral	g__Sphingomonas.4526	p__Proteobacteria	k__Bacteria; p__Proteobacteria; c__Alphaproteobacteria; o__Sphingomonadales; f__Sphingomonadaceae; g__Sphingomonas
Neutral	s__onderdonkii.5392	p__Bacteroidetes	k__Bacteria; p__Bacteroidetes; c__Bacteroidia; o__Bacteroidales; f__Rikenellaceae; g__Alistipes; s__onderdonkii
Neutral	k__Bacteria.2402	k__Bacteria	k__Bacteria
Neutral	g__Bacteroides.2786	p__Bacteroidetes	k__Bacteria; p__Bacteroidetes; c__Bacteroidia; o__Bacteroidales; f__Bacteroidaceae; g__Bacteroides
Neutral	f__Microbacteriaceae.1541	p__Actinobacteria	k__Bacteria; p__Actinobacteria; c__Actinobacteria; o__Actinomycetales; f__Microbacteriaceae
Neutral	f__Microbacteriaceae.772	p__Actinobacteria	k__Bacteria; p__Actinobacteria; c__Actinobacteria; o__Actinomycetales; f__Microbacteriaceae
Neutral	g__Geobacillus.6031	p__Firmicutes	k__Bacteria; p__Firmicutes; c__Bacilli; o__Bacillales; f__Bacillaceae; g__Geobacillus
Neutral	p__OD1.5418	p__OD1	k__Bacteria; p__OD1
Neutral	o__Actinomycetales.5950	p__Actinobacteria	k__Bacteria; p__Actinobacteria; c__Actinobacteria; o__Actinomycetales
Neutral	k__Bacteria.5445	k__Bacteria	k__Bacteria
Neutral	c__Gammaproteobacteria.6446	p__Proteobacteria	k__Bacteria; p__Proteobacteria; c__Gammaproteobacteria
Neutral	g__Diaphorobacter.2377	p__Proteobacteria	k__Bacteria; p__Proteobacteria; c__Betaproteobacteria; o__Burkholderiales; f__Comamonadaceae; g__Diaphorobacter
Neutral	f__Enterobacteriaceae.731	p__Proteobacteria	k__Bacteria; p__Proteobacteria; c__Gammaproteobacteria; o__Enterobacteriales; f__Enterobacteriaceae
Neutral	o__Actinomycetales.1827	p__Actinobacteria	k__Bacteria; p__Actinobacteria; c__Actinobacteria; o__Actinomycetales
Neutral	g__Staphylococcus.4251	p__Firmicutes	k__Bacteria; p__Firmicutes; c__Bacilli; o__Bacillales; f__Staphylococcaceae; g__Staphylococcus
Neutral	o__Actinomycetales.5295	p__Actinobacteria	k__Bacteria; p__Actinobacteria; c__Actinobacteria; o__Actinomycetales
Neutral	s__simulans.4882	p__Actinobacteria	k__Bacteria; p__Actinobacteria; c__Actinobacteria; o__Actinomycetales; f__Corynebacteriaceae; g__Corynebacterium; s__simulans
Neutral	o__Burkholderiales.5527	p__Proteobacteria	k__Bacteria; p__Proteobacteria; c__Betaproteobacteria; o__Burkholderiales
Neutral	g__WAL_1855D.727	p__Firmicutes	k__Bacteria; p__Firmicutes; c__Clostridia; o__Clostridiales; f__[Tissierellaceae]; g__WAL_1855D; s__
Neutral	o__Sphingobacteriales.962	p__Bacteroidetes	k__Bacteria; p__Bacteroidetes; c__Sphingobacteriia; o__Sphingobacteriales; f__; g__; s__
Neutral	s__thermautotrophica.2285	p__Firmicutes	k__Bacteria; p__Firmicutes; c__Clostridia; o__Thermoanaerobacterales; f__Carboxydocellaceae; g__Carboxydocella; s__thermautotrophica
Neutral	g__Veillonella.5420	p__Firmicutes	k__Bacteria; p__Firmicutes; c__Clostridia; o__Clostridiales; f__Veillonellaceae; g__Veillonella
Neutral	k__Bacteria.2139	k__Bacteria	k__Bacteria
Neutral	g__Stenotrophomonas.5485	p__Proteobacteria	k__Bacteria; p__Proteobacteria; c__Gammaproteobacteria; o__Xanthomonadales; f__Xanthomonadaceae; g__Stenotrophomonas
Neutral	g__Flavobacterium.4301	p__Bacteroidetes	k__Bacteria; p__Bacteroidetes; c__Flavobacteriia; o__Flavobacteriales; f__Flavobacteriaceae; g__Flavobacterium
Neutral	o__Flavobacteriales.593	p__Bacteroidetes	k__Bacteria; p__Bacteroidetes; c__Flavobacteriia; o__Flavobacteriales
Neutral	g__Burkholderia.3318	p__Proteobacteria	k__Bacteria; p__Proteobacteria; c__Betaproteobacteria; o__Burkholderiales; f__Burkholderiaceae; g__Burkholderia; s__
Neutral	g__Actinomyces.5474	p__Actinobacteria	k__Bacteria; p__Actinobacteria; c__Actinobacteria; o__Actinomycetales; f__Actinomycetaceae; g__Actinomyces; s__
Neutral	g__Thermoanaerobacterium.2387	p__Firmicutes	k__Bacteria; p__Firmicutes; c__Clostridia; o__Clostridiales; f__Clostridiaceae; g__Thermoanaerobacterium; s__
Neutral	g__Chryseobacterium.4940	p__Bacteroidetes	k__Bacteria; p__Bacteroidetes; c__Flavobacteriia; o__Flavobacteriales; f__[Weeksellaceae]; g__Chryseobacterium; s__
Neutral	g__Porphyromonas.2405	p__Bacteroidetes	k__Bacteria; p__Bacteroidetes; c__Bacteroidia; o__Bacteroidales; f__Porphyromonadaceae; g__Porphyromonas; s__
Neutral	s__lividum.671	p__Proteobacteria	k__Bacteria; p__Proteobacteria; c__Betaproteobacteria; o__Burkholderiales; f__Oxalobacteraceae; g__Janthinobacterium; s__lividum
Neutral	g__Chryseobacterium.6177	p__Bacteroidetes	k__Bacteria; p__Bacteroidetes; c__Flavobacteriia; o__Flavobacteriales; f__[Weeksellaceae]; g__Chryseobacterium; s__
Neutral	g__Prevotella.1680	p__Bacteroidetes	k__Bacteria; p__Bacteroidetes; c__Bacteroidia; o__Bacteroidales; f__Prevotellaceae; g__Prevotella
Neutral	s__delbrueckii.2867	p__Firmicutes	k__Bacteria; p__Firmicutes; c__Bacilli; o__Lactobacillales; f__Lactobacillaceae; g__Lactobacillus; s__delbrueckii
Neutral	f__Caulobacteraceae.3703	p__Proteobacteria	k__Bacteria; p__Proteobacteria; c__Alphaproteobacteria; o__Caulobacterales; f__Caulobacteraceae
Neutral	s__bacteriovorus.3287	p__Proteobacteria	k__Bacteria; p__Proteobacteria; c__Deltaproteobacteria; o__Bdellovibrionales; f__Bdellovibrionaceae; g__Bdellovibrio; s__bacteriovorus
Neutral	g__Acinetobacter.3664	p__Proteobacteria	k__Bacteria; p__Proteobacteria; c__Gammaproteobacteria; o__Pseudomonadales; f__Moraxellaceae; g__Acinetobacter; s__
Neutral	p__Bacteroidetes.3567	p__Bacteroidetes	k__Bacteria; p__Bacteroidetes
Neutral	g__Sphingomonas.2811	p__Proteobacteria	k__Bacteria; p__Proteobacteria; c__Alphaproteobacteria; o__Sphingomonadales; f__Sphingomonadaceae; g__Sphingomonas
Neutral	f__Cryomorphaceae.1332	p__Bacteroidetes	k__Bacteria; p__Bacteroidetes; c__Flavobacteriia; o__Flavobacteriales; f__Cryomorphaceae
Neutral	k__Bacteria.1506	k__Bacteria	k__Bacteria
Neutral	g__Finegoldia.3289	p__Firmicutes	k__Bacteria; p__Firmicutes; c__Clostridia; o__Clostridiales; f__[Tissierellaceae]; g__Finegoldia; s__
Neutral	f__Erythrobacteraceae.3834	p__Proteobacteria	k__Bacteria; p__Proteobacteria; c__Alphaproteobacteria; o__Sphingomonadales; f__Erythrobacteraceae
Neutral	g__Brevundimonas.5652	p__Proteobacteria	k__Bacteria; p__Proteobacteria; c__Alphaproteobacteria; o__Caulobacterales; f__Caulobacteraceae; g__Brevundimonas
Neutral	g__Jeotgalicoccus.2143	p__Firmicutes	k__Bacteria; p__Firmicutes; c__Bacilli; o__Bacillales; f__Staphylococcaceae; g__Jeotgalicoccus; s__
Neutral	g__Sneathia.1147	p__Fusobacteria	k__Bacteria; p__Fusobacteria; c__Fusobacteriia; o__Fusobacteriales; f__Leptotrichiaceae; g__Sneathia; s__
Neutral	g__Pedobacter.5664	p__Bacteroidetes	k__Bacteria; p__Bacteroidetes; c__Sphingobacteriia; o__Sphingobacteriales; f__Sphingobacteriaceae; g__Pedobacter; s__
Neutral	s__meningoseptica.6627	p__Bacteroidetes	k__Bacteria; p__Bacteroidetes; c__Flavobacteriia; o__Flavobacteriales; f__[Weeksellaceae]; g__Elizabethkingia; s__meningoseptica
Neutral	f__Comamonadaceae.5207	p__Proteobacteria	k__Bacteria; p__Proteobacteria; c__Betaproteobacteria; o__Burkholderiales; f__Comamonadaceae
Neutral	s__uniformis.164	p__Bacteroidetes	k__Bacteria; p__Bacteroidetes; c__Bacteroidia; o__Bacteroidales; f__Bacteroidaceae; g__Bacteroides; s__uniformis
Neutral	g__Arthrobacter.2705	p__Actinobacteria	k__Bacteria; p__Actinobacteria; c__Actinobacteria; o__Actinomycetales; f__Micrococcaceae; g__Arthrobacter
Neutral	s__pallidus.675	p__Firmicutes	k__Bacteria; p__Firmicutes; c__Bacilli; o__Bacillales; f__Planococcaceae; g__Aeribacillus; s__pallidus
Neutral	f__Enterobacteriaceae.369	p__Proteobacteria	k__Bacteria; p__Proteobacteria; c__Gammaproteobacteria; o__Enterobacteriales; f__Enterobacteriaceae
Neutral	g__Polynucleobacter.2675	p__Proteobacteria	k__Bacteria; p__Proteobacteria; c__Betaproteobacteria; o__Burkholderiales; f__Oxalobacteraceae; g__Polynucleobacter
Neutral	g__Candidatus.Rhodoluna.489	p__Actinobacteria	k__Bacteria; p__Actinobacteria; c__Actinobacteria; o__Actinomycetales; f__Microbacteriaceae; g__Candidatus Rhodoluna; s__
Neutral	s__inkyongensis.2950	p__Proteobacteria	k__Bacteria; p__Proteobacteria; c__Betaproteobacteria; o__Burkholderiales; f__Comamonadaceae; g__Inhella; s__inkyongensis
Neutral	s__ovatus.3356	p__Bacteroidetes	k__Bacteria; p__Bacteroidetes; c__Bacteroidia; o__Bacteroidales; f__Bacteroidaceae; g__Bacteroides; s__ovatus
Neutral	k__Bacteria.3388	k__Bacteria	k__Bacteria
Neutral	f__Enterobacteriaceae.4740	p__Proteobacteria	k__Bacteria; p__Proteobacteria; c__Gammaproteobacteria; o__Enterobacteriales; f__Enterobacteriaceae
Neutral	f__Ruminococcaceae.2183	p__Firmicutes	k__Bacteria; p__Firmicutes; c__Clostridia; o__Clostridiales; f__Ruminococcaceae
Neutral	g__Acidovorax.1712	p__Proteobacteria	k__Bacteria; p__Proteobacteria; c__Betaproteobacteria; o__Burkholderiales; f__Comamonadaceae; g__Acidovorax
Neutral	s__copri.6372	p__Bacteroidetes	k__Bacteria; p__Bacteroidetes; c__Bacteroidia; o__Bacteroidales; f__Prevotellaceae; g__Prevotella; s__copri
Neutral	g__Bacillus.1946	p__Firmicutes	k__Bacteria; p__Firmicutes; c__Bacilli; o__Bacillales; f__Bacillaceae; g__Bacillus
Neutral	g__Aeromonas.1447	p__Proteobacteria	k__Bacteria; p__Proteobacteria; c__Gammaproteobacteria; o__Aeromonadales; f__Aeromonadaceae; g__Aeromonas
Neutral	o__Lactobacillales.2045	p__Firmicutes	k__Bacteria; p__Firmicutes; c__Bacilli; o__Lactobacillales
Neutral	o__Burkholderiales.2770	p__Proteobacteria	k__Bacteria; p__Proteobacteria; c__Betaproteobacteria; o__Burkholderiales
Neutral	o__Stramenopiles.6428	p__Cyanobacteria	k__Bacteria; p__Cyanobacteria; c__Chloroplast; o__Stramenopiles; f__; g__; s__
Neutral	g__Fusobacterium.741	p__Fusobacteria	k__Bacteria; p__Fusobacteria; c__Fusobacteriia; o__Fusobacteriales; f__Fusobacteriaceae; g__Fusobacterium; s__
Neutral	s__kluyveri.1672	p__Firmicutes	k__Bacteria; p__Firmicutes; c__Clostridia; o__Clostridiales; f__Clostridiaceae; g__Clostridium; s__kluyveri
Neutral	g__Cloacibacterium.4838	p__Bacteroidetes	k__Bacteria; p__Bacteroidetes; c__Flavobacteriia; o__Flavobacteriales; f__[Weeksellaceae]; g__Cloacibacterium; s__
Neutral	s__lividum.6433	p__Proteobacteria	k__Bacteria; p__Proteobacteria; c__Betaproteobacteria; o__Burkholderiales; f__Oxalobacteraceae; g__Janthinobacterium; s__lividum
Neutral	o__Actinomycetales.5570	p__Actinobacteria	k__Bacteria; p__Actinobacteria; c__Actinobacteria; o__Actinomycetales
Neutral	p__Proteobacteria.6257	p__Proteobacteria	k__Bacteria; p__Proteobacteria
Neutral	f__ACK.M1.2483	p__Actinobacteria	k__Bacteria; p__Actinobacteria; c__Actinobacteria; o__Actinomycetales; f__ACK-M1; g__; s__
Neutral	f__Comamonadaceae.4151	p__Proteobacteria	k__Bacteria; p__Proteobacteria; c__Betaproteobacteria; o__Burkholderiales; f__Comamonadaceae
Neutral	f__Chitinophagaceae.4651	p__Bacteroidetes	k__Bacteria; p__Bacteroidetes; c__[Saprospirae]; o__[Saprospirales]; f__Chitinophagaceae
Neutral	s__bromii.3153	p__Firmicutes	k__Bacteria; p__Firmicutes; c__Clostridia; o__Clostridiales; f__Ruminococcaceae; g__Ruminococcus; s__bromii
Neutral	s__mesenteroides.2762	p__Firmicutes	k__Bacteria; p__Firmicutes; c__Bacilli; o__Lactobacillales; f__Leuconostocaceae; g__Leuconostoc; s__mesenteroides
Neutral	s__succinatimandens.6587	p__Proteobacteria	k__Bacteria; p__Proteobacteria; c__Betaproteobacteria; o__Rhodocyclales; f__Rhodocyclaceae; g__Petrobacter; s__succinatimandens
Neutral	g__Neisseria.2065	p__Proteobacteria	k__Bacteria; p__Proteobacteria; c__Betaproteobacteria; o__Neisseriales; f__Neisseriaceae; g__Neisseria
Neutral	g__Prevotella.4291	p__Bacteroidetes	k__Bacteria; p__Bacteroidetes; c__Bacteroidia; o__Bacteroidales; f__Prevotellaceae; g__Prevotella
Neutral	s__antarctica.577	p__Actinobacteria	k__Bacteria; p__Actinobacteria; c__Actinobacteria; o__Actinomycetales; f__Microbacteriaceae; g__Leifsonia; s__antarctica
Neutral	g__Thermus.5728	p__[Thermi]	k__Bacteria; p__[Thermi]; c__Deinococci; o__Thermales; f__Thermaceae; g__Thermus; s__
Neutral	o__Flavobacteriales.1309	p__Bacteroidetes	k__Bacteria; p__Bacteroidetes; c__Flavobacteriia; o__Flavobacteriales
Neutral	s__thermoamylovorans.451	p__Firmicutes	k__Bacteria; p__Firmicutes; c__Bacilli; o__Bacillales; f__Bacillaceae; g__Bacillus; s__thermoamylovorans
Neutral	s__meningoseptica.6193	p__Bacteroidetes	k__Bacteria; p__Bacteroidetes; c__Flavobacteriia; o__Flavobacteriales; f__[Weeksellaceae]; g__Elizabethkingia; s__meningoseptica
Neutral	k__Bacteria.205	k__Bacteria	k__Bacteria
Neutral	g__Yersinia.157	p__Proteobacteria	k__Bacteria; p__Proteobacteria; c__Gammaproteobacteria; o__Enterobacteriales; f__Enterobacteriaceae; g__Yersinia
Neutral	s__lividum.3354	p__Proteobacteria	k__Bacteria; p__Proteobacteria; c__Betaproteobacteria; o__Burkholderiales; f__Oxalobacteraceae; g__Janthinobacterium; s__lividum
Neutral	k__Bacteria.463	k__Bacteria	k__Bacteria
Neutral	f__ACK.M1.4380	p__Actinobacteria	k__Bacteria; p__Actinobacteria; c__Actinobacteria; o__Actinomycetales; f__ACK-M1; g__; s__
Neutral	f__Microbacteriaceae.2431	p__Actinobacteria	k__Bacteria; p__Actinobacteria; c__Actinobacteria; o__Actinomycetales; f__Microbacteriaceae
Neutral	c__Actinobacteria.2258	p__Actinobacteria	k__Bacteria; p__Actinobacteria; c__Actinobacteria; o__; f__; g__; s__
Neutral	s__kroppenstedtii.6337	p__Actinobacteria	k__Bacteria; p__Actinobacteria; c__Actinobacteria; o__Actinomycetales; f__Corynebacteriaceae; g__Corynebacterium; s__kroppenstedtii
Neutral	s__copri.5041	p__Bacteroidetes	k__Bacteria; p__Bacteroidetes; c__Bacteroidia; o__Bacteroidales; f__Prevotellaceae; g__Prevotella; s__copri
Neutral	g__Lactobacillus.599	p__Firmicutes	k__Bacteria; p__Firmicutes; c__Bacilli; o__Lactobacillales; f__Lactobacillaceae; g__Lactobacillus; s__
Neutral	o__Stramenopiles.3939	p__Cyanobacteria	k__Bacteria; p__Cyanobacteria; c__Chloroplast; o__Stramenopiles; f__; g__; s__
Neutral	g__Staphylococcus.6126	p__Firmicutes	k__Bacteria; p__Firmicutes; c__Bacilli; o__Bacillales; f__Staphylococcaceae; g__Staphylococcus
Neutral	g__Staphylococcus.4503	p__Firmicutes	k__Bacteria; p__Firmicutes; c__Bacilli; o__Bacillales; f__Staphylococcaceae; g__Staphylococcus; s__
Neutral	o__Actinomycetales.4351	p__Actinobacteria	k__Bacteria; p__Actinobacteria; c__Actinobacteria; o__Actinomycetales
Neutral	g__Corynebacterium.3347	p__Actinobacteria	k__Bacteria; p__Actinobacteria; c__Actinobacteria; o__Actinomycetales; f__Corynebacteriaceae; g__Corynebacterium
Neutral	o__Actinomycetales.739	p__Actinobacteria	k__Bacteria; p__Actinobacteria; c__Actinobacteria; o__Actinomycetales
Neutral	o__Bacillales.1530	p__Firmicutes	k__Bacteria; p__Firmicutes; c__Bacilli; o__Bacillales
Neutral	g__Schlegelella.2458	p__Proteobacteria	k__Bacteria; p__Proteobacteria; c__Betaproteobacteria; o__Burkholderiales; f__Comamonadaceae; g__Schlegelella; s__
Neutral	s__reuteri.1228	p__Firmicutes	k__Bacteria; p__Firmicutes; c__Bacilli; o__Lactobacillales; f__Lactobacillaceae; g__Lactobacillus; s__reuteri
Neutral	g__Acinetobacter.12	p__Proteobacteria	k__Bacteria; p__Proteobacteria; c__Gammaproteobacteria; o__Pseudomonadales; f__Moraxellaceae; g__Acinetobacter
Neutral	g__Streptococcus.2830	p__Firmicutes	k__Bacteria; p__Firmicutes; c__Bacilli; o__Lactobacillales; f__Streptococcaceae; g__Streptococcus
Neutral	g__Thermus.2732	p__[Thermi]	k__Bacteria; p__[Thermi]; c__Deinococci; o__Thermales; f__Thermaceae; g__Thermus; s__
Neutral	f__Sporolactobacillaceae.4729	p__Firmicutes	k__Bacteria; p__Firmicutes; c__Bacilli; o__Bacillales; f__Sporolactobacillaceae
Neutral	g__Curvibacter.6308	p__Proteobacteria	k__Bacteria; p__Proteobacteria; c__Betaproteobacteria; o__Burkholderiales; f__Comamonadaceae; g__Curvibacter
Neutral	g__Lactococcus.6415	p__Firmicutes	k__Bacteria; p__Firmicutes; c__Bacilli; o__Lactobacillales; f__Streptococcaceae; g__Lactococcus; s__
Neutral	f__Comamonadaceae.3283	p__Proteobacteria	k__Bacteria; p__Proteobacteria; c__Betaproteobacteria; o__Burkholderiales; f__Comamonadaceae
Neutral	g__Ralstonia.5347	p__Proteobacteria	k__Bacteria; p__Proteobacteria; c__Betaproteobacteria; o__Burkholderiales; f__Oxalobacteraceae; g__Ralstonia; s__
Neutral	s__muciniphila.4566	p__Verrucomicrobia	k__Bacteria; p__Verrucomicrobia; c__Verrucomicrobiae; o__Verrucomicrobiales; f__Verrucomicrobiaceae; g__Akkermansia; s__muciniphila
Neutral	p__Firmicutes.2359	p__Firmicutes	k__Bacteria; p__Firmicutes
Neutral	f__Enterobacteriaceae.5700	p__Proteobacteria	k__Bacteria; p__Proteobacteria; c__Gammaproteobacteria; o__Enterobacteriales; f__Enterobacteriaceae
Neutral	s__succinicans.6220	p__Bacteroidetes	k__Bacteria; p__Bacteroidetes; c__Flavobacteriia; o__Flavobacteriales; f__Flavobacteriaceae; g__Flavobacterium; s__succinicans
Neutral	s__coagulans.161	p__Firmicutes	k__Bacteria; p__Firmicutes; c__Bacilli; o__Bacillales; f__Bacillaceae; g__Bacillus; s__coagulans
Neutral	g__Yersinia.3454	p__Proteobacteria	k__Bacteria; p__Proteobacteria; c__Gammaproteobacteria; o__Enterobacteriales; f__Enterobacteriaceae; g__Yersinia
Neutral	o__Streptophyta.1192	p__Cyanobacteria	k__Bacteria; p__Cyanobacteria; c__Chloroplast; o__Streptophyta; f__; g__; s__
Neutral	c__Gammaproteobacteria.2292	p__Proteobacteria	k__Bacteria; p__Proteobacteria; c__Gammaproteobacteria
Neutral	f__Flavobacteriaceae.6395	p__Bacteroidetes	k__Bacteria; p__Bacteroidetes; c__Flavobacteriia; o__Flavobacteriales; f__Flavobacteriaceae
Neutral	g__Geobacillus.3783	p__Firmicutes	k__Bacteria; p__Firmicutes; c__Bacilli; o__Bacillales; f__Bacillaceae; g__Geobacillus
Neutral	s__zeae.3050	p__Firmicutes	k__Bacteria; p__Firmicutes; c__Bacilli; o__Lactobacillales; f__Lactobacillaceae; g__Lactobacillus; s__zeae
Neutral	g__Stenotrophomonas.2110	p__Proteobacteria	k__Bacteria; p__Proteobacteria; c__Gammaproteobacteria; o__Xanthomonadales; f__Xanthomonadaceae; g__Stenotrophomonas
Neutral	g__Staphylococcus.4502	p__Firmicutes	k__Bacteria; p__Firmicutes; c__Bacilli; o__Bacillales; f__Staphylococcaceae; g__Staphylococcus
Neutral	f__Enterobacteriaceae.3510	p__Proteobacteria	k__Bacteria; p__Proteobacteria; c__Gammaproteobacteria; o__Enterobacteriales; f__Enterobacteriaceae
Neutral	f__Enterobacteriaceae.5666	p__Proteobacteria	k__Bacteria; p__Proteobacteria; c__Gammaproteobacteria; o__Enterobacteriales; f__Enterobacteriaceae
Neutral	g__Bacillus.2860	p__Firmicutes	k__Bacteria; p__Firmicutes; c__Bacilli; o__Bacillales; f__Bacillaceae; g__Bacillus
Neutral	s__veronii.6542	p__Proteobacteria	k__Bacteria; p__Proteobacteria; c__Gammaproteobacteria; o__Pseudomonadales; f__Pseudomonadaceae; g__Pseudomonas; s__veronii
Above Neutral	g__Ruminobacter.5616	p__Proteobacteria	k__Bacteria; p__Proteobacteria; c__Gammaproteobacteria; o__Aeromonadales; f__Succinivibrionaceae; g__Ruminobacter; s__
Above Neutral	g__Kaistobacter.5276	p__Proteobacteria	k__Bacteria; p__Proteobacteria; c__Alphaproteobacteria; o__Sphingomonadales; f__Sphingomonadaceae; g__Kaistobacter; s__
Above Neutral	k__Bacteria.2473	k__Bacteria	k__Bacteria
Above Neutral	o__Gemellales.1785	p__Firmicutes	k__Bacteria; p__Firmicutes; c__Bacilli; o__Gemellales
Above Neutral	s__columnare.2862	p__Bacteroidetes	k__Bacteria; p__Bacteroidetes; c__Flavobacteriia; o__Flavobacteriales; f__Flavobacteriaceae; g__Flavobacterium; s__columnare
Above Neutral	k__Bacteria.91	k__Bacteria	k__Bacteria
Above Neutral	s__virosa.1515	p__Bacteroidetes	k__Bacteria; p__Bacteroidetes; c__Flavobacteriia; o__Flavobacteriales; f__[Weeksellaceae]; g__Weeksella; s__virosa
Above Neutral	s__rectus.5259	p__Proteobacteria	k__Bacteria; p__Proteobacteria; c__Epsilonproteobacteria; o__Campylobacterales; f__Campylobacteraceae; g__Campylobacter; s__rectus
Above Neutral	s__adhaesivum.545	p__Proteobacteria	k__Bacteria; p__Proteobacteria; c__Alphaproteobacteria; o__Rhizobiales; f__Methylobacteriaceae; g__Methylobacterium; s__adhaesivum
Above Neutral	o__.Saprospirales..5214	p__Bacteroidetes	k__Bacteria; p__Bacteroidetes; c__[Saprospirae]; o__[Saprospirales]
Above Neutral	s__rhizophila.3739	p__Actinobacteria	k__Bacteria; p__Actinobacteria; c__Actinobacteria; o__Actinomycetales; f__Micrococcaceae; g__Kocuria; s__rhizophila
Above Neutral	k__Bacteria.181	k__Bacteria	k__Bacteria
Above Neutral	f__Micrococcaceae.5577	p__Actinobacteria	k__Bacteria; p__Actinobacteria; c__Actinobacteria; o__Actinomycetales; f__Micrococcaceae
Above Neutral	s__pilosum.3701	p__Actinobacteria	k__Bacteria; p__Actinobacteria; c__Actinobacteria; o__Actinomycetales; f__Corynebacteriaceae; g__Corynebacterium; s__pilosum
Above Neutral	k__Bacteria.3692	k__Bacteria	k__Bacteria
Above Neutral	k__Bacteria.4200	k__Bacteria	k__Bacteria
Above Neutral	g__Sphingomonas.4630	p__Proteobacteria	k__Bacteria; p__Proteobacteria; c__Alphaproteobacteria; o__Sphingomonadales; f__Sphingomonadaceae; g__Sphingomonas
Above Neutral	g__Micrococcus.4198	p__Actinobacteria	k__Bacteria; p__Actinobacteria; c__Actinobacteria; o__Actinomycetales; f__Micrococcaceae; g__Micrococcus
Above Neutral	k__Bacteria.2498	k__Bacteria	k__Bacteria
Above Neutral	s__saccharolyticus.2933	p__Firmicutes	k__Bacteria; p__Firmicutes; c__Clostridia; o__Thermoanaerobacterales; f__Caldicellulosiruptoraceae; g__Caldicellulosiruptor; s__saccharolyticus
Above Neutral	f__Comamonadaceae.295	p__Proteobacteria	k__Bacteria; p__Proteobacteria; c__Betaproteobacteria; o__Burkholderiales; f__Comamonadaceae
Above Neutral	s__denitrificans.6215	p__Proteobacteria	k__Bacteria; p__Proteobacteria; c__Alphaproteobacteria; o__Rhizobiales; f__Bradyrhizobiaceae; g__Blastobacter; s__denitrificans
Above Neutral	g__Thermoanaerobacterium.899	p__Firmicutes	k__Bacteria; p__Firmicutes; c__Clostridia; o__Clostridiales; f__Clostridiaceae; g__Thermoanaerobacterium; s__
Above Neutral	o__Cytophagales.3401	p__Bacteroidetes	k__Bacteria; p__Bacteroidetes; c__Cytophagia; o__Cytophagales
Above Neutral	g__Candidatus.Rhodoluna.5061	p__Actinobacteria	k__Bacteria; p__Actinobacteria; c__Actinobacteria; o__Actinomycetales; f__Microbacteriaceae; g__Candidatus Rhodoluna; s__
Above Neutral	f__Enterobacteriaceae.4611	p__Proteobacteria	k__Bacteria; p__Proteobacteria; c__Gammaproteobacteria; o__Enterobacteriales; f__Enterobacteriaceae
Above Neutral	c__Gammaproteobacteria.2774	p__Proteobacteria	k__Bacteria; p__Proteobacteria; c__Gammaproteobacteria
Above Neutral	f__Chitinophagaceae.234	p__Bacteroidetes	k__Bacteria; p__Bacteroidetes; c__[Saprospirae]; o__[Saprospirales]; f__Chitinophagaceae
Above Neutral	s__kestanbolensis.6236	p__Firmicutes	k__Bacteria; p__Firmicutes; c__Bacilli; o__Bacillales; f__Bacillaceae; g__Anoxybacillus; s__kestanbolensis
Above Neutral	s__acnes.299	p__Actinobacteria	k__Bacteria; p__Actinobacteria; c__Actinobacteria; o__Actinomycetales; f__Propionibacteriaceae; g__Propionibacterium; s__acnes
Above Neutral	g__Delftia.1299	p__Proteobacteria	k__Bacteria; p__Proteobacteria; c__Betaproteobacteria; o__Burkholderiales; f__Comamonadaceae; g__Delftia; s__
